# Supplementary material for: miR-30 Family Controls Proliferation and Differentiation of Intestinal Epithelial Cell Models by Directing a Broad Gene Expression Program That Includes SOX9 and the Ubiquitin Ligase Pathway
Source: J Biol Chem. 2016 Jun 3;291(31):15975–84. doi: 10.1074/jbc.M116.733733 (PMC4965549; doi:10.1074/jbc.M116.733733)
Supplement: Supplemental Data [file 10.1074_M116.733733_jbc.M116.733733-1.xlsx]

## Sheet: edgeR_ 72H_cpm10in3_DE
Gene	logFC	logCPM	LR	PValue	FDR	Tgw.Disp
GRIN2A|2903	-5.45965	2.12829	376.429	7.46e-84	2.62e-82	0.0198296
NPTX1|4884	-5.33516	3.10598	854.788	6.62e-188	1.52e-185	0.00854846
KRTAP1-5|83895	-5.11819	2.07278	598.484	3.58e-132	3.41e-130	0.00790968
RCAN2|10231	-4.54096	2.30001	646.117	1.56e-142	1.83e-140	0.00496529
BDKRB2|624	-4.46155	4.61438	1027.85	1.59e-225	8.01e-223	0.0072541
COLEC12|81035	-4.23522	3.61543	944.923	1.68e-207	6.8e-205	0.00516169
GBP4|115361	-4.17252	2.18033	370.634	1.36e-82	4.58e-81	0.0120136
GBP2|2634	-4.07662	3.18912	903.877	1.41e-198	4.31e-196	0.00487395
ALDH1A1|216	-3.98143	2.47092	588.615	5.01e-130	4.6e-128	0.00515051
WISP1|8840	-3.96284	4.32865	904.787	8.94e-199	2.82e-196	0.00602897
ADAMTS9|56999	-3.82027	2.5537	357.422	1.03e-79	3.22e-78	0.0143161
TACR1|6869	-3.78601	2.99433	342.194	2.12e-76	6.04e-75	0.0127657
WNT16|51384	-3.6804	5.14591	583.531	6.4e-129	5.72e-127	0.0109349
SCN3A|6328	-3.6669	2.71752	382.149	4.24e-85	1.51e-83	0.011223
LMOD1|25802	-3.58429	5.07981	506.867	3.05e-112	1.92e-110	0.0130244
OSR1|130497	-3.42799	2.0849	369.948	1.92e-82	6.44e-81	0.00705028
MRVI1|10335	-3.3713	6.64667	515.793	3.48e-114	2.31e-112	0.012472
LRRN3|54674	-3.3602	2.39548	408.73	6.93e-91	2.82e-89	0.00567898
CD24|100133941	-3.32817	6.10787	1408.12	3.62e-308	7.3e-305	0.00377684
CHL1|10752	-3.31751	6.62345	579.648	4.47e-128	3.93e-126	0.0106816
INMT|11185	-3.3134	5.59345	1010.17	1.11e-221	5.31e-219	0.0050221
DKK2|27123	-3.20575	4.33411	915.379	4.45e-201	1.55e-198	0.00440465
ADAMTS19|171019	-3.19258	4.07398	870.065	3.16e-191	7.78e-189	0.00396721
BTN3A3|10384	-3.18594	2.73965	447	3.24e-99	1.58e-97	0.00643121
SCN2A|6326	-3.16013	2.61831	370.785	1.26e-82	4.26e-81	0.0074849
TMEM132B|114795	-3.14398	4.39153	451.701	3.08e-100	1.52e-98	0.00834374
RRAS|6237	-3.10896	5.86448	620.358	6.25e-137	6.44e-135	0.00824702
SYTL5|94122	-3.09152	3.85177	509.81	6.97e-113	4.43e-111	0.00516968
GPRC5A|9052	-2.98608	5.15011	785.772	6.69e-173	1.35e-170	0.00552318
ACTA2|59	-2.98403	8.70158	856.729	2.5e-188	5.88e-186	0.00626443
ANGPT1|284	-2.9561	5.55687	776.723	6.21e-171	1.18e-168	0.00563252
LPHN3|23284	-2.95054	2.74654	314.037	2.88e-70	7.21e-69	0.00718273
ANK1|286	-2.94969	4.48161	363.693	4.42e-81	1.43e-79	0.0115796
TSPAN11|441631	-2.92565	3.31286	735.206	6.61e-162	1.09e-159	0.00243923
PLCH1|23007	-2.91088	3.62689	338.851	1.14e-75	3.16e-74	0.00903334
C5orf4|10826	-2.9036	2.27262	315.02	1.76e-70	4.42e-69	0.00591759
NXN|64359	-2.88747	5.59081	726.032	6.53e-160	9.84e-158	0.00605193
PCDH18|54510	-2.84556	7.60432	407.092	1.57e-90	6.36e-89	0.0120706
COL3A1|1281	-2.78975	9.31258	1152.09	1.57e-252	1.06e-249	0.00411086
UBA7|7318	-2.77666	2.44601	275.524	7.1e-62	1.41e-60	0.0105511
HEG1|57493	-2.74523	7.16566	366.49	1.09e-81	3.59e-80	0.0126096
CLDN11|5010	-2.73521	5.49375	612.304	3.53e-135	3.53e-133	0.00682504
GAS7|8522	-2.72733	4.6506	510.259	5.57e-113	3.56e-111	0.0064582
ELFN2|114794	-2.72253	4.17972	480.058	2.08e-106	1.16e-104	0.00609009
KIT|3815	-2.71328	2.48075	188.304	7.46e-43	8.44e-42	0.0166188
TNFRSF21|27242	-2.67566	6.63205	765.111	2.08e-168	3.82e-166	0.00521296
KIAA1644|85352	-2.60777	2.97795	290.483	3.9e-65	8.51e-64	0.00675407
MGAT3|4248	-2.5803	5.21954	695.665	2.62e-153	3.48e-151	0.00412307
SLC22A18|5002	-2.50581	3.81209	451.87	2.83e-100	1.41e-98	0.00503298
GPR155|151556	-2.50202	3.65911	346.788	2.12e-77	6.26e-76	0.00628134
TGFB2|7042	-2.49883	6.77333	668.695	1.92e-147	2.42e-145	0.00550491
GBP1|2633	-2.47959	6.29267	436.578	6.01e-97	2.8e-95	0.00848558
PLAT|5327	-2.47425	8.0162	773.477	3.15e-170	5.9e-168	0.00485934
ITGA11|22801	-2.47067	8.76714	223.691	1.42e-50	2.05e-49	0.0174488
MEST|4232	-2.46261	5.9238	744.096	7.71e-164	1.34e-161	0.0041567
VAMP5|10791	-2.45809	2.5538	209.671	1.62e-47	2.13e-46	0.0112127
ITPR1|3708	-2.45176	3.17811	175.923	3.76e-40	3.92e-39	0.0161372
TRPA1|8989	-2.4488	7.59912	751.351	2.04e-165	3.61e-163	0.00484657
COL11A1|1301	-2.44314	7.97462	586.541	1.42e-129	1.28e-127	0.00632275
ACSF2|80221	-2.43511	3.76735	624.267	8.82e-138	9.28e-136	0.00223178
TP53I11|9537	-2.42425	7.83654	581.652	1.64e-128	1.45e-126	0.00626144
KCNF1|3754	-2.4129	3.56464	371.388	9.33e-83	3.18e-81	0.00472234
LIMCH1|22998	-2.40404	4.76679	494.678	1.37e-109	8.03e-108	0.00578894
A2M|2	-2.39794	4.00392	361.151	1.58e-80	5.07e-79	0.00653852
SECTM1|6398	-2.39195	3.44067	277.057	3.29e-62	6.57e-61	0.0094878
SLC39A11|201266	-2.38105	3.42324	395.376	5.59e-88	2.11e-86	0.00364952
TMEM26|219623	-2.36017	2.78282	223.746	1.38e-50	2e-49	0.00780655
CAV1|857	-2.35115	9.86764	906.646	3.52e-199	1.15e-196	0.00389689
HECW1|23072	-2.32293	3.73541	253.996	3.49e-57	6.06e-56	0.00871608
NDRG4|65009	-2.3224	3.42592	313.594	3.6e-70	8.98e-69	0.00517312
ACTG2|72	-2.31707	8.44664	621.515	3.5e-137	3.64e-135	0.00543827
FAM38B|63895	-2.31654	6.27914	200.357	1.75e-45	2.17e-44	0.0166383
NAALADL2|254827	-2.30178	3.17882	248.522	5.45e-56	9.14e-55	0.00686562
SDC3|9672	-2.29231	6.55829	550.488	9.86e-122	7.6e-120	0.00555541
CD4|920	-2.29213	3.63433	458.838	8.61e-102	4.46e-100	0.00247998
DNAH5|1767	-2.28963	3.48346	238.565	8.08e-54	1.27e-52	0.00905887
CARD16|114769	-2.28259	5.42926	342.502	1.82e-76	5.2e-75	0.00879178
ABCG2|9429	-2.2563	3.30059	317.193	5.92e-71	1.5e-69	0.00561019
GPC4|2239	-2.24845	5.39289	692.618	1.2e-152	1.58e-150	0.00360311
MCTP2|55784	-2.24379	5.20294	298.196	8.14e-67	1.84e-65	0.00959696
MEIS3|56917	-2.23482	4.92025	512.711	1.63e-113	1.06e-111	0.00427368
ATOH8|84913	-2.22816	3.69317	357.963	7.82e-80	2.46e-78	0.00546959
SHC4|399694	-2.21542	2.76046	273.348	2.12e-61	4.15e-60	0.00440523
SEPT6|23157	-2.18336	3.13069	313.278	4.22e-70	1.05e-68	0.00371523
CHRM2|1129	-2.16682	6.02398	84.7983	3.3e-20	1.51e-19	0.0356007
CNTN3|5067	-2.1663	2.86001	250.488	2.03e-56	3.46e-55	0.00480734
EHD2|30846	-2.14727	9.00188	644.437	3.62e-142	4.16e-140	0.00461336
NYNRIN|57523	-2.14469	3.13661	197.372	7.82e-45	9.49e-44	0.00939606
IL1R1|3554	-2.14468	4.47591	260.444	1.37e-58	2.48e-57	0.00949814
SLC29A4|222962	-2.13939	3.07979	286.239	3.28e-64	6.9e-63	0.00294845
BAMBI|25805	-2.13827	5.22801	391.884	3.22e-87	1.19e-85	0.00631306
VAT1L|57687	-2.13205	6.04815	391.171	4.6e-87	1.7e-85	0.00683592
PSD3|23362	-2.13198	4.46641	137.419	9.77e-32	7.34e-31	0.0196933
TMEM178|130733	-2.13189	2.68912	228.476	1.28e-51	1.91e-50	0.00560513
LEPREL1|55214	-2.12907	7.93814	782.812	2.95e-172	5.83e-170	0.00356103
TRIB2|28951	-2.12788	3.7593	433.93	2.27e-96	1.04e-94	0.0028644
TUBA1A|7846	-2.12046	9.0132	459.387	6.54e-102	3.4e-100	0.00638888
PITPNM2|57605	-2.11937	4.96355	387.873	2.4e-86	8.8e-85	0.00592301
THSD4|79875	-2.11898	6.79493	228.302	1.4e-51	2.08e-50	0.0124773
CROT|54677	-2.10909	6.04685	664.027	1.99e-146	2.48e-144	0.00350529
MXRA5|25878	-2.10224	6.7529	110.382	8.08e-26	4.81e-25	0.0260486
IGFBP5|3488	-2.09655	10.5938	215.717	7.77e-49	1.08e-47	0.0134853
TMTC1|83857	-2.09127	6.88549	248.757	4.85e-56	8.14e-55	0.011205
PLEKHA4|57664	-2.08826	3.37302	95.4531	1.51e-22	7.82e-22	0.0268263
PAMR1|25891	-2.08305	6.69996	681.044	3.96e-150	5.06e-148	0.00362306
GALNTL4|374378	-2.0733	4.06452	493.087	3.03e-109	1.76e-107	0.00283325
GYG2|8908	-2.0637	4.83792	546.765	6.36e-121	4.83e-119	0.0031012
NRK|203447	-2.06343	5.87488	209.978	1.39e-47	1.84e-46	0.0123894
PRRX2|51450	-2.05667	4.53214	310.658	1.57e-69	3.82e-68	0.00671172
PSG5|5673	-2.05561	4.12108	463.89	6.84e-103	3.62e-101	0.00273002
VCL|7414	-2.05536	9.9813	229.531	7.54e-52	1.13e-50	0.0122145
ATP2B4|493	-2.05497	7.92088	182.771	1.2e-41	1.32e-40	0.0151014
LBH|81606	-2.0527	6.7686	527.795	8.52e-117	6.02e-115	0.00484517
COL4A5|1287	-2.0505	5.20855	451.925	2.75e-100	1.37e-98	0.00458818
KDELR3|11015	-2.0501	6.23961	481.793	8.7e-107	4.88e-105	0.00491506
COL5A1|1289	-2.04468	10.6002	495.134	1.09e-109	6.43e-108	0.0055705
IDH2|3418	-2.04158	4.62503	441.565	4.94e-98	2.36e-96	0.00353736
CYP2S1|29785	-2.03642	6.56152	342.567	1.76e-76	5.05e-75	0.00737738
PPP1R3C|5507	-2.02873	4.88426	503.987	1.29e-111	7.84e-110	0.00381071
PAPPA|5069	-2.02356	4.81631	103.106	3.18e-24	1.77e-23	0.0248989
ARMC9|80210	-2.02023	6.86515	698.717	5.68e-154	7.65e-152	0.00341793
IL10RB|3588	-2.01666	4.68345	504.663	9.19e-112	5.62e-110	0.00310707
FAM65C|140876	-2.0086	7.42994	615.279	7.96e-136	8.03e-134	0.00397132
MT1L|4500	-2.00464	6.18749	74.0929	7.45e-18	3e-17	0.0354693
SMAD3|4088	-2.0033	6.09646	372.551	5.21e-83	1.8e-81	0.00653555
FAR2|55711	-2.00324	2.9492	178.52	1.02e-40	1.08e-39	0.00621121
SYNGR1|9145	-1.99569	4.5575	518.474	9.09e-115	6.12e-113	0.00243462
ANO4|121601	-1.99496	3.57973	353.894	6.01e-79	1.86e-77	0.00342186
ADAM23|8745	-1.99383	4.74042	519.424	5.65e-115	3.85e-113	0.00287523
WFDC1|58189	-1.9847	7.99631	319.578	1.79e-71	4.59e-70	0.00802219
LEPR|3953	-1.98196	4.77846	363.569	4.7e-81	1.52e-79	0.00483516
SLC14A1|6563	-1.9816	5.85822	430.304	1.4e-95	6.21e-94	0.00507856
SYNPO2|171024	-1.97885	5.85364	146.549	9.85e-34	8.04e-33	0.0170263
KIAA1199|57214	-1.97783	5.5143	167.681	2.38e-38	2.33e-37	0.0145616
PRSS23|11098	-1.97355	9.93677	554.343	1.43e-122	1.12e-120	0.0046385
LOXL2|4017	-1.9733	10.5386	409.66	4.35e-91	1.78e-89	0.00631722
SLCO3A1|28232	-1.96241	3.85976	399.834	5.98e-89	2.35e-87	0.0027875
COLEC10|10584	-1.95599	7.05318	565.788	4.63e-125	3.8e-123	0.00404403
C1orf21|81563	-1.95127	3.70484	429.274	2.34e-95	1.03e-93	0.00216768
LOXL4|84171	-1.94909	4.61159	526.653	1.51e-116	1.06e-114	0.00260378
F3|2152	-1.93742	8.49533	602.089	5.88e-133	5.76e-131	0.00402181
LXN|56925	-1.93469	3.10844	287.477	1.76e-64	3.75e-63	0.00202877
ADD3|120	-1.92814	6.69528	420.256	2.15e-93	9.18e-92	0.00531056
SMAD6|4091	-1.92782	3.89057	382.723	3.18e-85	1.15e-83	0.0026685
SMARCA1|6594	-1.92748	6.2671	456.686	2.53e-101	1.3e-99	0.00459878
MYLK|4638	-1.92429	9.58057	124.091	8.04e-29	5.4e-28	0.0199889
FARP1|10160	-1.92326	8.27282	367.758	5.76e-82	1.93e-80	0.00655695
KALRN|8997	-1.91998	3.72784	259.318	2.42e-58	4.33e-57	0.00410134
CREB3L1|90993	-1.91792	8.12391	252.386	7.84e-57	1.34e-55	0.00957892
PLEKHH2|130271	-1.91648	4.56245	149.315	2.45e-34	2.03e-33	0.0144898
BMPER|168667	-1.90902	3.48919	309.645	2.61e-69	6.3e-68	0.00330301
TUBB3|10381	-1.90702	8.1872	515.953	3.21e-114	2.15e-112	0.004543
PIK3R3|8503	-1.9055	3.48123	264.04	2.26e-59	4.15e-58	0.00404521
ITGA8|8516	-1.90414	6.86577	64.6186	9.09e-16	3.27e-15	0.0370777
KANK1|23189	-1.89843	6.43928	295.647	2.93e-66	6.53e-65	0.00757359
HIST1H2AC|8334	-1.88472	5.01619	331.715	4.07e-74	1.09e-72	0.0057841
C7orf11|136647	-1.88363	2.90574	126.073	2.96e-29	2.02e-28	0.0106547
PLEKHA6|22874	-1.88308	3.88646	181.209	2.64e-41	2.86e-40	0.00997013
TCF7L1|83439	-1.87553	3.55607	298.403	7.34e-67	1.67e-65	0.00288685
BAI2|576	-1.87395	5.1391	395.125	6.34e-88	2.39e-86	0.0043299
SFRP1|6422	-1.8732	4.38368	339.712	7.37e-76	2.07e-74	0.00507562
TRPM4|54795	-1.87239	5.13575	359.668	3.33e-80	1.06e-78	0.00491005
ATHL1|80162	-1.87159	2.89686	193.88	4.52e-44	5.37e-43	0.00500887
PLAC8|51316	-1.87115	3.35743	239.785	4.38e-54	6.9e-53	0.00565774
SLC2A10|81031	-1.86871	5.56159	167.482	2.63e-38	2.55e-37	0.0126261
SLC12A7|10723	-1.8669	5.63139	256.479	1e-57	1.77e-56	0.00805832
ANXA6|309	-1.86558	9.18094	601.314	8.67e-133	8.42e-131	0.00380504
BCKDHB|594	-1.86446	3.76307	348.949	7.18e-78	2.15e-76	0.00276783
DPP4|1803	-1.86418	4.18999	298.677	6.4e-67	1.46e-65	0.00567872
TEK|7010	-1.86048	6.21087	323.319	2.74e-72	7.13e-71	0.00623769
ZNF469|84627	-1.85995	5.63661	125.558	3.84e-29	2.6e-28	0.0170261
NCKAP5|344148	-1.85721	5.1184	185.783	2.65e-42	2.94e-41	0.0108338
GALNT10|55568	-1.84719	6.71933	210.322	1.17e-47	1.55e-46	0.0103274
CNN1|1264	-1.84597	6.37567	351.479	2.02e-78	6.12e-77	0.00561821
METTL7A|25840	-1.84459	2.8248	166.753	3.79e-38	3.65e-37	0.00449463
CCDC80|151887	-1.84412	7.10691	294.665	4.79e-66	1.06e-64	0.00730321
LYPD6|130574	-1.84023	3.48045	289.288	7.11e-65	1.53e-63	0.00326919
ALDH4A1|8659	-1.83619	4.46192	420.852	1.59e-93	6.87e-92	0.00289864
TIMP3|7078	-1.83533	10.9201	571.376	2.82e-126	2.41e-124	0.0039573
ZCCHC24|219654	-1.83296	5.76708	430.439	1.3e-95	5.83e-94	0.00423068
CD248|57124	-1.82652	9.63842	523.534	7.21e-116	4.95e-114	0.00423313
COL8A1|1295	-1.82137	4.23558	199.785	2.33e-45	2.88e-44	0.00772082
GSN|2934	-1.81835	8.60537	478.526	4.47e-106	2.47e-104	0.00453284
PCSK6|5046	-1.81821	7.32138	244.311	4.52e-55	7.4e-54	0.00873755
CKB|1152	-1.81791	5.4633	277.264	2.96e-62	5.94e-61	0.00652941
EFEMP1|2202	-1.8152	5.10492	423.061	5.26e-94	2.29e-92	0.00309332
RECK|8434	-1.80976	5.34967	441.226	5.86e-98	2.79e-96	0.00353427
SLC1A1|6505	-1.80271	2.75766	155.251	1.23e-35	1.08e-34	0.00515017
LOXL1|4016	-1.8011	5.82059	434.851	1.43e-96	6.62e-95	0.00402696
LTBP1|4052	-1.7965	7.46249	472.512	9.1e-105	4.89e-103	0.00430737
OLR1|4973	-1.7921	4.87206	423.654	3.91e-94	1.71e-92	0.00341218
DSEL|92126	-1.79174	6.53992	351.283	2.23e-78	6.73e-77	0.00547436
JUP|3728	-1.78951	7.46035	382.596	3.39e-85	1.22e-83	0.00533808
GALNT5|11227	-1.78746	4.29778	283.655	1.2e-63	2.48e-62	0.00476712
PPME1|51400	-1.78661	6.44144	566.723	2.9e-125	2.4e-123	0.00316803
SVIL|6840	-1.78466	7.71736	161.635	4.97e-37	4.62e-36	0.0130429
NACAD|23148	-1.78044	3.5108	215.183	1.02e-48	1.4e-47	0.00500356
ITPR2|3709	-1.778	4.40081	156.868	5.47e-36	4.84e-35	0.010878
P4HA1|5033	-1.77528	7.13468	505.03	7.65e-112	4.71e-110	0.0037853
CTHRC1|115908	-1.77485	7.38978	157.738	3.53e-36	3.15e-35	0.0131462
COL5A2|1290	-1.77008	10.1382	411.428	1.79e-91	7.44e-90	0.00510183
ALS2CL|259173	-1.76888	4.76991	356.413	1.7e-79	5.32e-78	0.00405428
EFHA2|286097	-1.76755	3.1958	226.427	3.59e-51	5.26e-50	0.00396626
AHR|196	-1.76661	7.3603	160.872	7.3e-37	6.75e-36	0.0127946
EIF2B3|8891	-1.762	4.48373	238.907	6.81e-54	1.07e-52	0.00611209
CLIP3|25999	-1.76195	6.62155	142.6	7.19e-33	5.67e-32	0.0141731
ADAMTS12|81792	-1.76041	6.62139	92.5896	6.43e-22	3.22e-21	0.0220148
LRP5|4041	-1.7604	6.55757	350.869	2.74e-78	8.26e-77	0.00546908
CNTN4|152330	-1.75965	3.29323	167.722	2.33e-38	2.28e-37	0.00552363
TXNRD3IT1|645840	-1.75845	2.95884	185.158	3.63e-42	4.01e-41	0.00386445
IL11RA|3590	-1.75767	3.32137	130.36	3.42e-30	2.41e-29	0.0105357
TAGLN|6876	-1.75684	10.2056	240.481	3.09e-54	4.93e-53	0.0086679
CDH6|1004	-1.75364	6.67895	200.16	1.93e-45	2.39e-44	0.0096161
LMF1|64788	-1.74782	3.78651	274.846	9.97e-62	1.98e-60	0.00302729
TGM2|7052	-1.74663	9.55132	243.691	6.17e-55	1e-53	0.00844949
ATCAY|85300	-1.74246	3.9936	192.677	8.28e-44	9.73e-43	0.0055045
EVL|51466	-1.74172	3.48362	268.344	2.61e-60	4.94e-59	0.00202182
PDZRN3|23024	-1.73295	3.41799	254.333	2.95e-57	5.14e-56	0.00331947
COPZ2|51226	-1.73219	4.68354	83.0166	8.14e-20	3.63e-19	0.0224609
TGFBR3|7049	-1.73086	3.17963	138.334	6.16e-32	4.67e-31	0.00823111
ADAMTS2|9509	-1.72711	5.50476	272.674	2.97e-61	5.79e-60	0.00588411
PGAP3|93210	-1.72671	3.16623	233.983	8.07e-53	1.23e-51	0.00273162
FZD7|8324	-1.726	6.91645	396.045	4e-88	1.53e-86	0.00469018
GLIPR2|152007	-1.72163	3.28504	206.563	7.72e-47	9.97e-46	0.00373465
LDB2|9079	-1.71746	3.17972	237.494	1.38e-53	2.16e-52	0.00268401
CTSO|1519	-1.71526	3.66777	225.754	5.03e-51	7.35e-50	0.00324545
TFAP2C|7022	-1.71319	6.07856	312.754	5.49e-70	1.35e-68	0.00534477
HIST1H2BC|8347	-1.71193	2.77487	107.254	3.92e-25	2.26e-24	0.00998723
MYL9|10398	-1.7092	10.0212	319.152	2.22e-71	5.66e-70	0.00618003
NDRG1|10397	-1.70621	5.47882	265.593	1.04e-59	1.92e-58	0.00617659
PDGFRA|5156	-1.70611	8.04457	275.768	6.28e-62	1.25e-60	0.00697219
PRRG1|5638	-1.70103	4.88296	288.045	1.33e-64	2.84e-63	0.00519712
PSG4|5672	-1.6987	7.2817	263.244	3.37e-59	6.16e-58	0.00708971
EEPD1|80820	-1.69839	2.8456	195.31	2.2e-44	2.65e-43	0.00229987
GJA1|2697	-1.69706	7.7597	464.426	5.23e-103	2.78e-101	0.00393489
CNN2|1265	-1.69495	8.93592	354.322	4.85e-79	1.51e-77	0.00542346
DAAM2|23500	-1.69403	6.38091	81.1707	2.07e-19	9.04e-19	0.0234096
TMEM35|59353	-1.6938	2.79579	187.388	1.18e-42	1.33e-41	0.00268587
PQLC3|130814	-1.68508	3.91321	244.582	3.94e-55	6.48e-54	0.00427385
TCF21|6943	-1.68388	5.37598	273.851	1.64e-61	3.23e-60	0.00581262
RAVER2|55225	-1.68328	3.7667	299.909	3.45e-67	7.95e-66	0.00296717
PYROXD2|84795	-1.6807	4.07634	373.048	4.06e-83	1.41e-81	0.00224731
PRPS1|5631	-1.67785	7.30133	444.429	1.18e-98	5.68e-97	0.0039304
PDE5A|8654	-1.67664	8.54572	179.62	5.87e-41	6.28e-40	0.0105541
PDK2|5164	-1.67073	4.61175	352.332	1.32e-78	4.02e-77	0.00308887
EDN1|1906	-1.67054	5.32818	301.341	1.68e-67	3.9e-66	0.00467595
APOL1|8542	-1.66855	3.11547	83.999	4.95e-20	2.24e-19	0.0183179
H6PD|9563	-1.66704	5.70114	238.448	8.57e-54	1.34e-52	0.00685103
COL6A3|1293	-1.66496	11.7405	154.06	2.25e-35	1.94e-34	0.0122839
PDLIM7|9260	-1.66293	7.79787	385.556	7.68e-86	2.8e-84	0.00463664
AKAP6|9472	-1.653	3.62915	132.388	1.23e-30	8.83e-30	0.0100953
SGK223|157285	-1.65283	5.63113	201.288	1.09e-45	1.37e-44	0.00836185
C10orf54|64115	-1.65224	3.09435	225.947	4.56e-51	6.68e-50	0.00302639
S1PR2|9294	-1.65054	2.94648	189.733	3.64e-43	4.15e-42	0.00331174
DDAH1|23576	-1.64965	7.31452	456.343	3e-101	1.54e-99	0.00372224
PLXNA3|55558	-1.64624	7.20314	241.81	1.59e-54	2.55e-53	0.00723152
LPAR1|1902	-1.64618	6.72434	370.788	1.26e-82	4.26e-81	0.00450581
MT1X|4501	-1.64448	2.55211	37.0575	1.15e-09	2.89e-09	0.0371139
UNC93B1|81622	-1.64418	3.88866	244.052	5.14e-55	8.41e-54	0.00416734
HIP1|3092	-1.64285	5.98785	73.582	9.65e-18	3.87e-17	0.0241123
NLN|57486	-1.64072	5.17336	245.776	2.16e-55	3.59e-54	0.00581942
VWA5A|4013	-1.63973	6.48654	416.627	1.32e-92	5.57e-91	0.00373941
ACE|1636	-1.63896	4.76597	230.576	4.46e-52	6.73e-51	0.00584562
NRBP2|340371	-1.6364	6.31033	250.33	2.2e-56	3.73e-55	0.00657522
THY1|7070	-1.63379	6.57734	431.034	9.68e-96	4.36e-94	0.00360553
STK32B|55351	-1.63313	5.00219	343.264	1.24e-76	3.59e-75	0.00343093
AGL|178	-1.63271	4.11061	162.049	4.04e-37	3.77e-36	0.00762782
TRPV2|51393	-1.63092	7.84133	367.235	7.49e-82	2.49e-80	0.00470348
FAM198B|51313	-1.63073	4.29695	268.126	2.91e-60	5.49e-59	0.00398761
CASP1|834	-1.63073	4.31064	256.954	7.92e-58	1.4e-56	0.0050762
CTNNBIP1|56998	-1.62652	4.83412	279.087	1.19e-62	2.4e-61	0.00444536
ATP11C|286410	-1.62537	4.0309	212.91	3.18e-48	4.31e-47	0.00507241
RCBTB2|1102	-1.62471	3.15725	192.488	9.11e-44	1.07e-42	0.00195676
PDE11A|50940	-1.6229	3.90967	129.31	5.8e-30	4.05e-29	0.00971097
ANXA4|307	-1.62264	6.14268	390.122	7.79e-87	2.87e-85	0.00384349
SPRY1|10252	-1.61578	3.06828	208.848	2.45e-47	3.21e-46	0.0033948
CAT|847	-1.61509	4.97749	388.039	2.21e-86	8.12e-85	0.00285744
TAX1BP3|30851	-1.6149	7.61728	192.943	7.24e-44	8.53e-43	0.00893858
CDKN2B|1030	-1.6147	7.15707	299.67	3.89e-67	8.94e-66	0.00537718
C1QTNF6|114904	-1.6136	4.10942	271.557	5.2e-61	1e-59	0.00270284
PIGN|23556	-1.61234	4.62665	209.436	1.82e-47	2.4e-46	0.00577221
GPRC5B|51704	-1.60654	5.59665	269.619	1.37e-60	2.63e-59	0.00523466
SHANK2|22941	-1.6058	3.92651	128.478	8.82e-30	6.12e-29	0.0104059
TUBB2A|7280	-1.6047	7.54469	321.785	5.92e-72	1.53e-70	0.00518301
PLXNB3|5365	-1.60443	4.18038	254.24	3.09e-57	5.38e-56	0.00391136
TSPAN10|83882	-1.60412	3.42746	205.613	1.24e-46	1.6e-45	0.0037856
AFAP1L2|84632	-1.60383	3.99229	272.24	3.69e-61	7.19e-60	0.00318778
RAB40B|10966	-1.60016	3.18628	155.45	1.12e-35	9.78e-35	0.0054045
ARSK|153642	-1.59673	4.82918	333.336	1.8e-74	4.88e-73	0.00298349
SLC16A4|9122	-1.5962	4.51229	279.197	1.12e-62	2.28e-61	0.00404648
ERGIC1|57222	-1.59372	7.90791	373.387	3.43e-83	1.2e-81	0.00441405
CPA4|51200	-1.59163	5.95935	395.651	4.87e-88	1.85e-86	0.00359872
LHFP|10186	-1.59133	6.5378	463.836	7.03e-103	3.7e-101	0.00311425
GNG2|54331	-1.5899	5.27234	331.781	3.94e-74	1.06e-72	0.00361609
HMCN1|83872	-1.58721	4.37046	49.6144	1.87e-12	5.63e-12	0.0311779
HERC4|26091	-1.58417	7.28217	342.445	1.87e-76	5.34e-75	0.00461439
ABCC4|10257	-1.58329	7.79621	174.786	6.67e-40	6.83e-39	0.00958947
SNN|8303	-1.58308	3.2252	199.109	3.27e-45	4.02e-44	0.00281825
GYS1|2997	-1.58295	6.75241	310.531	1.67e-69	4.06e-68	0.00501155
TMEM106A|113277	-1.582	3.636	206.003	1.02e-46	1.32e-45	0.00334375
RASGRP3|25780	-1.57863	4.39207	221.032	5.39e-50	7.71e-49	0.00445437
PFKL|5211	-1.57816	6.96381	364.873	2.45e-81	8.02e-80	0.00420841
FAM43A|131583	-1.57763	4.36586	272.157	3.85e-61	7.47e-60	0.00392017
SERINC2|347735	-1.5772	6.78005	408.574	7.49e-91	3.04e-89	0.00363503
TMEM87B|84910	-1.57699	5.79999	343.054	1.38e-76	3.98e-75	0.00391506
RALGPS2|55103	-1.57491	4.15125	210.002	1.37e-47	1.82e-46	0.00480668
SSBP3|23648	-1.57389	4.84606	260.99	1.04e-58	1.89e-57	0.00466547
CCND2|894	-1.57244	5.82602	174.35	8.3e-40	8.49e-39	0.00872646
FBLN2|2199	-1.57067	4.17652	228.979	9.96e-52	1.48e-50	0.00394627
PGM2L1|283209	-1.56552	4.35903	116.462	3.76e-27	2.36e-26	0.0102045
TMCO4|255104	-1.563	3.43509	289.768	5.58e-65	1.21e-63	0.00176269
CCDC81|60494	-1.56233	3.79342	151.219	9.39e-35	7.95e-34	0.00747101
LPCAT3|10162	-1.56032	4.3019	273.966	1.55e-61	3.06e-60	0.00325863
ROGDI|79641	-1.55691	4.45286	259.265	2.48e-58	4.43e-57	0.00390024
PLD2|5338	-1.55638	4.3204	287.144	2.08e-64	4.41e-63	0.00297532
SLC15A3|51296	-1.55601	3.35277	60.9649	5.81e-15	2e-14	0.0240224
MAN2A1|4124	-1.55468	7.15801	103.454	2.66e-24	1.49e-23	0.0155966
FAM20C|56975	-1.55292	7.80508	352.79	1.05e-78	3.22e-77	0.00443354
MYADM|91663	-1.54695	8.09421	314.584	2.19e-70	5.49e-69	0.00501028
RSU1|6251	-1.54652	7.19764	395.088	6.46e-88	2.42e-86	0.00372913
LIMS2|55679	-1.54485	5.64007	243.5	6.78e-55	1.1e-53	0.00559319
?|653553	-1.54342	3.0985	73.2424	1.15e-17	4.57e-17	0.0161566
PXK|54899	-1.54295	5.74028	171.253	3.94e-39	3.94e-38	0.00858783
EHD1|10938	-1.54038	7.51316	397.236	2.2e-88	8.48e-87	0.00379513
COL1A1|1277	-1.5403	13.2625	437.205	4.39e-97	2.05e-95	0.00372883
ID2|3398	-1.53486	5.15863	312.861	5.2e-70	1.28e-68	0.0038279
BTD|686	-1.53355	3.6965	187.626	1.05e-42	1.18e-41	0.00282864
NIPSNAP3A|25934	-1.53274	4.15285	228.136	1.52e-51	2.25e-50	0.00383276
SDC2|6383	-1.532	5.9354	271.663	4.93e-61	9.55e-60	0.00492515
SPARC|6678	-1.53063	12.1692	539.609	2.29e-119	1.69e-117	0.00297479
GNPTAB|79158	-1.52958	6.55449	120.594	4.69e-28	3.06e-27	0.0127458
LGALS3|3958	-1.52905	6.25854	241.856	1.55e-54	2.49e-53	0.0059597
MEF2C|4208	-1.528	4.4032	187.233	1.28e-42	1.43e-41	0.00588903
HSPB1|3315	-1.52529	9.05852	106.525	5.66e-25	3.24e-24	0.0149508
ANGPTL2|23452	-1.52369	6.60075	337.267	2.51e-75	6.89e-74	0.00412079
DIXDC1|85458	-1.52082	4.19873	138.042	7.13e-32	5.39e-31	0.00793176
SLC16A3|9123	-1.52005	8.72256	338.73	1.21e-75	3.35e-74	0.004551
C14orf132|56967	-1.51955	5.02444	177.945	1.36e-40	1.44e-39	0.00731651
NPY|4852	-1.51783	7.16284	178.845	8.66e-41	9.21e-40	0.00845459
DECR1|1666	-1.51636	5.63454	156.088	8.1e-36	7.12e-35	0.00907537
FLT1|2321	-1.51622	6.35012	176.265	3.17e-40	3.31e-39	0.00796361
SSH3|54961	-1.51454	4.72938	274.833	1e-61	1.99e-60	0.00381466
DBNL|28988	-1.51434	6.49431	340.055	6.21e-76	1.75e-74	0.00402839
MAN1A1|4121	-1.513	5.08006	163.587	1.86e-37	1.77e-36	0.00758039
SAMD12|401474	-1.51142	3.73968	85.3468	2.5e-20	1.15e-19	0.0145055
SLC43A2|124935	-1.51003	3.54706	200.923	1.31e-45	1.64e-44	0.00451234
MYBL1|4603	-1.50948	5.12731	214.658	1.32e-48	1.82e-47	0.00588522
CACNA1C|775	-1.5059	3.02263	90.9639	1.46e-21	7.19e-21	0.0091218
LIFR|3977	-1.50442	3.83358	135.522	2.54e-31	1.88e-30	0.00798859
OBFC2A|64859	-1.50378	7.20057	279.496	9.67e-63	1.98e-61	0.00521262
NIPSNAP1|8508	-1.50286	5.73752	315.971	1.09e-70	2.75e-69	0.00397459
MAGED1|9500	-1.50141	8.75819	268.316	2.64e-60	5.01e-59	0.00566297
VAMP1|6843	-1.49889	3.5537	167.601	2.47e-38	2.41e-37	0.00482209
COL1A2|1278	-1.49866	12.2891	421.229	1.32e-93	5.71e-92	0.00366626
SCFD2|152579	-1.49723	4.45935	289.013	8.16e-65	1.76e-63	0.00274214
ESYT1|23344	-1.49392	7.96329	213.326	2.58e-48	3.52e-47	0.00698084
PDE1C|5137	-1.49005	5.4324	79.6968	4.36e-19	1.87e-18	0.0177938
ALDH1L2|160428	-1.48795	5.29036	79.6044	4.57e-19	1.96e-18	0.0173781
ABCD1|215	-1.48616	5.37122	240.335	3.32e-54	5.29e-53	0.00486299
MAPRE3|22924	-1.48545	4.00676	218.133	2.31e-49	3.26e-48	0.00338132
IQCK|124152	-1.48464	3.11362	145.361	1.79e-33	1.45e-32	0.00429808
OXTR|5021	-1.48337	6.36463	321.92	5.53e-72	1.43e-70	0.00404942
PDGFB|5155	-1.48199	3.15617	137.105	1.14e-31	8.57e-31	0.00405136
ATRNL1|26033	-1.48095	5.09288	152.339	5.34e-35	4.55e-34	0.00733399
PSMB10|5699	-1.47758	4.3871	105.277	1.06e-24	5.99e-24	0.0119871
TRO|7216	-1.47531	4.03427	274.03	1.5e-61	2.97e-60	0.00200652
SLC8A1|6546	-1.47304	3.70347	109.995	9.82e-26	5.83e-25	0.00962646
KANK2|25959	-1.47071	7.6829	199.112	3.26e-45	4.02e-44	0.00720109
BDNF|627	-1.47067	5.65093	324.876	1.26e-72	3.29e-71	0.0037577
PKP4|8502	-1.46719	4.98751	245.889	2.04e-55	3.4e-54	0.00422689
ARRB1|408	-1.4645	4.45735	143.788	3.95e-33	3.15e-32	0.00718142
TMEM63A|9725	-1.4642	5.37644	287.795	1.5e-64	3.21e-63	0.00375732
LOC728392|728392	-1.46194	6.47127	248.354	5.93e-56	9.94e-55	0.00529278
GBP3|2635	-1.46037	5.82428	209.8	1.52e-47	2.01e-46	0.00622499
FAM171A1|221061	-1.46003	5.68164	260.221	1.54e-58	2.76e-57	0.00455393
TBC1D8|11138	-1.45893	4.00578	190.844	2.08e-43	2.41e-42	0.00376547
PPAP2A|8611	-1.45815	3.61703	172.153	2.51e-39	2.53e-38	0.00409171
PRICKLE2|166336	-1.45333	5.82596	138.452	5.8e-32	4.41e-31	0.00951621
RFXANK|8625	-1.45132	4.53408	139.395	3.61e-32	2.76e-31	0.00798871
PCDH7|5099	-1.4504	2.97963	89.9005	2.5e-21	1.22e-20	0.0104206
MAML2|84441	-1.45005	5.00372	36.1934	1.79e-09	4.45e-09	0.0382851
PLEKHG2|64857	-1.44905	6.22286	138.351	6.11e-32	4.63e-31	0.00969322
TRIM22|10346	-1.44583	5.57565	222.485	2.6e-50	3.76e-49	0.00573903
AKR1C1|1645	-1.44582	2.72479	88.2147	5.87e-21	2.79e-20	0.00878407
FBN1|2200	-1.44356	10.2649	89.7242	2.74e-21	1.32e-20	0.0160246
NSF|4905	-1.44329	6.21439	254.206	3.14e-57	5.46e-56	0.00487549
FAM84A|151354	-1.44289	4.828	215.113	1.05e-48	1.45e-47	0.00492581
CALD1|800	-1.44198	11.3304	372.474	5.41e-83	1.87e-81	0.00384267
NT5DC1|221294	-1.43946	4.26979	234.184	7.29e-53	1.12e-51	0.00315429
GPR153|387509	-1.43905	2.77582	116.963	2.92e-27	1.84e-26	0.00439384
RTTN|25914	-1.4361	4.14923	142.308	8.33e-33	6.54e-32	0.00703931
FRY|10129	-1.43378	5.62096	106.16	6.8e-25	3.88e-24	0.0123726
HGSNAT|138050	-1.43371	6.43488	155.22	1.25e-35	1.09e-34	0.00850016
UCP2|7351	-1.43125	4.35845	212.529	3.86e-48	5.2e-47	0.00404194
RFTN1|23180	-1.43045	7.62175	359.571	3.49e-80	1.11e-78	0.00364951
NMT2|9397	-1.4304	5.25061	248.124	6.66e-56	1.11e-54	0.00428514
SLC2A12|154091	-1.42949	2.9734	105.518	9.4e-25	5.31e-24	0.00655677
EHHADH|1962	-1.42427	3.13855	145.363	1.79e-33	1.45e-32	0.00325062
PAQR4|124222	-1.42413	3.18575	164.676	1.08e-37	1.03e-36	0.00199316
ARF3|377	-1.42003	7.71473	246.447	1.55e-55	2.57e-54	0.00537175
C10orf57|80195	-1.4196	3.04052	158.703	2.17e-36	1.95e-35	0.00158938
SIDT2|51092	-1.41757	5.2483	223.611	1.47e-50	2.14e-49	0.00482243
PDLIM1|9124	-1.41642	8.76332	222.203	2.99e-50	4.31e-49	0.00611299
PRKCA|5578	-1.41523	5.7633	106.345	6.19e-25	3.53e-24	0.011855
CD9|928	-1.41013	6.97753	189.375	4.35e-43	4.95e-42	0.00684102
FAM82B|51115	-1.40959	5.19455	284.423	8.16e-64	1.7e-62	0.00326532
LASP1|3927	-1.40822	9.59413	292.417	1.48e-65	3.25e-64	0.0046265
DECR2|26063	-1.40556	3.68373	147.225	7.01e-34	5.77e-33	0.00515256
ASAP3|55616	-1.40525	4.58493	159.326	1.59e-36	1.44e-35	0.00643783
CTSC|1075	-1.40447	7.57357	248.179	6.48e-56	1.08e-54	0.0052015
RHOBTB3|22836	-1.40425	6.58435	180.014	4.81e-41	5.18e-40	0.00704953
HGF|3082	-1.40362	5.19807	150.454	1.38e-34	1.16e-33	0.00755063
ANPEP|290	-1.40346	5.59928	180.034	4.76e-41	5.14e-40	0.00601469
FAM120B|84498	-1.40009	4.95905	143.347	4.93e-33	3.92e-32	0.00763071
SH2D4A|63898	-1.3968	3.60997	157.209	4.61e-36	4.09e-35	0.00504599
TBC1D8B|54885	-1.39634	3.59447	79.2429	5.49e-19	2.35e-18	0.012127
STS|412	-1.39607	5.39769	143.252	5.18e-33	4.1e-32	0.00796523
SORT1|6272	-1.39463	8.14449	236.365	2.44e-53	3.77e-52	0.00547235
KCTD12|115207	-1.39442	6.23407	150.62	1.27e-34	1.07e-33	0.00800198
SYNPO|11346	-1.3932	5.49841	135.362	2.75e-31	2.03e-30	0.00901739
ADAM33|80332	-1.39285	5.14319	208.319	3.2e-47	4.18e-46	0.00481179
NNT|23530	-1.39267	6.41668	214.567	1.39e-48	1.9e-47	0.00558139
PTRF|284119	-1.39057	10.3034	363.784	4.22e-81	1.38e-79	0.00364329
TPCN1|53373	-1.39019	5.34096	203.832	3.05e-46	3.87e-45	0.00523443
LAMA5|3911	-1.3892	4.55087	120.596	4.69e-28	3.06e-27	0.00870066
ARSD|414	-1.38754	4.90117	206.671	7.32e-47	9.46e-46	0.00471943
SLC4A4|8671	-1.38697	6.07813	114.979	7.95e-27	4.93e-26	0.01079
KIAA0802|23255	-1.3854	6.22385	175.607	4.41e-40	4.58e-39	0.00693157
CPT2|1376	-1.38462	4.07725	221.258	4.81e-50	6.89e-49	0.00278823
GAS6|2621	-1.3844	9.24218	258.307	4.01e-58	7.15e-57	0.00506547
FSCN1|6624	-1.38322	8.50263	307.957	6.09e-69	1.45e-67	0.00414249
HEATR5A|25938	-1.38199	5.42762	90.6675	1.7e-21	8.32e-21	0.0132848
MARCKSL1|65108	-1.37898	6.81527	175.021	5.92e-40	6.09e-39	0.00701562
UROS|7390	-1.37867	4.84813	192.082	1.12e-43	1.31e-42	0.00482682
UBA1|7317	-1.37686	8.57063	317.181	5.96e-71	1.51e-69	0.00400079
S100A10|6281	-1.37552	7.03443	94.6502	2.27e-22	1.16e-21	0.0134749
PDLIM5|10611	-1.37449	7.70055	191.504	1.49e-43	1.74e-42	0.00656718
PLXNA1|5361	-1.37437	8.4358	126.069	2.97e-29	2.02e-28	0.0102278
ERBB2|2064	-1.37404	5.80673	260.889	1.1e-58	1.99e-57	0.0040793
RPS6KA2|6196	-1.37402	3.87416	194.282	3.7e-44	4.4e-43	0.00349987
RASA1|5921	-1.37276	7.38851	284.325	8.57e-64	1.78e-62	0.00422573
PTGS1|5742	-1.37254	2.88855	88.7095	4.57e-21	2.18e-20	0.00408428
PFKP|5214	-1.37245	8.31636	210.986	8.37e-48	1.12e-46	0.00601588
ERMP1|79956	-1.37196	4.56638	180.725	3.37e-41	3.64e-40	0.00462003
PBX1|5087	-1.37172	4.95901	111.91	3.74e-26	2.26e-25	0.00966717
AFF3|3899	-1.37109	5.42731	119.193	9.5e-28	6.11e-27	0.00955216
SEPT8|23176	-1.3706	7.22596	277.725	2.35e-62	4.72e-61	0.00432499
CDC42EP3|10602	-1.37008	7.46282	135.003	3.3e-31	2.42e-30	0.00938532
TOM1L2|146691	-1.36865	6.13514	190.988	1.94e-43	2.24e-42	0.00606321
IFI27|3429	-1.36858	2.86111	24.714	6.65e-07	1.4e-06	0.0492691
PDGFRB|5159	-1.36821	7.28903	179.884	5.14e-41	5.52e-40	0.00682142
SCD5|79966	-1.36568	4.76143	236.569	2.2e-53	3.41e-52	0.00312361
SDPR|8436	-1.3653	5.29654	190.798	2.13e-43	2.46e-42	0.0056842
OLFML2A|169611	-1.36426	3.35407	88.1396	6.1e-21	2.89e-20	0.00834467
HSPG2|3339	-1.36424	8.31088	67.2289	2.42e-16	8.96e-16	0.0190485
BID|637	-1.36197	5.04153	215.592	8.28e-49	1.15e-47	0.00424532
FGFRL1|53834	-1.36124	6.29323	286.937	2.31e-64	4.88e-63	0.00376812
SPTAN1|6709	-1.36115	8.87835	147.67	5.6e-34	4.62e-33	0.00859977
PDCD4|27250	-1.36034	5.37864	184.261	5.69e-42	6.26e-41	0.00585696
ARSG|22901	-1.35888	2.98543	110.874	6.3e-26	3.77e-25	0.00470078
RAB3B|5865	-1.3574	5.49728	35.9579	2.02e-09	5e-09	0.0338711
NEDD9|4739	-1.35624	5.4612	213.755	2.08e-48	2.85e-47	0.00472561
NEO1|4756	-1.35601	8.17903	102.497	4.32e-24	2.38e-23	0.0122508
BTN3A1|11119	-1.35558	3.88971	127.407	1.51e-29	1.04e-28	0.00636294
KRIT1|889	-1.35551	4.1893	144.917	2.24e-33	1.81e-32	0.00573635
GDF11|10220	-1.35207	5.82552	203.387	3.81e-46	4.83e-45	0.00509034
GORASP2|26003	-1.35175	6.77456	334.096	1.23e-74	3.34e-73	0.00327657
PARVB|29780	-1.35006	4.72041	157.505	3.97e-36	3.54e-35	0.00574966
GALK1|2584	-1.34487	3.43948	107.051	4.34e-25	2.5e-24	0.00636604
CFH|3075	-1.34062	6.82098	282.085	2.64e-63	5.42e-62	0.00385357
CPT1C|126129	-1.34054	4.38245	198.287	4.94e-45	6.02e-44	0.00381272
IGF2BP3|10643	-1.34005	7.11362	176.974	2.22e-40	2.32e-39	0.0066464
EPHA5|2044	-1.3394	5.50061	89.2577	3.47e-21	1.67e-20	0.0126606
ARSJ|79642	-1.3384	5.67023	103.713	2.34e-24	1.31e-23	0.0110555
NPAS1|4861	-1.33802	3.59371	125.756	3.48e-29	2.35e-28	0.00549058
LRRC32|2615	-1.33795	4.30302	160.438	9.08e-37	8.35e-36	0.0046579
ABCC3|8714	-1.33672	3.59405	155.347	1.18e-35	1.03e-34	0.00344956
IVD|3712	-1.33467	6.18665	290.165	4.58e-65	9.94e-64	0.00354515
SEPT11|55752	-1.33395	9.27943	133.924	5.68e-31	4.13e-30	0.00915005
TMEM168|64418	-1.33316	4.16016	181.963	1.81e-41	1.97e-40	0.00332581
CDK6|1021	-1.33255	7.51583	75.5014	3.65e-18	1.49e-17	0.0160219
SLC25A1|6576	-1.33168	6.34141	158.301	2.66e-36	2.38e-35	0.00714547
CSF1|1435	-1.3292	5.4094	82.3531	1.14e-19	5.03e-19	0.0138632
SLC44A1|23446	-1.32853	5.50698	163.173	2.29e-37	2.17e-36	0.00632055
TRIM34|53840	-1.32653	2.58626	82.7075	9.51e-20	4.23e-19	0.00904204
C16orf5|29965	-1.32556	5.63174	242.629	1.05e-54	1.69e-53	0.00395211
PDE4B|5142	-1.32358	6.11146	219.075	1.44e-49	2.04e-48	0.00453842
CYB5B|80777	-1.32351	7.43704	279.346	1.04e-62	2.12e-61	0.00404737
SLC22A17|51310	-1.32268	4.79217	167.507	2.59e-38	2.52e-37	0.00489748
RIN3|79890	-1.32233	5.44373	217.187	3.71e-49	5.22e-48	0.00418561
FHL1|2273	-1.32159	6.56456	295.076	3.9e-66	8.66e-65	0.00356134
LOC401093|401093	-1.32105	3.0574	100.078	1.46e-23	7.89e-23	0.00613714
ANXA11|311	-1.32071	7.96209	294.532	5.12e-66	1.13e-64	0.00389893
PLCD1|5333	-1.32045	3.81298	215.225	9.95e-49	1.37e-47	0.00241479
PCTP|58488	-1.31915	2.79951	103.821	2.21e-24	1.24e-23	0.00396805
KLF12|11278	-1.31899	4.83026	113.532	1.65e-26	1.01e-25	0.00859416
GAMT|2593	-1.31743	4.99911	109.403	1.32e-25	7.82e-25	0.00948329
D2HGDH|728294	-1.31741	3.42078	160.216	1.02e-36	9.3e-36	0.00321538
PDE6D|5147	-1.31649	3.51389	146.712	9.07e-34	7.42e-33	0.00326213
PAPSS2|9060	-1.31642	7.8526	176.922	2.28e-40	2.38e-39	0.00658347
BPHL|670	-1.31319	3.04133	92.6699	6.18e-22	3.1e-21	0.00636307
STAT1|6772	-1.31286	7.93241	65.3358	6.32e-16	2.29e-15	0.0182482
GTF2I|2969	-1.31286	6.69063	42.6948	6.4e-11	1.75e-10	0.0275625
CAPN1|823	-1.3119	8.0875	316.989	6.56e-71	1.65e-69	0.00357944
MDGA1|266727	-1.31062	4.15883	147.215	7.04e-34	5.8e-33	0.00472172
CASK|8573	-1.30996	4.92579	237.266	1.55e-53	2.41e-52	0.00304935
MAML3|55534	-1.30972	2.99422	73.4722	1.02e-17	4.08e-17	0.00829419
PCBP4|57060	-1.30763	6.1546	236.721	2.04e-53	3.16e-52	0.00429166
EPAS1|2034	-1.30729	8.65889	131.874	1.59e-30	1.14e-29	0.00890813
VASH1|22846	-1.30592	4.17084	183.893	6.85e-42	7.52e-41	0.00336833
JAZF1|221895	-1.3057	4.14866	200.563	1.57e-45	1.96e-44	0.00286092
CYB5A|1528	-1.30546	4.82573	125.844	3.33e-29	2.25e-28	0.00771584
QARS|5859	-1.30411	6.44292	279.946	7.72e-63	1.58e-61	0.00362706
ABCD3|5825	-1.30338	5.59436	226.169	4.08e-51	5.98e-50	0.0040428
CLN5|1203	-1.30124	4.91082	225.557	5.55e-51	8.1e-50	0.0032656
CHN1|1123	-1.30056	5.30169	139.206	3.97e-32	3.03e-31	0.00693912
HECTD3|79654	-1.29908	5.47086	264.359	1.93e-59	3.55e-58	0.00314296
ANXA2P2|304	-1.29727	9.28873	220.93	5.67e-50	8.11e-49	0.0052207
TTC28|23331	-1.29624	3.81181	80.3694	3.11e-19	1.34e-18	0.0102761
VPS29|51699	-1.295	5.34901	112.747	2.45e-26	1.49e-25	0.00902165
ZADH2|284273	-1.29383	4.81551	146.24	1.15e-33	9.37e-33	0.00606976
WDR1|9948	-1.29025	9.29102	273.876	1.62e-61	3.2e-60	0.0041536
ZFP36|7538	-1.2899	4.21027	214.244	1.63e-48	2.23e-47	0.00244482
ARMCX2|9823	-1.28853	5.04084	268.893	1.98e-60	3.77e-59	0.00268671
FAM105A|54491	-1.28583	4.72851	202.072	7.38e-46	9.3e-45	0.00317171
CALM3|808	-1.28398	7.5342	253.113	5.44e-57	9.38e-56	0.00425758
MT1E|4493	-1.28345	6.8239	26.7377	2.33e-07	5.07e-07	0.042469
PIGS|94005	-1.28225	6.43385	303.575	5.48e-68	1.29e-66	0.00311716
SCARB1|949	-1.28185	5.53321	253.992	3.5e-57	6.06e-56	0.00339325
SVEP1|79987	-1.28162	3.87721	83.0825	7.87e-20	3.52e-19	0.00939192
ANXA2P1|303	-1.28095	4.41862	170.317	6.31e-39	6.26e-38	0.00396803
TAPBP|6892	-1.27865	7.58566	177.46	1.74e-40	1.83e-39	0.00613276
CAPZB|832	-1.27835	8.21061	156.867	5.47e-36	4.84e-35	0.00708779
FRMD8|83786	-1.27731	5.78179	121.319	3.25e-28	2.13e-27	0.00830292
C11orf67|28971	-1.2749	3.0655	30.5052	3.33e-08	7.71e-08	0.0304439
FTO|79068	-1.27477	5.62294	126.034	3.02e-29	2.05e-28	0.00775506
TJP2|9414	-1.27475	5.24703	131.078	2.38e-30	1.69e-29	0.00731932
CXCR7|57007	-1.27391	3.69875	195.148	2.39e-44	2.86e-43	0.0019248
LY6K|54742	-1.27303	4.74169	134.69	3.86e-31	2.83e-30	0.00617124
FAT1|2195	-1.27257	8.87408	25.5535	4.3e-07	9.17e-07	0.0441407
CHPF2|54480	-1.27241	7.90993	248.957	4.38e-56	7.37e-55	0.00428339
ITFG3|83986	-1.27209	6.55599	233.749	9.08e-53	1.38e-51	0.00421077
PRR16|51334	-1.27115	3.95124	190.661	2.28e-43	2.63e-42	0.00223432
IFNAR1|3454	-1.26927	6.40453	208.637	2.72e-47	3.57e-46	0.00462518
CACNB3|784	-1.26885	5.3334	198.424	4.61e-45	5.64e-44	0.00426247
TP53I3|9540	-1.26783	6.66638	146.884	8.32e-34	6.83e-33	0.00694499
SPPL2B|56928	-1.26618	4.88035	230.182	5.44e-52	8.17e-51	0.0029372
BCAM|4059	-1.25944	3.97311	171.811	2.98e-39	2.99e-38	0.00287345
PTRH1|138428	-1.25704	3.3001	75.2025	4.25e-18	1.73e-17	0.0091835
HSPA2|3306	-1.25425	4.00501	153.23	3.41e-35	2.92e-34	0.00416331
CEBPD|1052	-1.25327	2.64168	88.2595	5.74e-21	2.73e-20	0.00627025
HDHD2|84064	-1.25294	3.97261	172.659	1.94e-39	1.97e-38	0.00302092
ANKRD52|283373	-1.25283	8.13918	134.965	3.36e-31	2.47e-30	0.00790552
MXD4|10608	-1.25054	6.52373	243.998	5.28e-55	8.63e-54	0.00391485
ASL|435	-1.25051	4.59011	163.404	2.04e-37	1.94e-36	0.00419574
TMSL3|7117	-1.25039	9.95029	49.6537	1.83e-12	5.52e-12	0.0219606
ENDOG|2021	-1.24884	3.23117	36.5904	1.46e-09	3.65e-09	0.0234886
PHLDB2|90102	-1.24868	4.6663	140.482	2.09e-32	1.61e-31	0.00603132
D4S234E|27065	-1.24828	7.88993	190.257	2.79e-43	3.21e-42	0.00550196
TRIOBP|11078	-1.24702	6.76922	220.129	8.48e-50	1.21e-48	0.00434851
RNF141|50862	-1.2443	5.32575	234.437	6.42e-53	9.84e-52	0.00334433
GTF2IP1|2970	-1.2403	7.47816	105.055	1.19e-24	6.69e-24	0.00992618
FAM188B|84182	-1.24006	3.67868	98.6486	3.02e-23	1.61e-22	0.00612015
PLXDC2|84898	-1.23965	5.07475	118.713	1.21e-27	7.75e-27	0.0070386
ALCAM|214	-1.23959	8.75625	184.089	6.21e-42	6.82e-41	0.00571658
TTLL1|25809	-1.23942	3.0046	87.1608	1e-20	4.69e-20	0.00560448
SAMD9L|219285	-1.23737	6.65594	55.9764	7.33e-14	2.4e-13	0.0186827
TFPI|7035	-1.23709	6.52818	243.029	8.59e-55	1.39e-53	0.00379597
EPB41L5|57669	-1.23686	6.29996	112.084	3.43e-26	2.07e-25	0.00879457
SLC2A6|11182	-1.2363	5.12833	160.734	7.82e-37	7.22e-36	0.00491533
LRBA|987	-1.23544	4.76461	84.5885	3.67e-20	1.67e-19	0.0105448
MAP4|4134	-1.23514	9.2373	170.571	5.55e-39	5.53e-38	0.00616427
PLEKHJ1|55111	-1.23349	4.71854	72.057	2.09e-17	8.23e-17	0.0129174
SLC25A15|10166	-1.23232	4.54116	189.785	3.54e-43	4.05e-42	0.00311518
KLHL22|84861	-1.23181	4.07871	175.898	3.81e-40	3.96e-39	0.00283286
ME3|10873	-1.22925	2.88628	79.133	5.81e-19	2.48e-18	0.00500748
TMEM131|23505	-1.22909	7.22075	70.8808	3.79e-17	1.47e-16	0.0145007
TCIRG1|10312	-1.22846	6.68822	212.3	4.33e-48	5.82e-47	0.0044229
SAMD11|148398	-1.22809	3.63948	113.773	1.46e-26	8.97e-26	0.00560081
MYO1C|4641	-1.22786	8.47683	72.2045	1.94e-17	7.64e-17	0.0144472
PRDX6|9588	-1.22737	8.40929	172.275	2.36e-39	2.38e-38	0.00595882
MMP17|4326	-1.22615	5.04388	179.032	7.89e-41	8.4e-40	0.00410779
LONP2|83752	-1.2256	6.22619	93.0294	5.15e-22	2.59e-21	0.010552
SND1|27044	-1.22512	7.9569	269.854	1.22e-60	2.35e-59	0.00366955
ARHGAP1|392	-1.22245	7.42796	135.026	3.26e-31	2.4e-30	0.00740753
PITX1|5307	-1.22242	7.71935	195.477	2.03e-44	2.44e-43	0.005105
ZDHHC12|84885	-1.22196	4.39655	92.5535	6.55e-22	3.28e-21	0.00877704
CLSTN3|9746	-1.22094	4.23255	158.423	2.5e-36	2.24e-35	0.00344887
PDIA5|10954	-1.22064	3.71066	172.159	2.5e-39	2.52e-38	0.00223755
SLC6A6|6533	-1.22014	8.91732	85.4716	2.35e-20	1.08e-19	0.0120658
DUSP18|150290	-1.21992	3.10006	69.9702	6.02e-17	2.31e-16	0.00772737
NALCN|259232	-1.2188	3.00537	59.9483	9.74e-15	3.32e-14	0.00792466
TNS3|64759	-1.21871	8.86996	111.735	4.08e-26	2.46e-25	0.00918729
ANTXR1|84168	-1.21815	9.11577	162.308	3.54e-37	3.32e-36	0.00627325
ERCC2|2068	-1.21749	5.38271	197.336	7.97e-45	9.64e-44	0.00398757
TRPT1|83707	-1.21695	3.69346	66.6898	3.18e-16	1.17e-15	0.0110983
UACA|55075	-1.21679	8.13824	167.597	2.48e-38	2.41e-37	0.00588959
APOBEC3C|27350	-1.21674	5.24696	135.649	2.38e-31	1.77e-30	0.00628965
ATXN10|25814	-1.21664	6.88701	135.88	2.12e-31	1.57e-30	0.00718947
STON1|11037	-1.21461	3.23166	72.9456	1.33e-17	5.3e-17	0.0074879
KDM1B|221656	-1.21357	4.46534	154.458	1.84e-35	1.59e-34	0.00365299
TMEM120A|83862	-1.21271	4.73302	146.645	9.39e-34	7.67e-33	0.00478912
EXTL1|2134	-1.21174	3.96661	131.16	2.28e-30	1.62e-29	0.00331833
ALPK2|115701	-1.21116	5.08884	77.2725	1.49e-18	6.23e-18	0.0114218
AK1|203	-1.21075	5.90593	116.755	3.25e-27	2.04e-26	0.00792846
TPM2|7169	-1.2096	10.7272	80.5746	2.8e-19	1.21e-18	0.0126862
TMEM164|84187	-1.20917	4.63345	162.298	3.56e-37	3.33e-36	0.00385208
COPG2|26958	-1.20898	3.51541	144.465	2.81e-33	2.25e-32	0.00262427
SERPINH1|871	-1.20781	9.09591	235.972	2.97e-53	4.59e-52	0.00421248
CRYL1|51084	-1.20739	3.43198	84.5722	3.7e-20	1.69e-19	0.00675629
PARVA|55742	-1.20712	8.13948	185.546	2.98e-42	3.31e-41	0.00528994
SLC41A2|84102	-1.20647	2.73129	51.4267	7.43e-13	2.28e-12	0.00947963
ASCC3|10973	-1.20472	7.21867	160.21	1.02e-36	9.32e-36	0.00598803
RAC2|5880	-1.20429	3.59953	137.72	8.39e-32	6.32e-31	0.0025543
TTLL7|79739	-1.20423	3.67884	56.2358	6.43e-14	2.11e-13	0.0127539
PTPRS|5802	-1.20325	6.68423	88.8263	4.31e-21	2.06e-20	0.0108248
ACOT7|11332	-1.20242	6.70774	210.037	1.35e-47	1.79e-46	0.00428441
FBXL2|25827	-1.2003	3.52847	152.823	4.19e-35	3.57e-34	0.00233039
C10orf118|55088	-1.20011	4.91402	57.915	2.74e-14	9.16e-14	0.015697
IFT80|57560	-1.19742	4.17305	174.291	8.55e-40	8.74e-39	0.0028138
OAS2|4939	-1.19671	4.9449	15.0999	0.000101971	0.000177683	0.0656323
PC|5091	-1.19655	3.27339	120.681	4.49e-28	2.93e-27	0.0019758
SQRDL|58472	-1.19652	5.42019	132.617	1.1e-30	7.88e-30	0.00634077
SLC35A3|23443	-1.19458	3.71127	140.77	1.81e-32	1.4e-31	0.00262867
CCND3|896	-1.19113	6.64007	244.764	3.6e-55	5.93e-54	0.0035101
HN1|51155	-1.18956	6.74334	98.0181	4.15e-23	2.2e-22	0.00961307
L1CAM|3897	-1.1876	7.12611	132.064	1.45e-30	1.04e-29	0.0070327
CTNND1|1500	-1.18744	8.15955	143.986	3.58e-33	2.86e-32	0.00666551
CYP4V2|285440	-1.18687	4.01372	144.479	2.79e-33	2.24e-32	0.00356448
SIL1|64374	-1.18653	5.37408	75.1579	4.35e-18	1.77e-17	0.0117624
ZNF238|10472	-1.18652	3.15504	121.059	3.71e-28	2.42e-27	0.00252883
PCDHGA4|56111	-1.18536	3.339	41.7108	1.06e-10	2.85e-10	0.0166373
APOL2|23780	-1.18413	5.18401	93.4368	4.19e-22	2.12e-21	0.00945336
TST|7263	-1.18354	4.06674	68.4407	1.31e-16	4.93e-16	0.0113567
NMT1|4836	-1.18282	6.89129	244.727	3.66e-55	6.03e-54	0.00355653
MYL6|4637	-1.18276	9.97451	55.5338	9.19e-14	2.99e-13	0.0176084
STEAP3|55240	-1.18194	6.68583	167.208	3.01e-38	2.92e-37	0.00529727
WNT5B|81029	-1.18122	8.54553	114.552	9.86e-27	6.09e-26	0.00838054
SLITRK6|84189	-1.18045	5.56073	110.455	7.79e-26	4.64e-25	0.00721739
ALDH3B1|221	-1.17953	4.65595	190.058	3.09e-43	3.54e-42	0.00341434
FAM98A|25940	-1.17713	7.30394	211.324	7.06e-48	9.43e-47	0.00424196
CYB561|1534	-1.17627	5.71942	206.843	6.71e-47	8.68e-46	0.00362157
KIAA0513|9764	-1.17611	5.02214	154.697	1.63e-35	1.41e-34	0.00444917
SUFU|51684	-1.17546	4.92093	138.015	7.23e-32	5.46e-31	0.0051316
CHST12|55501	-1.1754	4.20442	142.215	8.73e-33	6.85e-32	0.00389903
KIAA0319L|79932	-1.17456	5.96274	169.681	8.69e-39	8.6e-38	0.0049193
RGS2|5997	-1.17037	3.09358	69.1306	9.22e-17	3.49e-16	0.00852009
SEC24D|9871	-1.16946	7.45661	127.307	1.59e-29	1.09e-28	0.0072015
BTBD2|55643	-1.16914	6.21144	233.033	1.3e-52	1.97e-51	0.00338858
DMPK|1760	-1.16808	6.79846	168.159	1.87e-38	1.84e-37	0.00522999
ABR|29	-1.16698	6.57702	148.996	2.87e-34	2.38e-33	0.00580889
SEMA6A|57556	-1.16626	6.05785	55.7086	8.4e-14	2.74e-13	0.0164185
FADS2|9415	-1.16473	7.47066	155.615	1.03e-35	9.01e-35	0.00575164
CAP2|10486	-1.16419	6.34322	200.763	1.42e-45	1.78e-44	0.00404813
IKBKE|9641	-1.16219	4.31714	183.476	8.45e-42	9.26e-41	0.00249637
LMO7|4008	-1.1612	9.10784	145.81	1.43e-33	1.16e-32	0.00638619
TEAD2|8463	-1.16021	4.79073	181.148	2.72e-41	2.94e-40	0.00311784
PLEKHG5|57449	-1.15972	4.25126	142.123	9.14e-33	7.16e-32	0.00371116
THBS1|7057	-1.15879	11.8297	95.2729	1.66e-22	8.56e-22	0.00987795
ROBO1|6091	-1.15526	5.76081	61.2439	5.04e-15	1.75e-14	0.0141865
ARPC1B|10095	-1.15357	7.59537	159.045	1.83e-36	1.65e-35	0.0055658
TUBA1B|10376	-1.15222	9.62633	201.978	7.73e-46	9.73e-45	0.00454629
TBC1D22A|25771	-1.152	4.62058	193.776	4.77e-44	5.65e-43	0.00267972
SCP2|6342	-1.15072	6.71429	190.93	1.99e-43	2.31e-42	0.00434781
RABGGTA|5875	-1.14942	4.1036	153.721	2.66e-35	2.29e-34	0.00286347
RABGAP1L|9910	-1.14904	3.52818	127.087	1.78e-29	1.22e-28	0.00259562
EPB41L2|2037	-1.14808	7.01267	138.127	6.84e-32	5.17e-31	0.00623611
PALM2-AKAP2|445815	-1.14679	7.01615	96.4567	9.12e-23	4.76e-22	0.00915348
FAM127A|8933	-1.14476	7.22051	26.0013	3.41e-07	7.33e-07	0.0350454
SLC12A9|56996	-1.1446	5.63963	150.748	1.19e-34	1e-33	0.00497644
STMN3|50861	-1.14357	6.42401	212.333	4.25e-48	5.73e-47	0.00372981
BACE1|23621	-1.14277	7.43773	107.447	3.55e-25	2.05e-24	0.00819609
MRPL16|54948	-1.14252	4.46011	73.2351	1.15e-17	4.59e-17	0.010003
DENND3|22898	-1.14174	6.33238	140.862	1.72e-32	1.34e-31	0.0058327
TARBP1|6894	-1.14131	3.65288	83.6284	5.97e-20	2.69e-19	0.00639419
DOCK1|1793	-1.14118	6.40468	75.9876	2.85e-18	1.18e-17	0.011339
SOX4|6659	-1.14065	6.86378	172.696	1.91e-39	1.93e-38	0.00479272
NOMO2|283820	-1.14034	7.96359	27.0997	1.93e-07	4.23e-07	0.0334679
GSTM2|2946	-1.13997	5.2446	107.77	3.02e-25	1.75e-24	0.00704131
PTPN13|5783	-1.13885	6.24696	52.3761	4.58e-13	1.43e-12	0.0166351
LDHA|3939	-1.13872	9.20532	241.62	1.74e-54	2.8e-53	0.00366375
ST6GALNAC4|27090	-1.1368	4.31638	164.652	1.09e-37	1.04e-36	0.00292905
WIPI1|55062	-1.13626	7.07208	200.612	1.54e-45	1.91e-44	0.00413319
ACTB|60	-1.13553	12.747	175.173	5.49e-40	5.65e-39	0.005165
AKR7A2|8574	-1.13513	4.92371	81.5215	1.73e-19	7.6e-19	0.0092991
CCDC109A|90550	-1.13491	5.07336	189.278	4.57e-43	5.2e-42	0.00319221
TMEM181|57583	-1.13464	6.62612	175.266	5.24e-40	5.4e-39	0.00454863
ALAD|210	-1.13344	5.46017	179.913	5.06e-41	5.44e-40	0.00372988
EIF2AK1|27102	-1.13321	6.67781	252.581	7.11e-57	1.22e-55	0.00299206
IFT81|28981	-1.13226	3.09419	83.8556	5.32e-20	2.41e-19	0.00433529
CYFIP1|23191	-1.13223	7.41147	211.899	5.29e-48	7.1e-47	0.00390665
SLC25A29|123096	-1.13221	4.61097	134.997	3.31e-31	2.43e-30	0.00474455
MGC70857|414919	-1.13197	4.2624	118.027	1.71e-27	1.09e-26	0.00473554
TMEM50B|757	-1.13149	4.546	162.51	3.2e-37	3.01e-36	0.00341754
IGFBP4|3487	-1.13123	8.6182	163.207	2.25e-37	2.13e-36	0.00536435
TTYH3|80727	-1.13012	8.82872	81.6998	1.58e-19	6.96e-19	0.0108417
POLR2A|5430	-1.1295	8.1562	66.6156	3.3e-16	1.22e-15	0.0132478
ERLEC1|27248	-1.12948	6.79256	191.608	1.42e-43	1.65e-42	0.00413925
TMEM214|54867	-1.12917	6.8443	185.465	3.11e-42	3.44e-41	0.00434294
C2orf24|27013	-1.12908	5.73717	179.07	7.74e-41	8.25e-40	0.00401553
DNAJB5|25822	-1.12874	3.46811	117.806	1.91e-27	1.21e-26	0.00307051
ST3GAL3|6487	-1.12845	3.35774	126.073	2.96e-29	2.02e-28	0.00204085
CBLN2|147381	-1.12826	4.84311	94.6284	2.3e-22	1.17e-21	0.00533158
SLC4A7|9497	-1.12735	6.01984	75.5372	3.59e-18	1.47e-17	0.0108272
VPS16|64601	-1.12542	4.83327	167.604	2.47e-38	2.41e-37	0.00342355
PRKACA|5566	-1.1244	7.12604	178.215	1.19e-40	1.26e-39	0.00455744
MYO6|4646	-1.12377	6.64923	137.904	7.65e-32	5.77e-31	0.00587321
SLC36A4|120103	-1.12348	3.11614	70.5851	4.41e-17	1.7e-16	0.0033001
PYCRL|65263	-1.12258	3.83457	121.936	2.38e-28	1.57e-27	0.0035572
C14orf4|64207	-1.12241	6.97078	195.215	2.31e-44	2.77e-43	0.00407771
GGT1|2678	-1.1224	3.07017	107.125	4.18e-25	2.41e-24	0.00319293
CD99L2|83692	-1.12233	6.53121	207.436	4.98e-47	6.48e-46	0.00363067
ANXA2|302	-1.12177	9.58406	91.5937	1.06e-21	5.28e-21	0.00958989
GTF2H2|2966	-1.12126	3.41943	6.87077	0.00876167	0.0125615	0.123579
CDC25B|994	-1.12085	6.30739	159.704	1.31e-36	1.2e-35	0.00474655
SUCLG2|8801	-1.12074	5.26389	161.983	4.17e-37	3.89e-36	0.00408518
OPN3|23596	-1.12018	6.09016	178.673	9.45e-41	1e-39	0.00415987
MCAM|4162	-1.11988	9.17348	163.638	1.82e-37	1.73e-36	0.00528521
PTPLA|9200	-1.11865	4.0206	81.8116	1.5e-19	6.59e-19	0.00738288
FAM126A|84668	-1.11838	6.85931	150.096	1.65e-34	1.38e-33	0.00533795
CCS|9973	-1.11794	3.67263	71.5242	2.74e-17	1.07e-16	0.00827757
DUSP10|11221	-1.11594	6.48631	155.723	9.73e-36	8.54e-35	0.00501174
AK5|26289	-1.11574	6.45057	171.245	3.96e-39	3.95e-38	0.00450768
FAM168A|23201	-1.1154	3.74707	35.7746	2.22e-09	5.48e-09	0.0198917
ACTN1|87	-1.11509	10.4266	118.198	1.57e-27	1e-26	0.00735564
SPATA20|64847	-1.11376	5.55655	193.628	5.13e-44	6.07e-43	0.00345926
NOG|9241	-1.11364	3.59662	88.9667	4.02e-21	1.92e-20	0.00675247
NFE2L3|9603	-1.1136	4.81504	182.361	1.48e-41	1.61e-40	0.00292069
DPP3|10072	-1.11357	6.28785	219.736	1.03e-49	1.47e-48	0.00324998
ACAD9|28976	-1.11317	5.26848	182.998	1.07e-41	1.17e-40	0.00329872
MAGED4B|81557	-1.11272	5.99357	176.872	2.34e-40	2.44e-39	0.00405721
SYT15|83849	-1.1119	3.80645	95.0744	1.83e-22	9.43e-22	0.00511862
CMAS|55907	-1.11168	4.52099	94.5263	2.42e-22	1.24e-21	0.00686814
CUEDC1|404093	-1.11043	4.80697	137.293	1.04e-31	7.81e-31	0.00437948
HS6ST1|9394	-1.11016	5.68557	110.035	9.63e-26	5.72e-25	0.00701135
DHTKD1|55526	-1.10958	4.75047	94.3375	2.66e-22	1.36e-21	0.00697597
PACS1|55690	-1.10928	7.0214	119.325	8.89e-28	5.73e-27	0.00674079
EIF4EBP2|1979	-1.10825	6.85232	112.205	3.22e-26	1.95e-25	0.00721838
ACTN4|81	-1.10766	9.96984	160.35	9.49e-37	8.71e-36	0.00532708
SLC27A4|10999	-1.10738	5.5407	167.089	3.2e-38	3.1e-37	0.00379711
ALDH1B1|219	-1.10692	4.98109	191.309	1.65e-43	1.91e-42	0.00273576
AFMID|125061	-1.10647	3.74807	108.482	2.11e-25	1.23e-24	0.00400939
CADM1|23705	-1.10598	7.1158	194.852	2.78e-44	3.31e-43	0.00400378
PYGL|5836	-1.10494	4.3518	205.897	1.08e-46	1.39e-45	0.00195881
FLOT2|2319	-1.10492	6.58223	154.349	1.94e-35	1.68e-34	0.00500127
RAB3D|9545	-1.1047	3.28532	91.0132	1.43e-21	7.01e-21	0.00415286
PIK3IP1|113791	-1.10404	5.89792	147.842	5.14e-34	4.24e-33	0.00487128
CSRP1|1465	-1.10327	8.7775	190.277	2.77e-43	3.18e-42	0.0043709
MAN1A2|10905	-1.10308	6.37239	47.0471	6.93e-12	2.02e-11	0.0174197
MYPN|84665	-1.1028	3.3528	47.8932	4.5e-12	1.33e-11	0.0107139
WDR41|55255	-1.10131	5.44467	191.387	1.58e-43	1.84e-42	0.00319087
KIAA0564|23078	-1.10114	4.6553	97.2069	6.24e-23	3.29e-22	0.00649371
SGK269|79834	-1.10044	5.11331	31.0873	2.47e-08	5.75e-08	0.0260765
TMEM179B|374395	-1.10016	4.66899	81.2086	2.03e-19	8.87e-19	0.00842285
TDRD7|23424	-1.10001	3.89997	85.1593	2.75e-20	1.26e-19	0.00705211
GGT5|2687	-1.09893	3.2237	78.3273	8.73e-19	3.69e-18	0.00297334
ACTG1|71	-1.0979	12.094	240.091	3.76e-54	5.96e-53	0.00352171
COTL1|23406	-1.09747	9.10804	127.709	1.3e-29	8.95e-29	0.00653698
TRIM5|85363	-1.09681	4.38639	98.131	3.92e-23	2.08e-22	0.00673232
CALM2|805	-1.09658	10.1518	100.24	1.35e-23	7.29e-23	0.00839175
AHSA2|130872	-1.0965	4.01021	86.3002	1.55e-20	7.18e-20	0.00651871
TOX2|84969	-1.09523	6.14935	180.234	4.31e-41	4.65e-40	0.00383118
TSPO|706	-1.09432	6.38536	39.4624	3.34e-10	8.71e-10	0.0207035
SHC1|6464	-1.09383	9.54019	107.875	2.86e-25	1.66e-24	0.0077304
PODN|127435	-1.09131	4.50197	109.087	1.55e-25	9.15e-25	0.00465648
SEPW1|6415	-1.09125	6.46914	59.1804	1.44e-14	4.88e-14	0.0136196
ENTPD5|957	-1.09116	3.43464	28.5661	9.06e-08	2.03e-07	0.0236522
CRIP2|1397	-1.08885	5.61214	73.2599	1.14e-17	4.53e-17	0.0103091
ACTR1B|10120	-1.08791	4.78699	117.907	1.82e-27	1.16e-26	0.00506692
MAP3K6|9064	-1.08789	4.96358	163.352	2.1e-37	1.99e-36	0.00329518
COMMD1|150684	-1.08735	3.47903	37.0753	1.14e-09	2.86e-09	0.0177479
FAM8A1|51439	-1.08652	5.72428	108.999	1.62e-25	9.55e-25	0.00652583
PREP|5550	-1.08412	5.36543	186.545	1.81e-42	2.01e-41	0.00304143
UQCRC1|7384	-1.0841	7.17299	87.6482	7.82e-21	3.69e-20	0.00904687
P704P|641455	-1.08278	4.501	11.8653	0.000571904	0.000932785	0.0673025
C2CD2|25966	-1.08108	6.59978	134.129	5.12e-31	3.73e-30	0.00548689
TMEM173|340061	-1.08067	5.16321	186.657	1.71e-42	1.9e-41	0.00259807
ADRB2|154	-1.08052	3.68657	127.464	1.47e-29	1.01e-28	0.0022944
PCYOX1L|78991	-1.07943	3.77266	145.225	1.92e-33	1.55e-32	0.00187386
ARL4C|10123	-1.07877	6.57543	194.347	3.58e-44	4.26e-43	0.0035232
TMEM14A|28978	-1.07828	3.90797	66.0533	4.39e-16	1.6e-15	0.0088015
PPIC|5480	-1.07776	4.4324	67.8113	1.8e-16	6.72e-16	0.00941951
C14orf159|80017	-1.07748	4.39392	144.633	2.58e-33	2.08e-32	0.00352553
CAMKK2|10645	-1.076	5.54998	118.493	1.35e-27	8.64e-27	0.00571164
GSTM1|2944	-1.07435	4.18575	144.552	2.69e-33	2.16e-32	0.00244678
MGST1|4257	-1.07288	4.86372	97.204	6.25e-23	3.29e-22	0.00635203
TRAF5|7188	-1.07209	3.53338	103.845	2.19e-24	1.23e-23	0.00327699
NUDT5|11164	-1.07196	4.77838	92.0124	8.61e-22	4.29e-21	0.00664152
TTLL3|26140	-1.0703	4.09251	77.199	1.55e-18	6.46e-18	0.00754659
CPPED1|55313	-1.07014	5.38124	178.53	1.01e-40	1.08e-39	0.0032639
PARP4|143	-1.06936	7.43073	87.6815	7.69e-21	3.63e-20	0.0088851
BST2|684	-1.06928	6.34146	35.6063	2.42e-09	5.96e-09	0.0222107
NLGN2|57555	-1.06881	6.08865	129.677	4.82e-30	3.38e-29	0.0053929
XYLT2|64132	-1.06797	6.55585	177.019	2.17e-40	2.27e-39	0.00393096
ST3GAL5|8869	-1.06668	7.09898	140.763	1.81e-32	1.4e-31	0.00531426
COL12A1|1303	-1.06646	10.6726	37.5401	8.96e-10	2.27e-09	0.0213044
VIM|7431	-1.06578	12.1249	240.002	3.93e-54	6.23e-53	0.003322
FLNA|2316	-1.06524	11.7822	92.2797	7.53e-22	3.75e-21	0.00865067
CSPG4|1464	-1.06491	8.10751	130.861	2.66e-30	1.88e-29	0.00587601
CCBE1|147372	-1.06461	3.27844	91.8649	9.28e-22	4.61e-21	0.0031112
CCDC14|64770	-1.06429	6.64812	117.866	1.85e-27	1.18e-26	0.00623082
FKTN|2218	-1.0639	5.42103	68.9394	1.02e-16	3.84e-16	0.0101283
ADCY6|112	-1.06351	6.54717	160.387	9.31e-37	8.55e-36	0.00439416
C11orf49|79096	-1.06252	3.86448	85.36	2.49e-20	1.14e-19	0.0058575
IFITM2|10581	-1.06251	6.72452	110.668	7e-26	4.18e-25	0.00673955
TP53INP2|58476	-1.06247	6.69628	133.702	6.35e-31	4.6e-30	0.00540817
LGALS3BP|3959	-1.06202	8.28425	142.458	7.72e-33	6.08e-32	0.00542828
TRIM62|55223	-1.06199	4.93224	131.346	2.08e-30	1.48e-29	0.00394097
SH3D19|152503	-1.06186	5.9613	93.045	5.11e-22	2.57e-21	0.00756652
FNDC3B|64778	-1.06181	7.97012	66.2517	3.97e-16	1.45e-15	0.0117584
GLUD2|2747	-1.06083	5.25733	82.5825	1.01e-19	4.49e-19	0.00797892
HIBADH|11112	-1.0601	5.16932	123.48	1.09e-28	7.3e-28	0.00493567
C3orf21|152002	-1.05949	4.67141	136.203	1.8e-31	1.34e-30	0.00332475
ARHGAP31|57514	-1.05867	5.56951	47.0656	6.86e-12	2.01e-11	0.0155701
C7orf58|79974	-1.05849	7.36247	71.3059	3.06e-17	1.19e-16	0.0107156
RNF170|81790	-1.05828	4.75376	157.367	4.26e-36	3.78e-35	0.00288913
UTRN|7402	-1.05751	4.88583	23.7358	1.11e-06	2.28e-06	0.0313776
DOPEY2|9980	-1.05686	4.44273	54.8532	1.3e-13	4.18e-13	0.0115902
ERAP2|64167	-1.05588	6.76547	180.022	4.79e-41	5.16e-40	0.003884
AR|367	-1.05492	3.49993	18.2814	1.91e-05	3.53e-05	0.0386645
AP2A1|160	-1.05274	7.88325	163.011	2.49e-37	2.35e-36	0.00454911
DNASE1L1|1774	-1.05262	6.1934	171.469	3.54e-39	3.54e-38	0.00375931
ATXN1|6310	-1.05192	5.50026	66.4083	3.67e-16	1.35e-15	0.0104983
KAZ|23254	-1.05185	4.86801	146.88	8.33e-34	6.84e-33	0.00362383
PTGER4|5734	-1.0518	5.32508	146.342	1.09e-33	8.9e-33	0.00393317
SEMA3A|10371	-1.05177	7.39828	117.04	2.81e-27	1.78e-26	0.00632389
C9orf41|138199	-1.05171	3.68419	90.187	2.17e-21	1.06e-20	0.00393993
ELL2|22936	-1.05101	6.61279	153.495	2.99e-35	2.56e-34	0.00454562
RGS20|8601	-1.05084	3.13851	79.127	5.82e-19	2.48e-18	0.00400841
BAT5|7920	-1.04996	5.2406	134.535	4.17e-31	3.05e-30	0.00427647
HSD17B4|3295	-1.04976	5.90207	189.724	3.65e-43	4.17e-42	0.00318533
PPPDE2|27351	-1.04916	4.17367	75.1949	4.26e-18	1.74e-17	0.00679876
DTWD1|56986	-1.04789	3.6442	123.64	1.01e-28	6.75e-28	0.00261435
GBE1|2632	-1.04776	6.55184	203.08	4.44e-46	5.63e-45	0.00322867
C4orf34|201895	-1.04761	3.64484	64.472	9.79e-16	3.51e-15	0.00740625
AGK|55750	-1.04731	4.44679	122.764	1.57e-28	1.04e-27	0.0035621
SHISA4|149345	-1.0458	4.59079	101.884	5.89e-24	3.23e-23	0.00546412
PLIN3|10226	-1.04566	8.31447	198.484	4.47e-45	5.47e-44	0.00368915
ARHGEF17|9828	-1.04378	6.91324	73.2209	1.16e-17	4.62e-17	0.0100298
CORO1B|57175	-1.03855	6.90611	151.782	7.07e-35	6e-34	0.00458233
LIF|3976	-1.03755	4.03456	92.4827	6.79e-22	3.39e-21	0.00511234
WFS1|7466	-1.03734	6.9893	152.126	5.95e-35	5.06e-34	0.0045632
ADAMTS5|11096	-1.03717	6.9588	57.9982	2.62e-14	8.78e-14	0.0125364
KRT8|3856	-1.03662	3.63923	91.11	1.36e-21	6.69e-21	0.00458182
IL6ST|3572	-1.03593	8.21107	15.0979	0.000102077	0.000177837	0.0499316
NME1-NME2|654364	-1.03516	3.09698	15.2676	9.33e-05	0.000163288	0.0431133
TSPAN12|23554	-1.03515	3.29343	79.5666	4.66e-19	2e-18	0.00303915
GALNT7|51809	-1.03473	5.58033	155.114	1.32e-35	1.15e-34	0.00373199
PEX11B|8799	-1.03446	4.84319	116.437	3.81e-27	2.39e-26	0.00465256
BICC1|80114	-1.03429	4.16646	47.8026	4.71e-12	1.39e-11	0.0117918
JPH2|57158	-1.03327	3.80645	114.003	1.3e-26	8e-26	0.0018528
DISC1|27185	-1.03225	4.28664	62.2251	3.06e-15	1.07e-14	0.0092067
PMPCB|9512	-1.03	5.30188	155.034	1.38e-35	1.2e-34	0.0035493
PPIP5K2|23262	-1.02994	5.9349	122.257	2.03e-28	1.34e-27	0.00509373
TRAPPC9|83696	-1.02888	4.06162	118.414	1.41e-27	8.99e-27	0.00300642
GGT7|2686	-1.02814	4.52892	133.026	8.92e-31	6.44e-30	0.00319539
MEIS3P1|4213	-1.02734	3.78898	109.563	1.22e-25	7.23e-25	0.00262992
NTM|50863	-1.02695	7.16141	201.161	1.17e-45	1.46e-44	0.00322452
ST6GALNAC6|30815	-1.02682	5.43986	136.915	1.26e-31	9.41e-31	0.00424392
STK25|10494	-1.02663	6.76101	168.902	1.29e-38	1.27e-37	0.0038789
MBOAT1|154141	-1.02535	2.75361	66.2669	3.94e-16	1.44e-15	0.00446202
BBS9|27241	-1.02493	3.33223	69.0958	9.38e-17	3.55e-16	0.00490699
BMP1|649	-1.02492	7.16959	109.007	1.62e-25	9.52e-25	0.00626721
ANXA1|301	-1.02445	8.81881	159.577	1.4e-36	1.27e-35	0.00452912
GMPR|2766	-1.0233	3.61175	44.1472	3.05e-11	8.53e-11	0.0137428
GSTM4|2948	-1.0233	4.02515	110.953	6.06e-26	3.63e-25	0.00309427
LOC400043|400043	-1.02249	3.91647	120.311	5.41e-28	3.51e-27	0.00256028
LAP3|51056	-1.02221	6.2101	108.706	1.88e-25	1.1e-24	0.00616348
PDCD1LG2|80380	-1.02173	5.78467	164.307	1.3e-37	1.24e-36	0.00352126
AP1S1|1174	-1.02132	6.88466	87.7162	7.56e-21	3.57e-20	0.00795321
LPPR2|64748	-1.02038	6.19776	131.89	1.58e-30	1.13e-29	0.00463217
MSRA|4482	-1.02035	3.96127	51.2812	8e-13	2.46e-12	0.0102086
DYNLT3|6990	-1.02025	7.13174	154.834	1.52e-35	1.32e-34	0.00430586
MED25|81857	-1.01986	5.17318	75.5886	3.49e-18	1.43e-17	0.00818944
OSBPL5|114879	-1.01939	6.01846	131.543	1.88e-30	1.34e-29	0.00474184
MOV10|4343	-1.01875	6.08094	109.864	1.05e-25	6.22e-25	0.00599756
AGPAT2|10555	-1.01811	5.22975	75.3289	3.98e-18	1.63e-17	0.00836113
SLC33A1|9197	-1.018	5.33561	100.333	1.29e-23	6.95e-23	0.00588168
MTG1|92170	-1.01706	3.5786	78.4251	8.31e-19	3.52e-18	0.00498843
PDIA4|9601	-1.0169	8.22645	179.08	7.69e-41	8.21e-40	0.00387514
GSTK1|373156	-1.01645	5.62968	89.746	2.71e-21	1.31e-20	0.00708684
TAPBPL|55080	-1.01643	3.3949	96.8269	7.57e-23	3.96e-22	0.0024156
LRRC2|79442	-1.0162	3.55133	102.772	3.76e-24	2.09e-23	0.00311565
TPM1|7168	-1.01602	10.5784	133.323	7.68e-31	5.55e-30	0.00542413
MINK1|50488	-1.01586	7.10369	132.751	1.02e-30	7.38e-30	0.00507242
ILK|3611	-1.0153	7.64462	149.764	1.95e-34	1.63e-33	0.00458691
SUOX|6821	-1.01529	3.87941	88.3849	5.39e-21	2.56e-20	0.00443478
PRKD1|5587	-1.01463	2.98382	84.6284	3.6e-20	1.64e-19	0.00248354
CRELD2|79174	-1.01446	5.32156	50.725	1.06e-12	3.24e-12	0.0131034
SH3RF3|344558	-1.01441	5.43212	75.0243	4.65e-18	1.89e-17	0.00812139
A4GALT|53947	-1.01337	4.01485	114.833	8.56e-27	5.31e-26	0.00289274
NACC2|138151	-1.01309	4.56794	95.8204	1.26e-22	6.53e-22	0.00527078
PLCH2|9651	-1.01285	4.10232	75.6517	3.38e-18	1.39e-17	0.00573178
UGP2|7360	-1.01271	6.40804	144.488	2.78e-33	2.23e-32	0.00434977
ABCA2|20	-1.01262	6.36163	66.5377	3.43e-16	1.26e-15	0.0101003
POP5|51367	-1.01125	3.56631	29.2248	6.44e-08	1.46e-07	0.0201036
HMG20B|10362	-1.01096	5.97512	103.802	2.24e-24	1.25e-23	0.00608536
FNBP1L|54874	-1.008	3.51485	83.5189	6.31e-20	2.84e-19	0.00387951
TOM1|10043	-1.00626	5.52598	109.376	1.34e-25	7.92e-25	0.00537123
CLSTN2|64084	-1.00546	7.03227	45.5884	1.46e-11	4.18e-11	0.0151057
COMMD10|51397	-1.00256	3.67394	51.0476	9.02e-13	2.76e-12	0.00930227
SLC25A17|10478	-1.00223	4.38439	108.314	2.29e-25	1.34e-24	0.00380992
?|57714	-1.00109	4.21925	10.982	0.000919997	0.00146874	0.0621003
FAM46C|54855	-1.00049	5.05056	132.898	9.52e-31	6.86e-30	0.00327
WDR47|22911	-1.00032	5.38467	108.817	1.78e-25	1.05e-24	0.005185
CYR61|3491	-1.00003	8.51045	110.949	6.07e-26	3.63e-25	0.00621859
ANO6|196527	-0.999778	7.51213	56.3978	5.92e-14	1.95e-13	0.0121437
PITRM1|10531	-0.998834	7.23965	151.308	8.98e-35	7.61e-34	0.00424547
LAMC1|3915	-0.997815	9.9216	56.4505	5.76e-14	1.9e-13	0.0124003
MBOAT7|79143	-0.996437	7.46438	101.917	5.79e-24	3.18e-23	0.00656451
HLTF|6596	-0.996422	5.01922	125.675	3.62e-29	2.45e-28	0.00382692
ARNT2|9915	-0.996279	4.91343	91.2026	1.3e-21	6.4e-21	0.00617372
GABBR1|2550	-0.99426	4.04843	65.7242	5.19e-16	1.89e-15	0.00751118
GALC|2581	-0.993259	5.52314	131.89	1.58e-30	1.13e-29	0.00391879
SEPN1|57190	-0.992594	7.4237	74.8863	4.99e-18	2.02e-17	0.00895431
PLXNB1|5364	-0.992536	5.46578	126.194	2.79e-29	1.9e-28	0.00420683
MBOAT2|129642	-0.991493	4.90852	92.3191	7.38e-22	3.68e-21	0.00574842
FAM115A|9747	-0.990875	4.33812	24.1901	8.73e-07	1.81e-06	0.0256484
LGALS1|3956	-0.989512	10.33	47.2144	6.36e-12	1.86e-11	0.0146168
MAGI1|9223	-0.988502	4.98066	76.1072	2.69e-18	1.11e-17	0.00728764
TUBB|203068	-0.987983	10.4299	199.798	2.31e-45	2.86e-44	0.00341578
IAH1|285148	-0.987957	4.42992	72.9867	1.31e-17	5.19e-17	0.0067865
IPO8|10526	-0.986887	5.67441	93.2158	4.69e-22	2.36e-21	0.00627794
SDHA|6389	-0.986321	6.70402	143.945	3.65e-33	2.91e-32	0.00426552
MYL12A|10627	-0.985886	8.81104	98.9589	2.58e-23	1.38e-22	0.00682373
PEPD|5184	-0.985855	5.71563	101.281	7.98e-24	4.35e-23	0.00565757
NECAB3|63941	-0.98579	3.98751	98.0864	4.01e-23	2.13e-22	0.00335473
DBN1|1627	-0.98561	8.41934	135.66	2.37e-31	1.76e-30	0.00489811
KIAA0427|9811	-0.985511	6.45078	133.947	5.61e-31	4.09e-30	0.00451637
SNAI2|6591	-0.984699	5.57747	130.035	4.03e-30	2.83e-29	0.0042564
REEP2|51308	-0.984276	4.32535	84.4097	4.02e-20	1.83e-19	0.00581868
APEH|327	-0.983888	6.04695	143.228	5.24e-33	4.15e-32	0.00403227
MMP11|4320	-0.983876	4.2752	100.941	9.48e-24	5.16e-23	0.00363195
RABEP2|79874	-0.983695	4.736	81.3181	1.92e-19	8.4e-19	0.00625753
EIF4E2|9470	-0.982054	6.16685	113.539	1.64e-26	1.01e-25	0.00517034
AP1M1|8907	-0.981214	6.60874	184.974	3.98e-42	4.39e-41	0.00310962
PVRL2|5819	-0.981116	6.88189	112.057	3.47e-26	2.1e-25	0.00565827
LMNA|4000	-0.981023	9.99811	110.359	8.18e-26	4.86e-25	0.00611271
PLSCR3|57048	-0.980881	6.54843	130.916	2.58e-30	1.83e-29	0.00462078
STX12|23673	-0.980061	6.05372	165.774	6.2e-38	5.95e-37	0.00331336
TMEM175|84286	-0.979951	4.39832	119.419	8.48e-28	5.47e-27	0.00328688
SARS2|54938	-0.979381	3.35132	95.8417	1.24e-22	6.47e-22	0.00191268
FAM113B|91523	-0.979025	2.7161	47.654	5.08e-12	1.49e-11	0.00537145
SLC39A13|91252	-0.978533	7.15257	144.959	2.19e-33	1.77e-32	0.00428511
NFIX|4784	-0.978087	5.9828	64.562	9.35e-16	3.36e-15	0.0096251
TUBA1C|84790	-0.977371	8.24847	74.9986	4.71e-18	1.91e-17	0.00884563
ACY1|95	-0.976712	3.1999	36.3888	1.62e-09	4.03e-09	0.0135718
BCAS4|55653	-0.975293	5.74406	14.0216	0.000180722	0.000308413	0.046989
TMBIM4|51643	-0.975012	5.04023	89.2208	3.53e-21	1.7e-20	0.00590884
DCAF7|10238	-0.974871	7.71375	74.9246	4.89e-18	1.98e-17	0.00869717
MSH3|4437	-0.974002	4.66435	115.932	4.92e-27	3.06e-26	0.00347834
FBLIM1|54751	-0.973903	7.55984	163.117	2.36e-37	2.23e-36	0.00379364
ID3|3399	-0.972901	6.58078	80.6636	2.68e-19	1.16e-18	0.00770336
DDX60|55601	-0.972126	4.70218	31.8519	1.66e-08	3.91e-08	0.0197357
FERMT2|10979	-0.971442	7.48632	149.177	2.62e-34	2.18e-33	0.00413898
SSH2|85464	-0.971199	4.54706	47.8126	4.69e-12	1.38e-11	0.0113133
GBAS|2631	-0.969954	4.73214	153.084	3.67e-35	3.15e-34	0.00240651
PSMD1|5707	-0.969254	7.3901	172.654	1.95e-39	1.97e-38	0.00350527
SURF1|6834	-0.968978	3.49056	40.2944	2.18e-10	5.78e-10	0.0117362
PLXND1|23129	-0.96826	7.90514	123.696	9.82e-29	6.57e-28	0.00508415
GFRA1|2674	-0.967951	7.25661	76.941	1.76e-18	7.33e-18	0.00826376
LRP8|7804	-0.96763	4.43951	80.0705	3.61e-19	1.56e-18	0.00485419
RRBP1|6238	-0.966722	9.09713	96.0993	1.09e-22	5.7e-22	0.00676888
ARSI|340075	-0.965358	3.09034	60.2914	8.18e-15	2.8e-14	0.00461907
EHD3|30845	-0.965175	6.49625	55.4477	9.6e-14	3.11e-13	0.0112049
ACP2|53	-0.964807	5.33844	117.001	2.87e-27	1.81e-26	0.00420858
ITGA1|3672	-0.964559	8.73353	52.9719	3.38e-13	1.07e-12	0.0122453
ELTD1|64123	-0.964499	5.81605	127.248	1.64e-29	1.12e-28	0.00399844
C1orf123|54987	-0.964343	3.9641	52.0193	5.5e-13	1.7e-12	0.00933574
PBXIP1|57326	-0.963989	6.74731	94.6989	2.22e-22	1.14e-21	0.006415
NICN1|84276	-0.963406	3.66683	101.256	8.08e-24	4.41e-23	0.00226472
GPX1|2876	-0.963063	7.42925	42.0529	8.88e-11	2.4e-10	0.0153302
SH3BP1|23616	-0.962695	4.26301	107.494	3.47e-25	2e-24	0.00300385
ATP7A|538	-0.962317	5.61162	47.2657	6.2e-12	1.81e-11	0.0126731
FZD2|2535	-0.962002	6.4366	132.025	1.48e-30	1.06e-29	0.00424945
ERAP1|51752	-0.961968	6.12755	43.9856	3.31e-11	9.24e-11	0.0141278
SHISA5|51246	-0.961313	8.03152	111.778	4e-26	2.41e-25	0.00566503
LAMB1|3912	-0.96115	9.65558	126.046	3e-29	2.04e-28	0.00511461
GLRB|2743	-0.96097	3.47633	76.8509	1.84e-18	7.67e-18	0.00272641
SOX6|55553	-0.960539	4.35575	60.2286	8.45e-15	2.89e-14	0.00823416
SUSD1|64420	-0.959985	4.64171	115.272	6.86e-27	4.26e-26	0.00334872
COL13A1|1305	-0.959843	5.10448	97.821	4.58e-23	2.43e-22	0.00514675
APLP1|333	-0.959135	3.96644	116.031	4.68e-27	2.92e-26	0.00224708
CTBS|1486	-0.958938	4.5452	146.833	8.53e-34	6.99e-33	0.00200941
APBB3|10307	-0.958684	3.27286	74.5599	5.88e-18	2.38e-17	0.00316044
C6orf129|154467	-0.958622	3.44614	29.35	6.04e-08	1.37e-07	0.0169569
PTGFR|5737	-0.958335	3.10708	44.871	2.1e-11	5.96e-11	0.00696302
C2orf89|129293	-0.956936	3.35778	73.4903	1.01e-17	4.05e-17	0.00345459
ZMYM3|9203	-0.956871	5.33906	106.575	5.52e-25	3.16e-24	0.00468284
TRIM58|25893	-0.956851	4.96859	58.0934	2.5e-14	8.38e-14	0.00939552
TUBB6|84617	-0.956732	8.25318	107.442	3.56e-25	2.06e-24	0.00587315
SYNC|81493	-0.9567	6.50155	167.311	2.86e-38	2.78e-37	0.00329989
OXR1|55074	-0.956543	4.82511	118.698	1.22e-27	7.81e-27	0.00351107
PKM2|5315	-0.95475	11.4361	175.134	5.6e-40	5.76e-39	0.00366262
IPP|3652	-0.954015	3.86779	67.219	2.43e-16	9e-16	0.00551599
GAA|2548	-0.95352	5.04785	116.527	3.64e-27	2.29e-26	0.00374321
GIYD2|79008	-0.953004	3.8389	52.9889	3.35e-13	1.06e-12	0.00806628
KCNJ2|3759	-0.95292	3.47768	59.8552	1.02e-14	3.48e-14	0.00677053
BOP1|23246	-0.951879	4.72177	13.7275	0.000211333	0.000358893	0.0445765
EFHC1|114327	-0.951356	3.2182	61.0808	5.48e-15	1.89e-14	0.00476492
OSTC|58505	-0.950938	6.68768	68.9883	9.9e-17	3.75e-16	0.00870797
TSPAN9|10867	-0.949783	5.78117	142.254	8.56e-33	6.72e-32	0.00351827
FMNL2|114793	-0.948888	5.72229	84.9902	3e-20	1.37e-19	0.00634473
TUBB2C|10383	-0.94763	8.40808	122.776	1.56e-28	1.04e-27	0.00502326
KIF2A|3796	-0.947452	5.03668	106.91	4.66e-25	2.68e-24	0.00431433
PRKCE|5581	-0.947368	4.2863	72.2757	1.87e-17	7.39e-17	0.00670303
CCDC22|28952	-0.946957	3.97483	70.6158	4.34e-17	1.68e-16	0.00547723
TNFRSF11B|4982	-0.946487	6.43835	116.313	4.06e-27	2.54e-26	0.00454955
YIPF3|25844	-0.945832	7.39129	154.666	1.66e-35	1.44e-34	0.00375161
ACSS2|55902	-0.945448	4.814	136.022	1.97e-31	1.47e-30	0.00278767
TMEM141|85014	-0.945291	3.73302	56.2593	6.35e-14	2.09e-13	0.00710173
MT2A|4502	-0.944655	10.1557	18.2661	1.92e-05	3.56e-05	0.0345403
EIF4G3|8672	-0.943434	7.42973	61.9132	3.59e-15	1.25e-14	0.00985207
ATP5D|513	-0.943259	6.09943	30.4447	3.44e-08	7.94e-08	0.0199185
GPR124|25960	-0.943243	6.41064	61.8276	3.75e-15	1.31e-14	0.00950419
ITGA4|3676	-0.943153	6.00286	82.6591	9.75e-20	4.32e-19	0.00647511
NGFRAP1|27018	-0.942419	7.0526	42.0665	8.82e-11	2.39e-10	0.0145578
EXOC6|54536	-0.942262	3.59226	102.289	4.8e-24	2.64e-23	0.00207153
NT5C2|22978	-0.941939	6.82863	150.667	1.24e-34	1.04e-33	0.00370483
DPYSL3|1809	-0.941868	8.25814	130.928	2.57e-30	1.82e-29	0.00460277
SKIV2L|6499	-0.941764	5.66405	138.774	4.94e-32	3.76e-31	0.00343806
ATP9A|10079	-0.940782	7.70181	37.2813	1.02e-09	2.58e-09	0.0165111
NUBPL|80224	-0.94072	3.38243	85.2913	2.57e-20	1.18e-19	0.00223793
SLC30A9|10463	-0.94029	6.31738	156.254	7.45e-36	6.56e-35	0.00333011
YIF1B|90522	-0.940272	5.76766	102.179	5.07e-24	2.79e-23	0.0050337
EEFSEC|60678	-0.940091	3.14541	71.5584	2.69e-17	1.05e-16	0.00239213
ENG|2022	-0.940079	9.13599	125.43	4.1e-29	2.77e-28	0.00488026
C9orf25|203259	-0.938925	5.49595	122.936	1.44e-28	9.59e-28	0.00388499
FEZ2|9637	-0.938692	5.97081	113.178	1.97e-26	1.2e-25	0.00460457
LSM10|84967	-0.938548	4.61361	53.4864	2.6e-13	8.27e-13	0.00950553
GALNT2|2590	-0.938441	8.02424	153.619	2.81e-35	2.41e-34	0.00383604
FMN2|56776	-0.938399	3.38395	79.0942	5.92e-19	2.52e-18	0.00386836
LMBRD1|55788	-0.938375	5.08249	122.492	1.8e-28	1.19e-27	0.00346093
ARHGEF6|9459	-0.938165	4.86131	71.8459	2.33e-17	9.12e-17	0.00660946
TTC37|9652	-0.937534	7.32634	69.5961	7.28e-17	2.77e-16	0.00859668
SGSM3|27352	-0.937118	5.87532	108.417	2.18e-25	1.27e-24	0.00473204
TGFB1I1|7041	-0.937061	6.78098	146.488	1.02e-33	8.29e-33	0.0037329
OSMR|9180	-0.937017	6.84959	26.4256	2.74e-07	5.93e-07	0.0229047
GMIP|51291	-0.93683	4.79179	118.159	1.6e-27	1.02e-26	0.00318553
CCND1|595	-0.936561	12.0506	181.268	2.56e-41	2.78e-40	0.00341359
FAT4|79633	-0.9364	5.78615	14.2428	0.000160675	0.000275178	0.0425872
LACTB|114294	-0.935622	5.09105	118.918	1.09e-27	7e-27	0.00360522
FAM171A2|284069	-0.935257	3.9045	63.4787	1.62e-15	5.75e-15	0.00593457
MYO1E|4643	-0.935041	6.72399	90.497	1.85e-21	9.05e-21	0.00629111
ATL1|51062	-0.934513	3.0141	52.1458	5.15e-13	1.6e-12	0.00522382
UBA5|79876	-0.93419	5.4343	123.827	9.19e-29	6.16e-28	0.00367213
NTN4|59277	-0.933692	5.8351	135.611	2.43e-31	1.8e-30	0.00351955
SSX2IP|117178	-0.932989	3.70118	91.3157	1.22e-21	6.05e-21	0.00247428
KIAA1797|54914	-0.931828	5.59913	89.4772	3.1e-21	1.5e-20	0.00575102
MBD5|55777	-0.929691	3.40011	46.5432	8.96e-12	2.6e-11	0.00835442
ATRN|8455	-0.9296	6.76139	57.217	3.9e-14	1.3e-13	0.0101351
TEX2|55852	-0.928761	5.94537	71.1423	3.32e-17	1.29e-16	0.00759572
CKAP4|10970	-0.928656	9.2177	141.235	1.43e-32	1.11e-31	0.00422719
NISCH|11188	-0.928129	6.80485	139.275	3.84e-32	2.93e-31	0.00395158
CABLES1|91768	-0.927494	4.9873	128.316	9.57e-30	6.61e-29	0.0033287
LOC642852|642852	-0.927479	5.30681	69.8013	6.56e-17	2.51e-16	0.00739705
ANKS1A|23294	-0.925821	4.6921	70.4655	4.68e-17	1.8e-16	0.00649156
KIAA0040|9674	-0.925384	3.06927	45.5475	1.49e-11	4.26e-11	0.00786483
FAM69A|388650	-0.924413	3.86327	83.9452	5.09e-20	2.3e-19	0.00274023
RUNX2|860	-0.923954	4.46026	67.2732	2.36e-16	8.77e-16	0.00655186
OSBPL10|114884	-0.923375	4.90377	106.809	4.9e-25	2.81e-24	0.00383263
GNAI1|2770	-0.923239	6.89614	133.871	5.83e-31	4.24e-30	0.00409129
RBL2|5934	-0.922881	5.20696	70.8039	3.95e-17	1.53e-16	0.00707083
DGKQ|1609	-0.922834	4.91773	122.403	1.88e-28	1.25e-27	0.00323317
KLHL29|114818	-0.922615	4.32089	60.1066	8.99e-15	3.07e-14	0.00750139
RAB5B|5869	-0.922495	7.33687	82.4677	1.07e-19	4.76e-19	0.00696501
AP2A2|161	-0.921949	6.73532	157.492	4e-36	3.56e-35	0.00329546
DLL4|54567	-0.9219	6.09833	127.907	1.18e-29	8.12e-29	0.00361701
PSMD8|5714	-0.921654	7.12838	98.797	2.8e-23	1.49e-22	0.00566275
OGDH|4967	-0.921596	7.12007	108.776	1.82e-25	1.07e-24	0.00515088
KIRREL|55243	-0.92135	6.80341	13.5674	0.00023015	0.000389342	0.0437146
CMIP|80790	-0.920449	6.32163	82.3953	1.11e-19	4.93e-19	0.00649169
KATNAL1|84056	-0.920234	6.05825	46.9306	7.35e-12	2.15e-11	0.0118451
AHNAK|79026	-0.919805	9.77476	21.0154	4.56e-06	8.92e-06	0.0284695
BAK1|578	-0.91925	4.61684	113.488	1.69e-26	1.03e-25	0.00296671
CCDC92|80212	-0.919218	5.70319	128.77	7.61e-30	5.3e-29	0.00352571
LLGL1|3996	-0.919147	5.73929	112.948	2.22e-26	1.35e-25	0.00426646
SAMD4A|23034	-0.918965	6.84234	76.9922	1.72e-18	7.15e-18	0.00729811
NIT2|56954	-0.917748	4.52857	55.3221	1.02e-13	3.31e-13	0.00820815
NLGN1|22871	-0.917659	3.14111	36.2842	1.71e-09	4.25e-09	0.00998313
ZYX|7791	-0.91725	9.59052	138.858	4.73e-32	3.6e-31	0.00421826
CBARA1|10367	-0.916378	5.89091	116.871	3.06e-27	1.93e-26	0.00409046
AGPAT1|10554	-0.916337	7.08913	146.925	8.15e-34	6.7e-33	0.00364961
CALCOCO1|57658	-0.916333	6.3154	127.629	1.35e-29	9.31e-29	0.00403453
RAC3|5881	-0.916029	3.50393	62.4672	2.71e-15	9.53e-15	0.00493824
IFT122|55764	-0.916021	3.90981	108.057	2.61e-25	1.52e-24	0.00179145
MARVELD1|83742	-0.915987	7.17685	130.717	2.86e-30	2.02e-29	0.00413739
TAF9B|51616	-0.915676	4.11609	104.875	1.3e-24	7.32e-24	0.00234864
TLE4|7091	-0.915019	5.3931	98.9579	2.58e-23	1.38e-22	0.0048736
SAMD14|201191	-0.914979	4.42148	99.7281	1.75e-23	9.39e-23	0.00331278
TNFAIP1|7126	-0.914761	6.93729	91.8734	9.24e-22	4.59e-21	0.00603941
CLIP2|7461	-0.913982	6.86039	108.491	2.1e-25	1.23e-24	0.00495871
PON2|5445	-0.913832	6.45735	116.335	4.01e-27	2.51e-26	0.00446028
SLC5A3|6526	-0.913315	4.99485	44.0489	3.2e-11	8.95e-11	0.0116385
PKIG|11142	-0.913103	5.05149	89.6019	2.91e-21	1.41e-20	0.0048615
ETFA|2108	-0.912232	6.42517	82.7791	9.18e-20	4.08e-19	0.00646168
UCHL3|7347	-0.911325	3.92328	42.9964	5.48e-11	1.51e-10	0.0100171
IL6|3569	-0.910472	2.72699	55.594	8.91e-14	2.9e-13	0.00395132
GEFT|115557	-0.910436	3.59731	84.6422	3.58e-20	1.63e-19	0.00241851
DOCK6|57572	-0.909854	4.16061	52.7542	3.78e-13	1.19e-12	0.00794526
SIRT2|22933	-0.909583	5.9116	114.183	1.19e-26	7.33e-26	0.00416156
IDH3G|3421	-0.909556	5.55619	69.842	6.42e-17	2.46e-16	0.00725925
ANO10|55129	-0.909199	5.9956	132.508	1.16e-30	8.32e-30	0.0034568
LPCAT4|254531	-0.909005	4.60094	87.246	9.58e-21	4.5e-20	0.00427315
KCTD21|283219	-0.907366	4.44906	71.8777	2.29e-17	8.98e-17	0.00548251
APAF1|317	-0.906899	5.24797	76.5632	2.13e-18	8.85e-18	0.00616191
SLC46A1|113235	-0.906832	3.04202	54.086	1.92e-13	6.13e-13	0.00437666
NME3|4832	-0.906543	4.19006	26.1113	3.22e-07	6.94e-07	0.0196225
SLC6A8|6535	-0.905801	5.94652	120.4	5.17e-28	3.36e-27	0.00382087
FAM172A|83989	-0.905454	4.77045	87.9395	6.75e-21	3.19e-20	0.00431611
CD97|976	-0.903481	7.29513	135.493	2.58e-31	1.9e-30	0.00389538
ALDH2|217	-0.902923	5.34277	106.278	6.41e-25	3.65e-24	0.0039385
GGCX|2677	-0.902866	5.51115	120.412	5.14e-28	3.34e-27	0.00349526
PTPRM|5797	-0.902055	7.13261	71.9113	2.25e-17	8.83e-17	0.00761241
ZNF76|7629	-0.901823	3.86881	103.108	3.17e-24	1.77e-23	0.00188594
EEF2K|29904	-0.901036	4.89861	78.8074	6.85e-19	2.91e-18	0.00536534
PRKCDBP|112464	-0.901019	7.08981	36.3563	1.64e-09	4.1e-09	0.015392
PARD3B|117583	-0.900955	3.0402	21.5653	3.42e-06	6.75e-06	0.0205549
MSI2|124540	-0.900804	3.49355	55.2619	1.05e-13	3.41e-13	0.00556915
AP4M1|9179	-0.900614	4.24981	106.009	7.34e-25	4.17e-24	0.00253354
FAM3C|10447	-0.90004	6.55294	79.3859	5.11e-19	2.18e-18	0.00665916
TWSG1|57045	-0.899867	7.41636	129.02	6.71e-30	4.68e-29	0.00411795
SH3KBP1|30011	-0.899852	7.84186	107.837	2.92e-25	1.69e-24	0.00504359
UGCG|7357	-0.899669	4.49754	39.1549	3.91e-10	1.02e-09	0.0123767
ALDH7A1|501	-0.899633	5.16714	129.407	5.52e-30	3.86e-29	0.00301215
UBE2G2|7327	-0.899287	6.16025	138.304	6.25e-32	4.73e-31	0.00339407
CYBA|1535	-0.899279	6.03539	40.5417	1.92e-10	5.11e-10	0.0133449
DYNLT1|6993	-0.898834	4.92883	24.4471	7.64e-07	1.59e-06	0.0217839
AMOTL1|154810	-0.898492	6.08529	49.277	2.22e-12	6.64e-12	0.0108648
LOX|4015	-0.898312	11.0483	70.6472	4.27e-17	1.65e-16	0.00807084
MGMT|4255	-0.897849	3.88113	13.5467	0.000232696	0.000393385	0.0390015
ORMDL2|29095	-0.89747	4.15299	65.7909	5.01e-16	1.83e-15	0.00566968
MARK4|57787	-0.897055	5.77372	66.6985	3.16e-16	1.17e-15	0.00753316
C14orf37|145407	-0.896693	3.127	56.0131	7.2e-14	2.36e-13	0.00210262
PMM1|5372	-0.896647	5.49522	32.8631	9.89e-09	2.36e-08	0.0161803
PNKD|25953	-0.896489	4.72158	69.6788	6.98e-17	2.66e-16	0.00612086
SH3BGRL3|83442	-0.896374	8.78693	47.9299	4.42e-12	1.3e-11	0.0117587
HSDL2|84263	-0.895797	4.80551	129.895	4.32e-30	3.04e-29	0.00260034
CHST14|113189	-0.895521	4.87738	90.3435	2e-21	9.77e-21	0.00440194
KIAA1755|85449	-0.894579	5.04022	82.2736	1.18e-19	5.23e-19	0.00510735
RGL1|23179	-0.893835	5.24675	61.7151	3.97e-15	1.38e-14	0.00780163
IVNS1ABP|10625	-0.893831	7.388	124.4	6.89e-29	4.63e-28	0.0041914
STC1|6781	-0.893073	6.50383	52.318	4.72e-13	1.47e-12	0.00997891
PIGF|5281	-0.892973	3.5003	29.3879	5.92e-08	1.35e-07	0.0150076
MKL2|57496	-0.892927	3.81376	35.9439	2.03e-09	5.04e-09	0.0117878
MRC2|9902	-0.89289	9.56401	120.052	6.16e-28	3.99e-27	0.0046184
G6PC3|92579	-0.892823	6.05662	108.921	1.69e-25	9.92e-25	0.00435915
PECI|10455	-0.892796	5.4287	95.1015	1.81e-22	9.31e-22	0.00465551
ITFG1|81533	-0.892762	6.53314	134.43	4.4e-31	3.21e-30	0.00359248
ASCC1|51008	-0.892484	4.10547	85.7743	2.02e-20	9.32e-20	0.00353684
SDCCAG1|9147	-0.890323	5.81093	101.182	8.39e-24	4.57e-23	0.00457241
SLC35B2|347734	-0.890129	6.9779	136.92	1.26e-31	9.4e-31	0.00365276
ATF6|22926	-0.88999	6.33765	77.0926	1.63e-18	6.8e-18	0.00655012
ARFGEF1|10565	-0.889756	6.19045	58.6769	1.86e-14	6.26e-14	0.00881677
SLC16A2|6567	-0.889553	7.83016	45.282	1.71e-11	4.85e-11	0.01207
FBXO6|26270	-0.889377	3.06994	52.3587	4.62e-13	1.44e-12	0.00491551
BIVM|54841	-0.888579	4.87377	105.634	8.87e-25	5.02e-24	0.00349904
MAMDC2|256691	-0.888447	7.11244	123.597	1.03e-28	6.89e-28	0.00418707
MED14|9282	-0.888085	5.44007	34.9908	3.31e-09	8.13e-09	0.0145237
AP2B1|163	-0.887644	8.05085	56.9575	4.45e-14	1.47e-13	0.0096202
SNX7|51375	-0.886854	4.38664	63.4869	1.61e-15	5.73e-15	0.00651489
ABCC10|89845	-0.886045	5.62271	45.0889	1.88e-11	5.35e-11	0.011189
MAN2B2|23324	-0.884886	7.20627	94.2459	2.79e-22	1.42e-21	0.00549375
SNX29|92017	-0.884352	4.88031	43.1809	4.99e-11	1.38e-10	0.011085
FBN2|2201	-0.884327	7.03589	30.7571	2.92e-08	6.79e-08	0.0175872
RARS2|57038	-0.884233	5.41783	109.827	1.07e-25	6.33e-25	0.00387878
LASS5|91012	-0.883693	5.73928	99.7298	1.75e-23	9.39e-23	0.00461905
DHFRL1|200895	-0.883179	3.0659	55.108	1.14e-13	3.69e-13	0.00206614
PRDX1|5052	-0.883087	8.67374	46.9182	7.4e-12	2.16e-11	0.0116498
PGM1|5236	-0.883074	3.97531	93.3196	4.45e-22	2.25e-21	0.00216424
ANKH|56172	-0.882524	5.94223	104.197	1.83e-24	1.03e-23	0.00425083
STUB1|10273	-0.882511	6.7508	44.2913	2.83e-11	7.94e-11	0.0119984
TMEM184B|25829	-0.882231	7.43683	106.036	7.24e-25	4.12e-24	0.00485928
FAM101B|359845	-0.881704	7.67611	135.209	2.97e-31	2.19e-30	0.00372745
EPN2|22905	-0.881553	5.69186	96.0234	1.14e-22	5.91e-22	0.00466953
LRP1|4035	-0.88126	9.73882	27.033	2e-07	4.38e-07	0.0203181
STAU2|27067	-0.880516	4.75863	101.002	9.19e-24	5.01e-23	0.0033561
CYB561D2|11068	-0.880241	3.65285	50.4427	1.23e-12	3.73e-12	0.00664021
RNPEPL1|57140	-0.879986	6.09788	132.281	1.3e-30	9.32e-30	0.00336995
PLCB3|5331	-0.879478	6.47484	117.824	1.89e-27	1.2e-26	0.00399347
CAV2|858	-0.878758	8.52051	100.032	1.5e-23	8.07e-23	0.00531083
ZNF117|51351	-0.878325	4.09998	35.8447	2.14e-09	5.29e-09	0.0124266
MICAL1|64780	-0.87832	5.60185	119.091	1e-27	6.42e-27	0.0036294
FNBP1|23048	-0.878243	5.72916	93.7074	3.66e-22	1.85e-21	0.00484096
SNRNP25|79622	-0.878082	4.38799	32.9374	9.52e-09	2.28e-08	0.0140771
OST4|100128731	-0.878048	6.63529	29.4961	5.6e-08	1.28e-07	0.0180166
SPRY4|81848	-0.877894	7.52497	58.063	2.54e-14	8.5e-14	0.00903813
SKP2|6502	-0.877879	4.32478	58.5798	1.95e-14	6.58e-14	0.00656929
CFL1|1072	-0.877816	10.4535	86.2835	1.56e-20	7.23e-20	0.00629744
C13orf31|144811	-0.876964	4.46891	69.4044	8.02e-17	3.05e-16	0.00550778
PKD2|5311	-0.876957	5.90744	78.3503	8.63e-19	3.65e-18	0.00610889
PCYT2|5833	-0.876841	5.81297	122.687	1.63e-28	1.08e-27	0.00357735
SLC9A7|84679	-0.876309	3.98051	27.0521	1.98e-07	4.33e-07	0.0158825
NIPAL3|57185	-0.876057	7.34045	75.9307	2.94e-18	1.21e-17	0.00683132
CSAD|51380	-0.875874	3.65153	58.4994	2.03e-14	6.84e-14	0.0054123
VPS24|51652	-0.875757	6.83489	144.58	2.65e-33	2.13e-32	0.00326397
MDH2|4191	-0.875425	7.59412	72.8319	1.41e-17	5.6e-17	0.00717467
CDC14B|8555	-0.875351	4.77454	59.1333	1.47e-14	4.99e-14	0.0072967
GALT|2592	-0.873448	3.2108	64.3078	1.06e-15	3.81e-15	0.00314146
BRE|9577	-0.872797	3.77503	42.1397	8.5e-11	2.3e-10	0.00917126
SPATA13|221178	-0.872076	3.69895	16.1477	5.86e-05	0.000104291	0.0290958
HIPK2|28996	-0.871014	8.32564	22.3198	2.31e-06	4.63e-06	0.0239334
TTPAL|79183	-0.870455	4.84501	89.9851	2.4e-21	1.17e-20	0.00414298
CD151|977	-0.870159	8.81221	83.8152	5.43e-20	2.45e-19	0.00627805
ELOVL1|64834	-0.869802	6.84927	138.484	5.71e-32	4.34e-31	0.00338324
PLCB4|5332	-0.869329	6.9537	84.8016	3.3e-20	1.5e-19	0.00586772
C18orf32|497661	-0.869227	5.13058	43.4056	4.45e-11	1.23e-10	0.0108237
CAMK2G|818	-0.869052	5.02542	101.722	6.39e-24	3.5e-23	0.00336365
BCAS3|54828	-0.868727	3.86377	90.7063	1.67e-21	8.16e-21	0.00251938
FSTL1|11167	-0.866985	10.3662	155.071	1.35e-35	1.18e-34	0.00338289
GIPC1|10755	-0.866983	7.13043	54.5477	1.52e-13	4.86e-13	0.0094041
POU2F2|5452	-0.86676	5.97911	55.8616	7.78e-14	2.54e-13	0.00834182
SNED1|25992	-0.866025	4.78007	32.0415	1.51e-08	3.56e-08	0.014183
FAM114A1|92689	-0.866016	6.66928	41.6033	1.12e-10	3.01e-10	0.0121978
PTPRF|5792	-0.865947	8.0842	37.5922	8.72e-10	2.22e-09	0.0138989
STAT3|6774	-0.865942	7.20643	81.124	2.12e-19	9.25e-19	0.00620296
TMEM165|55858	-0.865811	6.25347	137.299	1.04e-31	7.79e-31	0.00315514
MAPK14|1432	-0.8657	6.01945	90.5503	1.8e-21	8.82e-21	0.00499119
WWTR1|25937	-0.865029	5.28979	42.1708	8.36e-11	2.27e-10	0.0109337
FASTKD1|79675	-0.864171	3.82474	61.5524	4.31e-15	1.5e-14	0.0043291
CYTH3|9265	-0.864098	5.97883	67.3667	2.25e-16	8.38e-16	0.00703243
MAP4K2|5871	-0.86355	4.05267	78.8585	6.67e-19	2.83e-18	0.00370512
KIAA0556|23247	-0.863404	4.93961	62.2853	2.97e-15	1.04e-14	0.00670206
PPDPF|79144	-0.863066	7.35965	60.6576	6.79e-15	2.34e-14	0.00841113
AHDC1|27245	-0.862903	5.9457	73.7652	8.8e-18	3.53e-17	0.00617421
VARS|7407	-0.862781	6.99475	106.991	4.47e-25	2.57e-24	0.00451777
INF2|64423	-0.862687	7.75387	131.083	2.37e-30	1.68e-29	0.0037762
XPNPEP1|7511	-0.862674	5.788	116.505	3.68e-27	2.31e-26	0.0035438
PPP2R1B|5519	-0.862471	5.22348	108.555	2.03e-25	1.19e-24	0.00334454
EDIL3|10085	-0.861636	8.29346	24.5041	7.42e-07	1.55e-06	0.0213014
ADI1|55256	-0.861161	6.32487	72.8102	1.43e-17	5.66e-17	0.00648787
ACOT8|10005	-0.861146	3.92229	64.7154	8.65e-16	3.11e-15	0.00468708
CALR|811	-0.860968	10.6241	136.598	1.48e-31	1.1e-30	0.00381862
CUL7|9820	-0.860858	5.72428	96.6869	8.12e-23	4.25e-22	0.00451639
SNX12|29934	-0.860646	4.29826	28.8284	7.91e-08	1.78e-07	0.0152973
FLNB|2317	-0.860602	8.84246	38.1703	6.48e-10	1.66e-09	0.0136367
TMTC3|160418	-0.860169	6.02061	67.1215	2.55e-16	9.45e-16	0.00678099
EDEM2|55741	-0.859675	4.96638	96.9317	7.18e-23	3.76e-22	0.00364965
ZFYVE21|79038	-0.859524	5.10964	67.7251	1.88e-16	7.02e-16	0.00625435
SERPINB6|5269	-0.859442	6.73501	64.4494	9.9e-16	3.55e-15	0.00761071
MAPRE2|10982	-0.858827	5.7716	54.5674	1.5e-13	4.82e-13	0.00851033
VPS53|55275	-0.858426	6.15133	86.5479	1.36e-20	6.34e-20	0.00527009
TMEM19|55266	-0.856773	5.01715	120.71	4.42e-28	2.89e-27	0.00243904
PTPRA|5786	-0.856438	6.51922	120.09	6.05e-28	3.92e-27	0.00372226
RILPL1|353116	-0.856435	4.66735	80.4237	3.02e-19	1.31e-18	0.0043043
MMD|23531	-0.855862	3.25214	69.6058	7.24e-17	2.76e-16	0.00228196
GNAI2|2771	-0.855474	9.27007	122.492	1.8e-28	1.19e-27	0.00415204
C17orf62|79415	-0.855086	5.57915	78.1949	9.34e-19	3.93e-18	0.00553234
STAT6|6778	-0.854658	7.02833	131.706	1.74e-30	1.24e-29	0.00353492
RGS19|10287	-0.854378	3.71902	66.0437	4.41e-16	1.61e-15	0.00352546
MTFMT|123263	-0.854333	3.30056	53.5645	2.5e-13	7.95e-13	0.0039052
CHMP6|79643	-0.85252	4.38737	63.2374	1.83e-15	6.48e-15	0.00558086
CYBRD1|79901	-0.85236	7.09023	71.5683	2.68e-17	1.05e-16	0.0068404
SGSM2|9905	-0.852113	5.59514	93.6681	3.73e-22	1.89e-21	0.00441051
CAP1|10487	-0.852021	9.68911	89.2105	3.55e-21	1.7e-20	0.00570764
PRKCD|5580	-0.851453	5.29775	111.953	3.66e-26	2.21e-25	0.00323031
LRP6|4040	-0.851414	6.02749	36.5152	1.51e-09	3.79e-09	0.0131842
MMS19|64210	-0.851401	5.69514	105.374	1.01e-24	5.71e-24	0.00384803
STXBP1|6812	-0.851225	6.58175	87.8047	7.22e-21	3.41e-20	0.00525737
AAAS|8086	-0.850499	4.98204	101.531	7.04e-24	3.85e-23	0.00343363
SNTB2|6645	-0.849948	5.72068	42.6869	6.42e-11	1.76e-10	0.011006
C20orf194|25943	-0.84977	5.84347	44.2739	2.85e-11	8.01e-11	0.0106828
TBCD|6904	-0.849745	6.17806	119.442	8.38e-28	5.41e-27	0.00354615
PDLIM2|64236	-0.84885	6.46874	55.5652	9.04e-14	2.94e-13	0.00858519
NPFFR2|10886	-0.84844	3.1053	38.1163	6.67e-10	1.71e-09	0.00293189
BLCAP|10904	-0.847553	6.25603	121.979	2.33e-28	1.53e-27	0.0035235
TRHDE|29953	-0.847347	6.7722	53.8128	2.21e-13	7.02e-13	0.00888796
DTD1|92675	-0.846665	5.11003	46.7402	8.1e-12	2.36e-11	0.00934774
MGAT5|4249	-0.846488	6.55752	13.3369	0.000260235	0.000437888	0.0375413
VPS26B|112936	-0.845104	6.27854	129.015	6.73e-30	4.69e-29	0.0031791
ACADVL|37	-0.844416	7.08399	95.6788	1.35e-22	7.01e-22	0.00486302
JAK1|3716	-0.843876	7.70609	61.6211	4.16e-15	1.45e-14	0.00791158
EPS8L2|64787	-0.841779	4.63769	90.3132	2.03e-21	9.92e-21	0.0038133
IQSEC2|23096	-0.841695	4.85718	66.653	3.24e-16	1.19e-15	0.00558532
NFAT5|10725	-0.841573	7.64747	20.8122	5.07e-06	9.87e-06	0.0238819
WIPF2|147179	-0.841441	5.86617	39.6891	2.98e-10	7.79e-10	0.0117333
RCC1|1104	-0.84087	3.84607	38.6097	5.18e-10	1.33e-09	0.00848154
ACAD11|84129	-0.840818	5.19991	116.225	4.24e-27	2.65e-26	0.00294257
COL18A1|80781	-0.840333	8.07145	105.865	7.89e-25	4.48e-24	0.00449707
TRAPPC1|58485	-0.840251	6.71394	43.3799	4.51e-11	1.25e-10	0.0110627
DHRS1|115817	-0.840193	4.2541	80.2051	3.38e-19	1.46e-18	0.00365783
LTBP3|4054	-0.839636	6.24899	102.73	3.84e-24	2.13e-23	0.00418572
ZNF827|152485	-0.839563	4.34582	17.3832	3.06e-05	5.56e-05	0.0258797
UQCRC2|7385	-0.839151	6.74014	132.089	1.43e-30	1.03e-29	0.00330261
DZIP1|22873	-0.838948	6.04664	77.2236	1.53e-18	6.38e-18	0.00559222
SH3BP4|23677	-0.838501	8.19393	51.0234	9.13e-13	2.79e-12	0.00961147
KIAA1107|23285	-0.837647	3.09544	49.3498	2.14e-12	6.41e-12	0.0050477
SLC12A8|84561	-0.837419	3.85873	92.4118	7.04e-22	3.51e-21	0.00257939
CCM2|83605	-0.837024	6.36036	54.9167	1.26e-13	4.05e-13	0.0083872
P4HB|5034	-0.836753	10.4896	138.488	5.7e-32	4.33e-31	0.00354729
BCL3|602	-0.836676	3.15115	53.3805	2.75e-13	8.71e-13	0.00392959
DCAF6|55827	-0.83567	6.29247	112.335	3.02e-26	1.83e-25	0.00367656
RHOC|389	-0.835364	8.26948	58.5584	1.97e-14	6.64e-14	0.00828257
APBB2|323	-0.834857	4.86773	53.631	2.42e-13	7.69e-13	0.00730654
HADHA|3030	-0.834163	7.68856	111.443	4.73e-26	2.85e-25	0.00418383
GRK5|2869	-0.833818	4.69165	102.585	4.13e-24	2.28e-23	0.00278934
TMSB10|9168	-0.833108	10.0453	24.3753	7.93e-07	1.65e-06	0.0201909
EXT1|2131	-0.833065	7.97971	79.4389	4.97e-19	2.13e-18	0.00601691
TMEM8B|51754	-0.832896	3.77861	78.9824	6.27e-19	2.67e-18	0.00274204
RBPMS|11030	-0.83267	6.53964	110.476	7.71e-26	4.6e-25	0.00391394
GNB4|59345	-0.832445	6.33801	63.3362	1.74e-15	6.18e-15	0.00710624
RALB|5899	-0.83236	6.41541	108.004	2.68e-25	1.56e-24	0.00385212
ACADSB|36	-0.831579	4.4036	82.0574	1.32e-19	5.83e-19	0.00351168
TBL1X|6907	-0.831278	6.15147	60.0834	9.09e-15	3.11e-14	0.00740926
SDR39U1|56948	-0.83114	3.63506	51.9572	5.67e-13	1.76e-12	0.00522349
ADAM19|8728	-0.831024	10.149	70.6705	4.22e-17	1.63e-16	0.00686087
FILIP1L|11259	-0.831024	7.77322	69.1348	9.2e-17	3.49e-16	0.00685013
EPB41L1|2036	-0.830728	5.69957	70.0045	5.92e-17	2.27e-16	0.00591341
AGRN|375790	-0.830671	9.15665	90.0192	2.36e-21	1.15e-20	0.00535268
ARPC5|10092	-0.830021	7.74214	92.0656	8.39e-22	4.18e-21	0.00506341
IQGAP1|8826	-0.829712	9.11571	37.8367	7.69e-10	1.96e-09	0.012827
RASSF3|283349	-0.82919	4.29224	55.509	9.3e-14	3.02e-13	0.00621716
SLC25A23|79085	-0.828944	5.93051	41.9253	9.48e-11	2.56e-10	0.0107089
NT5E|4907	-0.828753	9.61326	101.066	8.9e-24	4.85e-23	0.00475825
PNPLA2|57104	-0.82853	5.95434	83.7735	5.55e-20	2.5e-19	0.00490136
RPS6KA4|8986	-0.827965	5.97052	95.5034	1.48e-22	7.63e-22	0.00419343
ARRDC4|91947	-0.827782	7.0685	110.557	7.4e-26	4.42e-25	0.00409422
PSME1|5720	-0.827022	5.76845	38.3258	5.99e-10	1.54e-09	0.0118377
PXDN|7837	-0.826621	11.5978	52.2622	4.86e-13	1.51e-12	0.00927332
GBF1|8729	-0.826589	7.37359	35.8878	2.09e-09	5.18e-09	0.0132076
DPYSL4|10570	-0.826262	4.04146	75.2895	4.07e-18	1.66e-17	0.00333268
MFSD10|10227	-0.826221	6.45	56.378	5.98e-14	1.97e-13	0.00795901
HIST1H2BK|85236	-0.826	5.46997	50.8758	9.84e-13	3e-12	0.00842623
TSC22D1|8848	-0.825812	7.00526	122.441	1.85e-28	1.22e-27	0.00353887
C16orf13|84326	-0.82568	4.56174	28.7028	8.44e-08	1.89e-07	0.014743
RCOR1|23186	-0.825552	5.07716	100.175	1.39e-23	7.52e-23	0.00325327
SMAP2|64744	-0.824721	5.08483	96.2044	1.04e-22	5.41e-22	0.00341495
ITGB5|3693	-0.824364	10.1723	103.09	3.2e-24	1.78e-23	0.00463418
CCDC132|55610	-0.823826	4.47235	96.9805	7e-23	3.67e-22	0.0025966
SLC35B3|51000	-0.822475	4.70264	106.544	5.6e-25	3.21e-24	0.00254753
CNP|1267	-0.821876	7.08378	101.726	6.38e-24	3.49e-23	0.00436226
NMRAL1|57407	-0.821036	4.6393	53.0947	3.18e-13	1e-12	0.00702352
TTC7A|57217	-0.82096	4.80611	105.84	7.99e-25	4.53e-24	0.00251044
MTHFD1|4522	-0.820289	6.17015	96.7374	7.92e-23	4.14e-22	0.00411608
MXRA7|439921	-0.819229	8.10141	81.9411	1.4e-19	6.17e-19	0.00560163
DOCK11|139818	-0.819183	3.94168	53.3434	2.8e-13	8.87e-13	0.00472385
JOSD2|126119	-0.818589	4.22214	25.1091	5.42e-07	1.15e-06	0.0161971
GNG11|2791	-0.817608	6.89423	26.8466	2.2e-07	4.81e-07	0.0172656
CACNA2D1|781	-0.81728	5.25125	22.4258	2.18e-06	4.39e-06	0.0193968
NBEAL2|23218	-0.816932	3.43099	42.1035	8.66e-11	2.34e-10	0.00530042
B4GALT2|8704	-0.816252	5.91472	82.9972	8.22e-20	3.66e-19	0.00479574
LMBRD2|92255	-0.816004	3.53327	28.3725	1e-07	2.23e-07	0.0115748
FAM125B|89853	-0.815458	3.5239	63.0365	2.03e-15	7.16e-15	0.00260788
RTCD1|8634	-0.815368	5.87824	81.9654	1.38e-19	6.1e-19	0.00483726
SHARPIN|81858	-0.814536	5.08362	55.4937	9.38e-14	3.05e-13	0.00699299
MYOF|26509	-0.81447	9.86506	29.5008	5.59e-08	1.27e-07	0.0159306
CFDP1|10428	-0.814384	4.63767	47.9498	4.37e-12	1.29e-11	0.00773541
JAM3|83700	-0.814278	7.02268	109.408	1.32e-25	7.81e-25	0.00384457
IDUA|3425	-0.813384	4.07301	82.3496	1.14e-19	5.04e-19	0.00242667
MYO1B|4430	-0.813133	7.37534	77.7701	1.16e-18	4.86e-18	0.0057088
ENTPD4|9583	-0.812852	5.9538	25.5266	4.36e-07	9.29e-07	0.0174417
SLC44A2|57153	-0.812674	7.87557	107.029	4.39e-25	2.52e-24	0.0041852
MOSPD3|64598	-0.812543	3.95556	59.1781	1.44e-14	4.88e-14	0.0043021
RAB1B|81876	-0.812383	7.70526	89.1692	3.62e-21	1.74e-20	0.00498811
PPAP2B|8613	-0.811133	3.15104	45.9887	1.19e-11	3.42e-11	0.00483485
C11orf24|53838	-0.809829	6.7311	132.911	9.46e-31	6.82e-30	0.00301048
NMNAT1|64802	-0.809725	4.08456	80.9695	2.29e-19	9.99e-19	0.00245887
COG5|10466	-0.80921	5.38939	54.0286	1.98e-13	6.3e-13	0.00727814
C15orf57|90416	-0.808961	3.98195	77.1486	1.59e-18	6.62e-18	0.00264492
GPR37|2861	-0.808144	5.64805	91.5722	1.08e-21	5.33e-21	0.00381798
TP53|7157	-0.807922	5.09439	59.7142	1.1e-14	3.73e-14	0.00650851
C9orf46|55848	-0.807617	3.41399	24.6976	6.71e-07	1.41e-06	0.0138573
MESDC1|59274	-0.807438	4.65835	90.6471	1.72e-21	8.4e-21	0.00291907
PHLDA2|7262	-0.806153	7.30729	40.6447	1.83e-10	4.86e-10	0.011005
PRMT2|3275	-0.806119	6.40965	79.6621	4.44e-19	1.91e-18	0.00517243
DYNC1LI1|51143	-0.805749	6.3539	102.835	3.64e-24	2.02e-23	0.00380512
EGFR|1956	-0.804714	6.79686	10.7839	0.00102388	0.00162507	0.0421322
POLR2J3|548644	-0.80352	4.04724	17.4663	2.92e-05	5.34e-05	0.0231189
BTN3A2|11118	-0.801912	3.54907	48.5931	3.15e-12	9.34e-12	0.0054047
MAPK11|5600	-0.801464	4.55439	41.0013	1.52e-10	4.06e-10	0.00919107
TRIP12|9320	-0.801186	7.91776	49.6853	1.8e-12	5.43e-12	0.00895279
CHSY3|337876	-0.800799	3.44814	57.229	3.88e-14	1.29e-13	0.00286862
TCTN3|26123	-0.800514	6.39702	111.172	5.43e-26	3.25e-25	0.00346907
MPI|4351	-0.800272	3.98647	68.6692	1.16e-16	4.39e-16	0.00338338
CUEDC2|79004	-0.8	5.09814	34.3559	4.59e-09	1.12e-08	0.0117574
YWHAQ|10971	-0.799739	8.84156	105.705	8.56e-25	4.85e-24	0.00417632
GLIPR1|11010	-0.799105	6.80386	70.8292	3.9e-17	1.51e-16	0.0058493
RHBDF1|64285	-0.798957	6.79814	118.611	1.27e-27	8.15e-27	0.00332871
PCCB|5096	-0.798498	4.85555	95.5611	1.43e-22	7.42e-22	0.00308268
C2orf43|60526	-0.797803	4.22086	86.4254	1.45e-20	6.74e-20	0.00235737
C22orf9|23313	-0.797238	7.33159	87.4675	8.57e-21	4.03e-20	0.00481058
ESYT2|57488	-0.796608	6.84254	53.115	3.15e-13	9.94e-13	0.00796865
TTC3|7267	-0.796245	7.63838	66.2056	4.06e-16	1.49e-15	0.00652639
PI4K2B|55300	-0.796046	4.72205	77.501	1.33e-18	5.56e-18	0.0037104
CNN3|1266	-0.79565	8.13753	114.682	9.24e-27	5.72e-26	0.00371621
NDUFA10|4705	-0.795066	6.15564	98.8512	2.72e-23	1.45e-22	0.00379485
DHRS7B|25979	-0.795019	3.36156	38.9333	4.39e-10	1.13e-09	0.00622702
CCDC68|80323	-0.794854	6.37869	86.5821	1.34e-20	6.24e-20	0.00454986
ITGA3|3675	-0.794759	7.91817	108.003	2.68e-25	1.56e-24	0.00391255
CUL4B|8450	-0.79473	6.72234	113.628	1.57e-26	9.63e-26	0.00346172
SMURF2|64750	-0.79469	9.30116	78.9849	6.26e-19	2.66e-18	0.00559975
MIPEP|4285	-0.794301	3.63896	63.9037	1.31e-15	4.66e-15	0.00245716
AMACR|23600	-0.793865	3.82633	80.7842	2.52e-19	1.09e-18	0.00174701
TMEM43|79188	-0.792844	6.711	122.736	1.59e-28	1.06e-27	0.00310961
HOMEZ|57594	-0.792692	3.492	59.0605	1.53e-14	5.16e-14	0.00227935
RABL3|285282	-0.792357	4.2122	82.2253	1.21e-19	5.36e-19	0.00258014
USP5|8078	-0.791154	7.1987	76.6434	2.05e-18	8.5e-18	0.00543653
DBNDD1|79007	-0.791072	3.92758	68.0234	1.62e-16	6.05e-16	0.00289282
SLC25A20|788	-0.791026	4.61588	85.2457	2.64e-20	1.21e-19	0.00306639
TGFBR2|7048	-0.790983	8.92173	45.5537	1.49e-11	4.25e-11	0.00965639
PPP2R3C|55012	-0.79074	4.54857	58.6836	1.85e-14	6.24e-14	0.00528269
DYNC1I2|1781	-0.790408	6.25517	64.1987	1.12e-15	4.02e-15	0.00619844
ZC3H7B|23264	-0.790108	8.99222	88.9365	4.08e-21	1.95e-20	0.00488879
PIK3C3|5289	-0.789477	5.1703	89.7791	2.66e-21	1.29e-20	0.00346894
LOC284441|284441	-0.789207	4.65447	44.9465	2.02e-11	5.73e-11	0.00749973
FZD6|8323	-0.789134	6.7459	111.352	4.95e-26	2.98e-25	0.00346717
SYNJ2BP|55333	-0.788689	5.68613	72.604	1.58e-17	6.27e-17	0.00496145
PRRT3|285368	-0.788568	3.00223	46.1189	1.11e-11	3.21e-11	0.00363576
UBE2L6|9246	-0.787933	5.69338	32.5509	1.16e-08	2.76e-08	0.0128962
LMAN2|10960	-0.787787	7.09683	54.2731	1.74e-13	5.58e-13	0.00776378
C3orf72|401089	-0.787637	3.51576	53.8977	2.11e-13	6.73e-13	0.0036582
PLEKHN1|84069	-0.786926	3.41727	43.959	3.35e-11	9.36e-11	0.00473512
ECHS1|1892	-0.786884	6.73911	46.8979	7.48e-12	2.18e-11	0.00890248
CAPNS1|826	-0.786313	8.8453	64.3209	1.06e-15	3.79e-15	0.00672
TPCN2|219931	-0.786183	3.93842	63.7326	1.43e-15	5.07e-15	0.00333083
LEPRE1|64175	-0.785913	7.59948	110.609	7.21e-26	4.31e-25	0.00362895
GRINA|2907	-0.785859	8.34913	89.9082	2.49e-21	1.21e-20	0.00472734
HLCS|3141	-0.785656	4.76183	56.1239	6.8e-14	2.23e-13	0.00581775
SLC25A11|8402	-0.785377	5.21911	64.8169	8.22e-16	2.96e-15	0.00537049
FOXN3|1112	-0.785287	6.56197	33.0107	9.17e-09	2.19e-08	0.0126407
SEMA4B|10509	-0.785278	3.42978	60.5605	7.14e-15	2.45e-14	0.0024008
SLC25A12|8604	-0.784939	4.7216	88.0223	6.47e-21	3.07e-20	0.0029332
ZNHIT1|10467	-0.784744	5.99254	37.6663	8.39e-10	2.14e-09	0.0107847
ODF2|4957	-0.783865	5.41986	84.8292	3.25e-20	1.48e-19	0.00380786
ARHGEF10|9639	-0.783019	6.12897	56.5754	5.41e-14	1.79e-13	0.00687794
PRKAR2B|5577	-0.782346	4.69423	78.3364	8.69e-19	3.67e-18	0.00352675
TPM3|7170	-0.781822	8.88493	84.1895	4.5e-20	2.04e-19	0.00504534
LHFPL2|10184	-0.78134	3.06052	47.2902	6.12e-12	1.79e-11	0.00362408
RETSAT|54884	-0.781054	5.70308	95.6375	1.38e-22	7.15e-22	0.0034502
LPP|4026	-0.780827	5.13558	7.23857	0.00713537	0.0103311	0.0582825
LITAF|9516	-0.780737	5.5791	102.793	3.72e-24	2.06e-23	0.003061
LGR4|55366	-0.780394	4.52299	69.8321	6.46e-17	2.47e-16	0.0034756
ITGA6|3655	-0.779879	7.97185	72.2274	1.92e-17	7.56e-17	0.00578662
RBM43|375287	-0.779688	3.45304	50.7018	1.08e-12	3.27e-12	0.00438761
ELOVL6|79071	-0.779158	5.06156	66.1151	4.25e-16	1.55e-15	0.0049351
C22orf29|79680	-0.77698	5.09457	91.1064	1.36e-21	6.7e-21	0.00306076
EVI5L|115704	-0.77676	5.56287	85.7064	2.09e-20	9.64e-20	0.00396646
GALNT11|63917	-0.77656	5.53283	89.7468	2.71e-21	1.31e-20	0.00363643
SLC16A6|9120	-0.776434	6.51638	32.0249	1.52e-08	3.59e-08	0.0126883
C18orf45|85019	-0.775914	3.20319	47.8581	4.58e-12	1.35e-11	0.00292287
ATP5A1|498	-0.775647	8.54236	65.7136	5.21e-16	1.9e-15	0.00637845
DYRK4|8798	-0.775323	3.46159	27.7131	1.41e-07	3.11e-07	0.0103573
DAK|26007	-0.775209	3.49811	50.0023	1.54e-12	4.64e-12	0.00448001
MMAB|326625	-0.774876	3.43709	53.3753	2.76e-13	8.73e-13	0.00338981
EHD4|30844	-0.774463	5.32485	52.6982	3.89e-13	1.22e-12	0.00671552
NLRX1|79671	-0.774224	4.31257	85.05	2.91e-20	1.33e-19	0.00239743
NDST1|3340	-0.774083	8.67331	69.7	6.9e-17	2.63e-16	0.00597865
GMPPA|29926	-0.774031	4.88209	61.9566	3.51e-15	1.23e-14	0.00507889
GRHPR|9380	-0.773378	6.11507	62.9477	2.12e-15	7.49e-15	0.00599897
SCUBE3|222663	-0.772587	6.02645	17.5556	2.79e-05	5.11e-05	0.0231382
LIMD2|80774	-0.772391	5.11082	48.3858	3.5e-12	1.04e-11	0.00718082
CCDC71|64925	-0.772385	3.85287	61.4399	4.56e-15	1.58e-14	0.00358961
COPE|11316	-0.772129	6.94666	44.8342	2.14e-11	6.07e-11	0.00902759
PSTPIP2|9050	-0.771841	3.9039	70.045	5.8e-17	2.23e-16	0.00249182
KRT18|3875	-0.771574	7.22994	58.9371	1.63e-14	5.49e-14	0.00684081
DYM|54808	-0.771518	4.43658	56.2651	6.33e-14	2.08e-13	0.00471025
TXNDC15|79770	-0.770773	6.57256	110.505	7.59e-26	4.53e-25	0.00322276
ITGA5|3678	-0.770756	9.61231	51.4802	7.23e-13	2.22e-12	0.00813461
MAP1LC3A|84557	-0.770491	4.74159	24.8955	6.05e-07	1.28e-06	0.0148342
CYGB|114757	-0.770269	7.03298	95.1325	1.78e-22	9.17e-22	0.00401725
LRSAM1|90678	-0.770181	4.43896	80.2151	3.36e-19	1.45e-18	0.0031309
TENC1|23371	-0.770116	5.78992	52.912	3.49e-13	1.1e-12	0.0070439
TELO2|9894	-0.770061	4.96459	61.1708	5.23e-15	1.81e-14	0.00522275
PPFIBP2|8495	-0.770005	2.84605	39.4758	3.32e-10	8.65e-10	0.00471075
ROMO1|140823	-0.769722	4.51837	10.4599	0.00121996	0.00191939	0.0380622
EXOC2|55770	-0.769648	5.85556	52.752	3.78e-13	1.19e-12	0.00707108
HNRNPAB|3182	-0.769352	6.99402	91.1818	1.31e-21	6.46e-21	0.00417244
DOCK7|85440	-0.769258	6.63873	51.6467	6.64e-13	2.05e-12	0.00762729
TUBGCP5|114791	-0.769034	4.7061	78.2311	9.17e-19	3.87e-18	0.00311714
SH3BGRL|6451	-0.768915	6.8339	56.3061	6.2e-14	2.04e-13	0.00698322
MSRB2|22921	-0.768557	3.52246	27.9986	1.21e-07	2.7e-07	0.0105439
HDHD1A|8226	-0.76836	5.13041	93.7853	3.52e-22	1.79e-21	0.0030734
COPB2|9276	-0.767659	8.1099	109.354	1.36e-25	8.01e-25	0.00364845
TLN1|7094	-0.767506	10.0434	43.1549	5.06e-11	1.39e-10	0.00966977
C16orf58|64755	-0.767354	5.84498	98.7788	2.82e-23	1.51e-22	0.00334504
MAGI2|9863	-0.766441	3.289	55.095	1.15e-13	3.71e-13	0.00241235
S100A11|6282	-0.766158	8.83049	41.4896	1.18e-10	3.18e-10	0.0099518
CRISPLD2|83716	-0.765975	4.82344	67.5514	2.05e-16	7.64e-16	0.00399312
FAM127C|441518	-0.765363	5.57258	82.0744	1.31e-19	5.78e-19	0.00385499
C19orf60|55049	-0.765218	4.65667	24.2877	8.3e-07	1.73e-06	0.0149075
HYAL2|8692	-0.76503	5.91842	88.2102	5.89e-21	2.79e-20	0.00385631
ARSA|410	-0.762995	5.44974	74.0652	7.56e-18	3.04e-17	0.00434005
CAB39L|81617	-0.762788	4.46914	91.5165	1.11e-21	5.48e-21	0.00206058
ZDHHC8|29801	-0.76183	6.468	84.2822	4.29e-20	1.95e-19	0.00428252
S100A13|6284	-0.761606	6.66454	17.7685	2.49e-05	4.59e-05	0.022673
ZNRF1|84937	-0.761036	3.96427	55.1342	1.13e-13	3.64e-13	0.00433905
ZDHHC2|51201	-0.760623	6.02229	75.6077	3.46e-18	1.42e-17	0.00447857
NFATC4|4776	-0.759985	4.94441	92.6227	6.33e-22	3.17e-21	0.00270478
BRP44L|51660	-0.759917	3.26955	22.3684	2.25e-06	4.51e-06	0.0128601
SLC17A5|26503	-0.759815	6.84253	95.236	1.69e-22	8.71e-22	0.00380399
EHBP1L1|254102	-0.759801	6.51869	56.3965	5.92e-14	1.95e-13	0.00668367
DYNLL1|8655	-0.759746	7.58666	39.4664	3.34e-10	8.69e-10	0.0101511
EXOC7|23265	-0.75947	7.77127	72.2516	1.89e-17	7.47e-17	0.00542824
EMILIN1|11117	-0.758853	8.97833	61.0191	5.65e-15	1.95e-14	0.00660305
IFI35|3430	-0.758536	4.24348	15.9695	6.44e-05	0.000114194	0.0240426
INPPL1|3636	-0.758314	8.04881	97.4778	5.45e-23	2.87e-22	0.00397007
KIAA0391|9692	-0.758078	4.77682	86.8047	1.2e-20	5.59e-20	0.00260032
APBB1|322	-0.757986	5.4179	84.9679	3.03e-20	1.39e-19	0.00358671
SGMS2|166929	-0.75798	3.74376	45.0053	1.96e-11	5.57e-11	0.0049926
PHKA2|5256	-0.757724	3.2276	35.4742	2.58e-09	6.37e-09	0.00587724
ADAM9|8754	-0.757314	9.37425	82.2345	1.21e-19	5.34e-19	0.00487971
ARID5B|84159	-0.757139	6.70921	39.6533	3.03e-10	7.93e-10	0.00983499
ACAA1|30	-0.75657	5.6535	59.3687	1.31e-14	4.44e-14	0.00583805
HIVEP3|59269	-0.755738	3.076	19.2302	1.16e-05	2.19e-05	0.0128941
INVS|27130	-0.755143	3.85281	46.2617	1.03e-11	2.99e-11	0.00503272
WDR19|57728	-0.754594	3.91667	66.0549	4.39e-16	1.6e-15	0.00229323
ACO1|48	-0.753785	7.87821	72.3677	1.79e-17	7.06e-17	0.00530284
CNTNAP1|8506	-0.753723	5.52656	51.3189	7.85e-13	2.41e-12	0.00664215
APOL6|80830	-0.753214	5.39185	23.116	1.53e-06	3.1e-06	0.0164841
FAM155A|728215	-0.752516	5.712	80.8425	2.44e-19	1.06e-18	0.0039077
SPCS3|60559	-0.752288	8.61226	91.9178	9.04e-22	4.49e-21	0.00425506
SC65|10609	-0.752288	6.15172	86.9498	1.11e-20	5.21e-20	0.0038193
COL6A2|1292	-0.751906	10.8832	73.2167	1.16e-17	4.63e-17	0.00546615
KCNN4|3783	-0.751097	2.9552	23.7743	1.08e-06	2.23e-06	0.00905036
TOB2|10766	-0.750942	6.02147	59.1329	1.47e-14	4.99e-14	0.00588141
GPI|2821	-0.750662	7.8555	104.468	1.6e-24	8.96e-24	0.00358508
AACS|65985	-0.750514	5.11065	90.7926	1.6e-21	7.82e-21	0.00295114
ARSB|411	-0.750427	6.4764	43.6452	3.94e-11	1.09e-10	0.00845307
MYST4|23522	-0.750411	4.79068	22.2107	2.44e-06	4.89e-06	0.0159332
BRP44|25874	-0.749966	5.97968	59.4785	1.24e-14	4.21e-14	0.00584506
MARCH4|57574	-0.749855	6.7906	76.1765	2.59e-18	1.07e-17	0.00475207
STMN1|3925	-0.749276	7.46624	49.8881	1.63e-12	4.91e-12	0.00768441
TPM4|7171	-0.748912	10.3537	115.417	6.38e-27	3.97e-26	0.00341771
ACAD10|80724	-0.748755	3.87484	64.7101	8.68e-16	3.12e-15	0.00295289
ACSL4|2182	-0.748583	7.61353	76.0757	2.73e-18	1.13e-17	0.00496291
EPHB2|2048	-0.748545	7.09715	87.246	9.58e-21	4.5e-20	0.00417303
COPG|22820	-0.748471	8.09974	73.388	1.07e-17	4.26e-17	0.00523643
FCHSD1|89848	-0.748045	5.10696	90.1104	2.25e-21	1.1e-20	0.00298351
CDKN2A|1029	-0.747836	5.54787	28.6726	8.57e-08	1.92e-07	0.0128987
PPP2R5B|5526	-0.747251	5.27305	75.6203	3.44e-18	1.41e-17	0.00376846
QPRT|23475	-0.747137	3.32538	48.2681	3.72e-12	1.1e-11	0.00386421
MFN1|55669	-0.747131	5.63312	79.226	5.54e-19	2.36e-18	0.00388321
FURIN|5045	-0.746879	7.78718	78.3247	8.74e-19	3.69e-18	0.00479245
PCYOX1|51449	-0.746854	7.90844	31.8821	1.64e-08	3.85e-08	0.0122216
APCDD1L|164284	-0.746764	3.41789	23.1291	1.51e-06	3.08e-06	0.00998632
CDC42|998	-0.746363	7.8969	88.5438	4.97e-21	2.37e-20	0.00424816
C6orf72|116254	-0.745967	5.16609	87.9083	6.86e-21	3.24e-20	0.00290282
PFN1|5216	-0.74569	10.0795	33.1947	8.34e-09	2e-08	0.011887
OAT|4942	-0.745502	7.24701	82.802	9.07e-20	4.04e-19	0.00441163
IMPDH1|3614	-0.745185	6.03577	85.0563	2.9e-20	1.33e-19	0.00379253
ALG8|79053	-0.744711	4.73481	71.9155	2.25e-17	8.81e-17	0.00343182
PVRL1|5818	-0.744483	3.95048	53.8672	2.15e-13	6.83e-13	0.00339359
PSME4|23198	-0.744026	7.16917	68.3945	1.34e-16	5.03e-16	0.00534163
GPSM1|26086	-0.742247	6.61802	90.043	2.33e-21	1.13e-20	0.00379551
HSPB6|126393	-0.741768	4.25081	55.0519	1.17e-13	3.79e-13	0.00441429
NAGA|4668	-0.741296	5.78162	69.8148	6.51e-17	2.49e-16	0.00459366
LMF2|91289	-0.741041	6.79793	97.2027	6.26e-23	3.29e-22	0.00351599
KPNA2|3838	-0.740863	7.33686	97.7745	4.69e-23	2.48e-22	0.00362281
C19orf2|8725	-0.740331	5.31004	49.0617	2.48e-12	7.4e-12	0.00667662
MVP|9961	-0.740192	8.99558	86.8533	1.17e-20	5.46e-20	0.00439162
SPOCD1|90853	-0.740068	7.44071	82.5186	1.05e-19	4.64e-19	0.00441658
NID1|4811	-0.739272	7.87427	29.2329	6.42e-08	1.46e-07	0.0129826
GPD2|2820	-0.739269	4.54196	49.5441	1.94e-12	5.83e-12	0.0056869
LY6E|4061	-0.739144	7.1326	35.5418	2.5e-09	6.16e-09	0.0106759
PAPSS1|9061	-0.738943	6.18527	97.5182	5.34e-23	2.81e-22	0.00326931
MAGED2|10916	-0.738834	7.6061	97.9719	4.24e-23	2.25e-22	0.00369136
PFDN1|5201	-0.738665	5.69479	69.4263	7.93e-17	3.01e-16	0.00451695
HRSP12|10247	-0.738127	3.14576	32.1879	1.4e-08	3.31e-08	0.00595932
NME4|4833	-0.737896	6.97953	44.8046	2.18e-11	6.16e-11	0.00824062
CACHD1|57685	-0.73737	4.50613	45.4276	1.58e-11	4.52e-11	0.00590312
CRIP1|1396	-0.736634	3.38314	11.8688	0.000570816	0.000931162	0.0278485
ORC3L|23595	-0.735884	4.74791	82.8194	8.99e-20	4e-19	0.00260972
BASP1|10409	-0.735588	7.47906	97.695	4.88e-23	2.58e-22	0.00364786
TMOD3|29766	-0.735288	6.94329	72.6744	1.53e-17	6.06e-17	0.00481206
TOMM40L|84134	-0.735078	3.94634	58.2562	2.3e-14	7.73e-14	0.00300305
BCAT2|587	-0.735044	4.65066	50.6024	1.13e-12	3.44e-12	0.00571059
ATR|545	-0.73495	5.09065	46.9225	7.39e-12	2.15e-11	0.00659155
ETHE1|23474	-0.734659	5.85176	33.6966	6.44e-09	1.56e-08	0.0104908
FAM63B|54629	-0.734605	4.41994	12.156	0.000489308	0.000803131	0.0291509
FAM40A|85369	-0.734174	5.60256	74.2969	6.72e-18	2.71e-17	0.00406285
SCYL2|55681	-0.733934	6.0872	51.4032	7.52e-13	2.31e-12	0.00665024
NCBP1|4686	-0.733717	5.94259	79.5515	4.7e-19	2.01e-18	0.00393747
SSBP4|170463	-0.732677	4.83173	57.3958	3.56e-14	1.19e-13	0.00476416
FAM82A2|55177	-0.732427	5.54184	71.9379	2.22e-17	8.72e-17	0.0041249
SLC25A43|203427	-0.732339	3.26577	42.3903	7.48e-11	2.03e-10	0.00343105
FKBP2|2286	-0.731869	4.70523	29.4337	5.79e-08	1.32e-07	0.0109681
TRERF1|55809	-0.731672	5.2278	37.969	7.19e-10	1.84e-09	0.00837936
GPX3|2878	-0.73133	3.58904	42.3987	7.44e-11	2.03e-10	0.00370806
DCAF4|26094	-0.731322	3.71018	50.7132	1.07e-12	3.26e-12	0.00318843
ATG7|10533	-0.731291	5.1529	80.2678	3.27e-19	1.41e-18	0.00337309
PPIL2|23759	-0.731028	5.6316	75.9502	2.91e-18	1.2e-17	0.00394377
KLHL9|55958	-0.730926	6.30409	64.3082	1.06e-15	3.81e-15	0.0052247
ABHD12|26090	-0.730596	6.27669	47.1109	6.71e-12	1.96e-11	0.00744838
APRT|353	-0.73046	6.07697	23.1324	1.51e-06	3.08e-06	0.0156861
USO1|8615	-0.730125	7.08109	87.2426	9.6e-21	4.5e-20	0.00394826
TANC1|85461	-0.730041	6.30064	30.2849	3.73e-08	8.6e-08	0.0119127
EFEMP2|30008	-0.729838	8.14703	65.2451	6.61e-16	2.39e-15	0.00562093
DHRS4|10901	-0.729198	3.98716	27.7389	1.39e-07	3.07e-07	0.0103434
TSHZ3|57616	-0.728957	5.07967	35.8732	2.11e-09	5.22e-09	0.00888293
C14orf101|54916	-0.728592	4.10665	48.6856	3e-12	8.92e-12	0.00476594
PLD1|5337	-0.728078	3.57411	53.6326	2.42e-13	7.69e-13	0.00321071
SPTLC2|9517	-0.727925	6.1444	40.2381	2.25e-10	5.94e-10	0.00856646
RPL3|6122	-0.727664	8.98465	60.3485	7.95e-15	2.73e-14	0.00614813
SLFN12|55106	-0.727429	4.11857	51.8189	6.09e-13	1.88e-12	0.00451985
CMTM6|54918	-0.727297	7.52169	103.249	2.96e-24	1.65e-23	0.0033509
NADSYN1|55191	-0.727134	5.8205	81.225	2.01e-19	8.8e-19	0.00376759
TLN2|83660	-0.727006	6.37163	31.7361	1.77e-08	4.14e-08	0.0111847
PABPC1|26986	-0.726897	9.4888	71.0578	3.47e-17	1.35e-16	0.00523258
EXOC4|60412	-0.72687	5.76149	77.3522	1.43e-18	5.99e-18	0.00388737
ALDOC|230	-0.726532	3.09315	44.2701	2.86e-11	8.02e-11	0.00258195
EDF1|8721	-0.724823	7.09058	28.2547	1.06e-07	2.37e-07	0.0128747
MDH1|4190	-0.724463	6.51767	28.9558	7.4e-08	1.67e-07	0.0123593
ARMC10|83787	-0.724449	4.34964	46.7766	7.96e-12	2.32e-11	0.00517744
FAM108C1|58489	-0.723999	3.6858	51.5803	6.87e-13	2.12e-12	0.00339671
TBC1D2|55357	-0.723834	6.09902	49.2901	2.21e-12	6.6e-12	0.00680365
FAH|2184	-0.723753	4.89965	50.0826	1.47e-12	4.46e-12	0.00569525
LDOC1|23641	-0.723564	4.12676	52.7272	3.83e-13	1.2e-12	0.00401547
PALLD|23022	-0.723221	9.13497	79.7416	4.27e-19	1.83e-18	0.00457334
ISOC2|79763	-0.723187	5.02606	37.8401	7.68e-10	1.96e-09	0.00823795
PRR5L|79899	-0.723042	4.42646	56.2975	6.23e-14	2.05e-13	0.00317899
SEC31A|22872	-0.72294	8.69773	37.047	1.15e-09	2.9e-09	0.00992628
COL4A1|1282	-0.722843	11.9218	71.7505	2.44e-17	9.56e-17	0.00517258
PCDHGB4|8641	-0.721844	4.66832	17.3281	3.15e-05	5.72e-05	0.0188632
MSRB3|253827	-0.721808	6.61658	86.9213	1.13e-20	5.28e-20	0.00369782
SEPT9|10801	-0.72114	8.91173	69.1086	9.32e-17	3.53e-16	0.00525611
ZDHHC21|340481	-0.720509	3.50823	30.0042	4.31e-08	9.9e-08	0.00672887
MOBKL1A|92597	-0.720066	6.48629	45.6615	1.41e-11	4.03e-11	0.007435
MAP7D3|79649	-0.719901	5.29945	35.8381	2.14e-09	5.31e-09	0.00902469
MED19|219541	-0.7197	3.89738	66.2122	4.05e-16	1.48e-15	0.00207689
ADAM10|102	-0.717888	7.40033	52.1409	5.17e-13	1.6e-12	0.00670703
NEXN|91624	-0.71766	7.49864	37.8768	7.54e-10	1.93e-09	0.0093884
HSD3B7|80270	-0.717147	4.96783	67.8415	1.77e-16	6.63e-16	0.00337614
FGF1|2246	-0.715506	4.73787	89.2144	3.54e-21	1.7e-20	0.00228352
PSENEN|55851	-0.715309	4.94904	39.9008	2.67e-10	7.03e-10	0.00736359
VCP|7415	-0.715306	9.15815	88.1715	6e-21	2.85e-20	0.00404399
GLUD1|2746	-0.714489	7.04262	86.6824	1.27e-20	5.94e-20	0.00376535
FAM125A|93343	-0.714334	4.01126	49.4777	2.01e-12	6.03e-12	0.00413644
GLCE|26035	-0.71429	5.30361	52.8422	3.61e-13	1.14e-12	0.00533913
MYL12B|103910	-0.714282	8.05963	37.0758	1.14e-09	2.86e-09	0.00961938
DDX58|23586	-0.714261	5.60613	18.58	1.63e-05	3.04e-05	0.0188668
NCDN|23154	-0.71394	5.79225	48.9552	2.62e-12	7.79e-12	0.0064374
CCBL2|56267	-0.713203	3.93082	57.8151	2.88e-14	9.61e-14	0.00292946
FIBIN|387758	-0.711029	4.72414	64.8861	7.94e-16	2.86e-15	0.00385968
MON2|23041	-0.710793	5.78298	32.4431	1.23e-08	2.91e-08	0.0101574
NOSIP|51070	-0.710642	5.23105	26.8865	2.16e-07	4.71e-07	0.0119798
MYH9|4627	-0.710309	11.7707	73.8731	8.33e-18	3.35e-17	0.00485754
NBAS|51594	-0.709952	6.03917	46.759	8.03e-12	2.34e-11	0.0068743
SOD3|6649	-0.709664	5.10607	53.0189	3.3e-13	1.04e-12	0.0049714
RNH1|6050	-0.709273	7.71374	72.4231	1.74e-17	6.87e-17	0.00469831
SP110|3431	-0.708873	5.80783	30.845	2.79e-08	6.49e-08	0.0108761
GPR180|160897	-0.708773	4.55644	68.2945	1.41e-16	5.29e-16	0.00297287
MOCS2|4338	-0.708116	4.77167	39.0892	4.05e-10	1.05e-09	0.00723423
AMPD3|272	-0.708057	5.51227	53.4703	2.63e-13	8.33e-13	0.00522957
NOP56|10528	-0.707789	6.33787	82.0534	1.32e-19	5.83e-19	0.0036823
KIAA0922|23240	-0.706867	3.10169	30.3939	3.53e-08	8.14e-08	0.00421206
ARPC1A|10552	-0.706757	6.80108	61.4871	4.46e-15	1.55e-14	0.00532878
TMEM135|65084	-0.706603	4.17003	72.1275	2.02e-17	7.94e-17	0.00203172
LIMD1|8994	-0.706067	5.24379	44.3207	2.79e-11	7.83e-11	0.00655201
CALM1|801	-0.706062	8.28375	91.9381	8.94e-22	4.45e-21	0.00368158
NDUFAF3|25915	-0.705669	5.32916	29.7026	5.04e-08	1.15e-07	0.0106448
MRGPRF|116535	-0.704645	6.06078	77.9993	1.03e-18	4.33e-18	0.00372664
FOXL2|668	-0.704575	3.22238	37.2074	1.06e-09	2.68e-09	0.00394865
ABLIM3|22885	-0.704305	8.47115	65.0209	7.41e-16	2.67e-15	0.00527496
N6AMT1|29104	-0.704106	3.13683	39.6007	3.12e-10	8.14e-10	0.00266924
HEATR1|55127	-0.703274	5.78458	24.9328	5.94e-07	1.25e-06	0.013093
CMPK1|51727	-0.703159	7.3185	78.8224	6.8e-19	2.89e-18	0.00409041
PIP5K1C|23396	-0.70313	7.32678	43.6515	3.92e-11	1.09e-10	0.00773774
RNF152|220441	-0.703052	4.39159	20.5666	5.76e-06	1.12e-05	0.0140822
CERCAM|51148	-0.702935	7.00386	86.694	1.27e-20	5.91e-20	0.00361822
ANLN|54443	-0.702574	6.19294	50.7585	1.04e-12	3.18e-12	0.00604638
B3GNT9|84752	-0.702559	5.00328	40.6705	1.8e-10	4.8e-10	0.00688963
C4orf41|60684	-0.702266	5.33691	58.9431	1.62e-14	5.48e-14	0.00465692
CD44|960	-0.70204	12.3283	73.9956	7.83e-18	3.15e-17	0.00474197
TMOD2|29767	-0.701801	5.86346	26.5324	2.59e-07	5.62e-07	0.012237
AGPAT3|56894	-0.701705	7.06508	72.2898	1.86e-17	7.34e-17	0.00446777
LARS2|23395	-0.701637	5.40056	52.9684	3.39e-13	1.07e-12	0.00536207
HDAC1|3065	-0.70134	6.3034	84.9512	3.06e-20	1.4e-19	0.00342011
PABPC3|5042	-0.70085	5.22704	37.1665	1.08e-09	2.73e-09	0.00812378
DLGAP5|9787	-0.700648	3.6417	26.1527	3.15e-07	6.8e-07	0.00821035
MFSD3|113655	-0.700396	3.30115	31.0189	2.56e-08	5.95e-08	0.00598541
PSKH1|5681	-0.700359	5.7289	48.5573	3.21e-12	9.51e-12	0.00622624
RBM3|5935	-0.700157	7.8424	54.3359	1.69e-13	5.41e-13	0.00620549
ARNTL2|56938	-0.699537	4.49334	37.9109	7.4e-10	1.89e-09	0.00654535
RNF207|388591	-0.699167	3.18122	26.3629	2.83e-07	6.12e-07	0.00742886
NECAP2|55707	-0.698408	6.52229	65.2712	6.53e-16	2.36e-15	0.00477233
CCDC50|152137	-0.698131	8.07642	79.5147	4.79e-19	2.05e-18	0.00417047
CS|1431	-0.698128	7.54227	76.581	2.11e-18	8.77e-18	0.00422695
NUMBL|9253	-0.698084	5.80033	80.9025	2.37e-19	1.03e-18	0.00328297
MOBKL2C|148932	-0.697673	3.4613	49.2362	2.27e-12	6.78e-12	0.00223488
HIF1A|3091	-0.696998	8.11583	45.5669	1.48e-11	4.22e-11	0.00740049
SDHC|6391	-0.696737	6.46367	64.1636	1.15e-15	4.09e-15	0.00478444
NOMO3|408050	-0.696698	7.73901	19.5261	9.92e-06	1.89e-05	0.017463
METRN|79006	-0.696639	4.90354	21.4666	3.6e-06	7.11e-06	0.0144298
UXS1|80146	-0.696626	6.05101	65.3059	6.41e-16	2.32e-15	0.00445845
APPL2|55198	-0.696539	4.75592	62.862	2.22e-15	7.82e-15	0.00335159
TMED1|11018	-0.696325	4.62071	40.3395	2.13e-10	5.65e-10	0.00617112
SCAMP1|9522	-0.69615	5.33599	55.5235	9.23e-14	3e-13	0.00490108
AKAP12|9590	-0.695901	4.23904	31.8723	1.65e-08	3.87e-08	0.00787558
BMPR2|659	-0.695825	7.41843	20.2424	6.82e-06	1.32e-05	0.0167318
TSPAN6|7105	-0.695348	4.73953	42.2355	8.09e-11	2.2e-10	0.00584738
KIFAP3|22920	-0.69534	4.64081	68.4939	1.27e-16	4.8e-16	0.00277294
BLVRA|644	-0.695317	4.78538	26.1009	3.24e-07	6.97e-07	0.0114905
RPS6KB2|6199	-0.695018	5.66661	41.7292	1.05e-10	2.82e-10	0.00724364
AP3S1|1176	-0.69498	6.34017	46.4909	9.2e-12	2.67e-11	0.0067266
VPS45|11311	-0.694837	5.07605	74.2872	6.75e-18	2.73e-17	0.00308378
PLOD2|5352	-0.694552	8.31687	79.4018	5.07e-19	2.17e-18	0.00412119
DIS3L2|129563	-0.694547	3.84238	61.4724	4.49e-15	1.56e-14	0.00184135
IFFO2|126917	-0.694198	5.47315	44.7763	2.21e-11	6.24e-11	0.00632761
ERC1|23085	-0.694141	6.11262	22.8607	1.74e-06	3.53e-06	0.014217
DNAJC6|9829	-0.693933	4.87873	39.3385	3.56e-10	9.27e-10	0.00682731
RAB10|10890	-0.693633	7.02127	89.2424	3.49e-21	1.68e-20	0.00341248
EEF1A2|1917	-0.693466	5.27471	47.6252	5.16e-12	1.52e-11	0.00587094
KCTD20|222658	-0.692852	7.09457	33.3094	7.86e-09	1.89e-08	0.00986814
MLEC|9761	-0.6921	8.02695	57.6461	3.14e-14	1.05e-13	0.00572876
MXRA8|54587	-0.691162	8.52542	50.2287	1.37e-12	4.15e-12	0.00663163
WDR11|55717	-0.691011	6.0692	68.5386	1.24e-16	4.69e-16	0.00417162
PGK1|5230	-0.690554	8.46581	77.101	1.62e-18	6.77e-18	0.00425417
UPRT|139596	-0.689138	3.1824	42.434	7.31e-11	1.99e-10	0.00181842
MGLL|11343	-0.689062	9.0776	49.8021	1.7e-12	5.13e-12	0.00669643
AFAP1|60312	-0.689051	6.47326	18.6305	1.59e-05	2.96e-05	0.017544
MAP1A|4130	-0.688977	9.28527	18.9176	1.36e-05	2.56e-05	0.0178186
FAM160B2|64760	-0.688856	6.14592	53.4756	2.62e-13	8.31e-13	0.00556163
PTMS|5763	-0.68836	8.15936	25.4592	4.52e-07	9.61e-07	0.0130896
SEMA5A|9037	-0.687868	8.19827	16.1623	5.81e-05	0.000103524	0.0206675
ADAMTSL4|54507	-0.687574	5.21814	43.4144	4.43e-11	1.23e-10	0.00583164
YIPF1|54432	-0.687383	4.69669	42.4425	7.28e-11	1.98e-10	0.00587433
PVRL3|25945	-0.687053	6.22418	54.6798	1.42e-13	4.56e-13	0.0053413
NCOA2|10499	-0.686612	4.77961	9.31912	0.00226775	0.0034716	0.0339861
PINK1|65018	-0.686536	6.78584	71.8454	2.33e-17	9.12e-17	0.0041304
C6orf35|729515	-0.684622	3.93045	40.5184	1.95e-10	5.17e-10	0.00488529
LPIN3|64900	-0.684486	4.25584	52.3097	4.74e-13	1.48e-12	0.00393818
EFHD2|79180	-0.684379	6.06116	53.2152	2.99e-13	9.46e-13	0.00548849
HADHB|3032	-0.682692	6.97277	52.7844	3.72e-13	1.17e-12	0.00589429
PPP1CA|5499	-0.682127	7.06485	51.4894	7.2e-13	2.21e-12	0.00602165
TRANK1|9881	-0.681982	3.23186	13.703	0.000214113	0.00036337	0.0209082
SELO|83642	-0.681334	4.28709	40.5299	1.94e-10	5.14e-10	0.00547008
SEMA3F|6405	-0.681099	4.02598	48.3657	3.54e-12	1.05e-11	0.00318854
MID1|4281	-0.680671	3.1601	22.2279	2.42e-06	4.85e-06	0.00946975
DNM2|1785	-0.680543	7.35627	83.1011	7.8e-20	3.49e-19	0.00361453
AKT1|207	-0.680105	7.86776	84.3509	4.14e-20	1.88e-19	0.00366803
WDR7|23335	-0.679666	4.69738	33.8831	5.85e-09	1.42e-08	0.00754529
IL4R|3566	-0.679392	7.5014	83.2375	7.28e-20	3.26e-19	0.00357801
PRKAG2|51422	-0.678142	4.40941	50.548	1.16e-12	3.54e-12	0.00435062
TRADD|8717	-0.67805	3.95942	22.5155	2.08e-06	4.2e-06	0.0114011
DCTN2|10540	-0.677085	7.14075	83.4437	6.56e-20	2.95e-19	0.0035303
POLR3B|55703	-0.677044	4.28866	52.6824	3.92e-13	1.23e-12	0.00342837
HDGFRP2|84717	-0.676394	6.37913	38.381	5.82e-10	1.5e-09	0.00790148
CASD1|64921	-0.676304	3.45972	42.9641	5.58e-11	1.53e-10	0.0027236
HSPB7|27129	-0.67617	4.44411	38.3529	5.9e-10	1.52e-09	0.00520976
DACT3|147906	-0.675977	3.24417	41.8464	9.87e-11	2.66e-10	0.00226786
GSTM3|2947	-0.675658	5.32944	38.1456	6.57e-10	1.68e-09	0.00708579
PPM1M|132160	-0.675328	4.02762	42.891	5.79e-11	1.59e-10	0.0041377
GNPTG|84572	-0.675068	5.7649	38.7027	4.94e-10	1.27e-09	0.00741581
TBC1D13|54662	-0.674567	6.08955	50.8618	9.91e-13	3.02e-12	0.00554404
EFHA1|221154	-0.674436	5.55958	38.9537	4.34e-10	1.12e-09	0.00714795
STK39|27347	-0.674263	5.69381	65.9837	4.55e-16	1.66e-15	0.00377481
TMEM65|157378	-0.673766	4.9637	71.1883	3.25e-17	1.26e-16	0.00272971
GLT25D1|79709	-0.673752	7.83973	74.9397	4.85e-18	1.97e-17	0.00405508
RRAGA|10670	-0.673385	6.73608	71.9714	2.18e-17	8.58e-17	0.00400616
TP53TG1|11257	-0.673155	3.52626	17.7213	2.56e-05	4.7e-05	0.0142979
RAB4B|53916	-0.67315	3.58683	17.1518	3.45e-05	6.25e-05	0.0147722
NUCB1|4924	-0.672861	8.16152	67.8192	1.79e-16	6.7e-16	0.00455762
CARM1|10498	-0.672654	6.90357	66.3038	3.87e-16	1.42e-15	0.00440144
FASN|2194	-0.672513	7.70378	50.1884	1.4e-12	4.23e-12	0.00616996
SH3PXD2A|9644	-0.671706	8.11238	22.5741	2.02e-06	4.08e-06	0.0140274
DAAM1|23002	-0.671703	3.19573	22.2776	2.36e-06	4.73e-06	0.007441
TBC1D24|57465	-0.671315	4.62361	37.2021	1.06e-09	2.69e-09	0.00631755
CCT7|10574	-0.670892	7.80359	44.1248	3.08e-11	8.62e-11	0.00704191
MICALL2|79778	-0.670834	4.68336	66.4823	3.53e-16	1.3e-15	0.00264112
MRPS6|64968	-0.670123	5.21277	14.3287	0.000153507	0.000263797	0.0208658
ETFDH|2110	-0.670047	3.99868	49.5226	1.96e-12	5.89e-12	0.00349519
KLRAQ1|129285	-0.66936	4.09484	57.8379	2.85e-14	9.51e-14	0.00238032
ATRX|546	-0.669037	6.23042	26.6421	2.45e-07	5.32e-07	0.0112472
IFNGR2|3460	-0.6683	6.33926	75.5152	3.63e-18	1.49e-17	0.0035719
C15orf41|84529	-0.667963	3.0994	34.3704	4.56e-09	1.11e-08	0.00242881
MPV17|4358	-0.667707	5.04949	32.5573	1.16e-08	2.75e-08	0.00828462
ASPH|444	-0.667626	9.42438	78.8737	6.62e-19	2.81e-18	0.00394437
SLC25A42|284439	-0.66732	3.88356	52.166	5.1e-13	1.59e-12	0.00278085
PAQR7|164091	-0.666642	5.2106	62.6893	2.42e-15	8.52e-15	0.00362384
CD276|80381	-0.66653	8.037	77.1518	1.58e-18	6.61e-18	0.00388611
LRCH2|57631	-0.666452	3.2546	40.4082	2.06e-10	5.46e-10	0.00275229
NAA40|79829	-0.666348	4.33708	39.6288	3.07e-10	8.03e-10	0.00524036
ZFP90|146198	-0.665909	4.37684	24.5158	7.37e-07	1.54e-06	0.0104771
TWF2|11344	-0.665747	6.45418	34.737	3.77e-09	9.24e-09	0.00847129
ZNHIT6|54680	-0.665356	5.58537	27.9561	1.24e-07	2.75e-07	0.010306
CDK16|5127	-0.664876	6.7473	63.2795	1.79e-15	6.35e-15	0.00447806
SLC2A8|29988	-0.664469	3.70733	43.7233	3.78e-11	1.05e-10	0.00302939
HIVEP1|3096	-0.664261	4.9873	12.303	0.000452219	0.000745405	0.0237682
CYBASC3|220002	-0.664174	6.04669	60.5928	7.02e-15	2.41e-14	0.00431859
PLEKHA2|59339	-0.664149	5.22414	59.3378	1.33e-14	4.51e-14	0.00394411
ETV1|2115	-0.664104	5.17456	37.9173	7.38e-10	1.89e-09	0.00652902
NKX3-1|4824	-0.663909	3.34263	20.2217	6.9e-06	1.33e-05	0.00811821
ZBTB47|92999	-0.663789	5.5296	57.8499	2.83e-14	9.45e-14	0.00416598
ENDOD1|23052	-0.663745	4.67529	40.3419	2.13e-10	5.65e-10	0.00568712
PLXNB2|23654	-0.663306	9.31968	46.4043	9.62e-12	2.79e-11	0.00669054
CETN2|1069	-0.663255	5.03866	43.5276	4.18e-11	1.16e-10	0.00560737
AP4B1|10717	-0.662489	3.69031	46.2749	1.03e-11	2.97e-11	0.00260307
TSHZ1|10194	-0.661961	4.2678	27.2707	1.77e-07	3.88e-07	0.00879297
PNPLA3|80339	-0.661842	3.92651	17.1497	3.45e-05	6.26e-05	0.0143258
NKX2-3|159296	-0.661834	5.43797	59.3052	1.35e-14	4.58e-14	0.0043284
PTPRE|5791	-0.660112	3.2437	24.8187	6.3e-07	1.33e-06	0.00474966
PGM3|5238	-0.65984	5.98287	50.3301	1.3e-12	3.95e-12	0.00522947
CHP|11261	-0.659485	7.1382	73.8614	8.38e-18	3.37e-17	0.00379859
TSPAN4|7106	-0.659348	7.3982	36.5523	1.49e-09	3.72e-09	0.00816657
PIH1D1|55011	-0.658429	4.37469	27.4837	1.58e-07	3.49e-07	0.00869917
OPTN|10133	-0.658232	7.87791	72.0121	2.14e-17	8.41e-17	0.0040692
USP46|64854	-0.657569	6.31683	59.0876	1.51e-14	5.1e-14	0.00451007
DOK4|55715	-0.657165	5.03478	62.1829	3.13e-15	1.1e-14	0.00341392
VASP|7408	-0.656636	7.54239	59.1268	1.48e-14	5e-14	0.00489922
DHCR24|1718	-0.656625	6.91827	52.4032	4.52e-13	1.41e-12	0.00545881
PCSK7|9159	-0.656479	5.89408	77.4656	1.35e-18	5.66e-18	0.00311624
ZNF217|7764	-0.656144	5.23928	28.2443	1.07e-07	2.38e-07	0.00943842
TMCO7|79613	-0.656071	4.24989	60.7019	6.64e-15	2.29e-14	0.00212125
ZEB1|6935	-0.655994	7.37777	33.0878	8.81e-09	2.11e-08	0.00892017
PIGU|128869	-0.655859	4.31426	56.9838	4.39e-14	1.46e-13	0.00244423
RWDD2B|10069	-0.655589	3.98854	41.891	9.65e-11	2.61e-10	0.00394936
ECH1|1891	-0.65547	4.85298	34.3397	4.63e-09	1.13e-08	0.00724235
SEPT5|5413	-0.655425	5.03295	52.2622	4.86e-13	1.51e-12	0.0042292
TYK2|7297	-0.654214	6.07221	67.6068	2e-16	7.44e-16	0.00367358
SP140L|93349	-0.653631	5.25817	49.3201	2.17e-12	6.51e-12	0.0049375
EFNB2|1948	-0.653396	4.87346	35.3166	2.8e-09	6.9e-09	0.00714242
POLR2L|5441	-0.652955	7.66587	12.4521	0.000417532	0.000689856	0.0242175
KCTD17|79734	-0.652594	4.76001	31.6698	1.83e-08	4.28e-08	0.0075652
APBA2|321	-0.65182	6.49024	70.139	5.53e-17	2.12e-16	0.003751
HM13|81502	-0.651176	7.7967	71.0478	3.49e-17	1.35e-16	0.00399741
DGKA|1606	-0.650881	5.84904	70.6978	4.16e-17	1.61e-16	0.00338924
NDUFA2|4695	-0.650432	4.47784	10.4684	0.00121437	0.00191118	0.026604
PSMB5|5693	-0.649794	6.97405	19.2947	1.12e-05	2.12e-05	0.0152096
DEGS1|8560	-0.649756	7.6079	77.6901	1.21e-18	5.06e-18	0.00357212
VAV2|7410	-0.64931	5.6256	65.321	6.36e-16	2.3e-15	0.00352644
EXT2|2132	-0.648896	7.48914	68.6901	1.15e-16	4.35e-16	0.00404751
LOC151162|151162	-0.648297	8.14212	56.1928	6.57e-14	2.16e-13	0.00515263
AP1B1|162	-0.648251	7.39568	50.1514	1.42e-12	4.31e-12	0.00566711
TGFBR1|7046	-0.648225	5.32465	44.395	2.68e-11	7.55e-11	0.00553469
GPR137B|7107	-0.64798	4.7843	65.7217	5.19e-16	1.89e-15	0.00253836
CAPG|822	-0.647477	4.99236	38.595	5.22e-10	1.34e-09	0.00626316
PLTP|5360	-0.647471	4.59103	49.4746	2.01e-12	6.03e-12	0.00360276
AKAP2|11217	-0.646974	7.61368	16.5816	4.66e-05	8.35e-05	0.0178
VPS8|23355	-0.646578	5.39056	45.5339	1.5e-11	4.29e-11	0.00521815
ACVRL1|94	-0.645963	5.94141	65.5158	5.76e-16	2.09e-15	0.00374316
DCXR|51181	-0.645726	3.93146	9.93063	0.00162551	0.00252323	0.0268859
CTDSPL|10217	-0.645299	6.18804	75.0641	4.56e-18	1.85e-17	0.00319661
APPBP2|10513	-0.644799	5.61132	46.6244	8.6e-12	2.5e-11	0.00534187
MVD|4597	-0.644495	5.46319	32.7656	1.04e-08	2.48e-08	0.00793647
PSME2|5721	-0.644086	5.21694	28.5497	9.13e-08	2.04e-07	0.00928459
COL6A1|1291	-0.643736	11.1559	56.8939	4.6e-14	1.52e-13	0.00517502
TSPAN17|26262	-0.643687	6.39878	74.402	6.37e-18	2.58e-17	0.00336156
UBE2V1|7335	-0.643257	7.73453	67.0033	2.71e-16	1e-15	0.00416029
XAF1|54739	-0.643201	5.15296	9.47592	0.00208186	0.00319818	0.0304417
PLD3|23646	-0.643125	8.1727	65.2772	6.51e-16	2.35e-15	0.00432942
HECW2|57520	-0.642713	4.70648	18.8559	1.41e-05	2.65e-05	0.0139295
ACTR1A|10121	-0.64259	7.90139	63.308	1.77e-15	6.26e-15	0.00443984
GSTP1|2950	-0.64215	7.7342	16.9718	3.79e-05	6.85e-05	0.0170694
LARGE|9215	-0.641679	4.15244	44.5897	2.43e-11	6.84e-11	0.00319335
PKNOX1|5316	-0.641263	4.7987	64.3346	1.05e-15	3.76e-15	0.002621
BCORL1|63035	-0.641244	3.16603	21.1255	4.3e-06	8.43e-06	0.00735491
KIAA1841|84542	-0.640773	3.53255	41.0634	1.47e-10	3.94e-10	0.00218283
ORAI2|80228	-0.639671	6.5132	77.0189	1.69e-18	7.05e-18	0.00318455
OBFC1|79991	-0.638784	4.12132	60.2431	8.38e-15	2.87e-14	0.00180519
ADCY9|115	-0.63837	6.65726	20.7671	5.19e-06	1.01e-05	0.0134611
FBXL7|23194	-0.637766	4.38508	32.8456	9.98e-09	2.38e-08	0.00633791
FAM189B|10712	-0.637582	6.19341	57.0069	4.34e-14	1.44e-13	0.00435536
B4GALT7|11285	-0.637487	4.85758	61.5654	4.28e-15	1.49e-14	0.00299529
ACTR6|64431	-0.637277	3.55579	32.1227	1.45e-08	3.42e-08	0.00475253
PEX19|5824	-0.636872	6.19491	44.6062	2.41e-11	6.79e-11	0.0057557
ZNF618|114991	-0.636784	5.03007	14.0879	0.000174463	0.000298134	0.0187348
NCSTN|23385	-0.636527	8.05056	49.6377	1.85e-12	5.56e-12	0.00562313
SERPINE2|5270	-0.636339	10.7247	75.5082	3.64e-18	1.49e-17	0.00378625
NUCKS1|64710	-0.636246	7.78347	65.5978	5.53e-16	2.01e-15	0.00415688
ATP11A|23250	-0.635981	5.7457	9.13697	0.00250496	0.00381737	0.0304586
ARL6IP5|10550	-0.635868	7.20093	69.6335	7.14e-17	2.72e-16	0.0038304
SCARA3|51435	-0.635642	5.13073	19.3898	1.07e-05	2.02e-05	0.0131332
BCKDK|10295	-0.63498	5.7837	60.4062	7.72e-15	2.65e-14	0.00378149
STT3B|201595	-0.634912	6.78846	39.6115	3.1e-10	8.1e-10	0.00673057
SOD2|6648	-0.634255	6.75372	69.6223	7.18e-17	2.74e-16	0.00368476
TMEM54|113452	-0.63388	3.07316	12.6464	0.000376285	0.000624215	0.0170444
EBPL|84650	-0.633352	3.3814	19.2126	1.17e-05	2.21e-05	0.0105705
SRP54|6729	-0.633317	6.25182	59.8554	1.02e-14	3.48e-14	0.00411362
SRD5A1|6715	-0.633275	4.84009	57.3248	3.69e-14	1.23e-13	0.00307984
RHOJ|57381	-0.633255	3.65201	37.3763	9.74e-10	2.47e-09	0.00292213
ATP6V1A|523	-0.633225	7.99192	59.16	1.45e-14	4.92e-14	0.00461807
TECR|9524	-0.633193	5.15246	50.0798	1.48e-12	4.46e-12	0.00406789
C2orf7|84279	-0.632826	4.28123	40.4844	1.98e-10	5.26e-10	0.00402918
WLS|79971	-0.632778	7.54713	67.5876	2.02e-16	7.51e-16	0.00388955
CYB5D2|124936	-0.632332	3.93075	45.4409	1.57e-11	4.49e-11	0.00299328
PAFAH1B3|5050	-0.63212	4.39418	24.463	7.57e-07	1.58e-06	0.00894676
TMEM47|83604	-0.631808	5.83386	54.4831	1.57e-13	5.02e-13	0.00416904
RALGDS|5900	-0.631097	5.40548	55.4419	9.63e-14	3.12e-13	0.00390786
CDCP1|64866	-0.631095	5.8095	18.6914	1.54e-05	2.87e-05	0.0140632
RABAC1|10567	-0.63078	6.41044	18.8876	1.39e-05	2.6e-05	0.0143922
EPRS|2058	-0.6307	7.74955	45.5062	1.52e-11	4.35e-11	0.00598523
NBEAL1|65065	-0.630593	3.89979	8.61611	0.00333202	0.00498741	0.0290337
FIBP|9158	-0.630428	5.62395	35.9876	1.99e-09	4.93e-09	0.00683025
GYG1|2992	-0.630266	5.86785	45.3242	1.67e-11	4.75e-11	0.0053361
AHCY|191	-0.630262	7.11269	65.2218	6.69e-16	2.42e-15	0.00397839
FAR1|84188	-0.629744	5.6035	52.7479	3.79e-13	1.19e-12	0.004307
TMEM63B|55362	-0.629633	5.84829	58.4212	2.12e-14	7.12e-14	0.00385452
TNFRSF1A|7132	-0.629403	7.1542	60.6915	6.68e-15	2.3e-14	0.00427717
MOSPD2|158747	-0.629278	5.44701	43.69	3.85e-11	1.07e-10	0.00510356
ACO2|50	-0.62912	6.76359	66.2054	4.06e-16	1.49e-15	0.00378477
IRF1|3659	-0.628956	5.77544	57.7426	2.99e-14	9.97e-14	0.00396411
GLG1|2734	-0.628144	8.49947	47.8757	4.54e-12	1.34e-11	0.00573734
DSTN|11034	-0.62764	9.03539	46.4642	9.33e-12	2.7e-11	0.00595287
LOC729082|729082	-0.627479	4.09122	26.1392	3.18e-07	6.84e-07	0.00739826
DENR|8562	-0.627381	6.64149	53.0479	3.26e-13	1.03e-12	0.00476306
IDH1|3417	-0.627331	6.95089	59.489	1.23e-14	4.18e-14	0.00433064
CXXC5|51523	-0.627133	4.97249	49.9011	1.62e-12	4.88e-12	0.00382768
DYNC1H1|1778	-0.626938	9.37011	14.1152	0.000171949	0.000293938	0.0198286
NDUFS4|4724	-0.626589	4.73373	11.7842	0.000597357	0.000972101	0.0218298
C1RL|51279	-0.626518	3.17023	32.8192	1.01e-08	2.41e-08	0.00305723
DPCD|25911	-0.626277	3.52316	13.3417	0.000259575	0.00043685	0.0166824
CD109|135228	-0.626064	7.52092	21.7383	3.12e-06	6.19e-06	0.0125901
FARP2|9855	-0.625937	3.8908	20.5025	5.96e-06	1.15e-05	0.00963523
TNIP2|79155	-0.625734	4.98532	48.6311	3.09e-12	9.17e-12	0.00404525
C20orf27|54976	-0.625683	5.75707	23.178	1.48e-06	3.01e-06	0.0111321
UBB|7314	-0.625441	9.37403	28.9498	7.43e-08	1.67e-07	0.00957629
ACOX3|8310	-0.625052	4.16436	61.0088	5.68e-15	1.96e-14	0.00174241
TBC1D1|23216	-0.624991	5.23519	64.5653	9.34e-16	3.36e-15	0.00284558
EFNB1|1947	-0.624966	4.83713	28.8836	7.69e-08	1.73e-07	0.00797118
ALG12|79087	-0.624719	4.58194	49.0125	2.54e-12	7.58e-12	0.00346752
MEG3|55384	-0.62447	7.20809	39.2915	3.65e-10	9.49e-10	0.0067682
SUCLG1|8802	-0.624464	5.74558	39.6566	3.03e-10	7.92e-10	0.00602802
MBTPS1|8720	-0.624322	7.28827	52.6231	4.04e-13	1.27e-12	0.00496123
GRAMD4|23151	-0.624298	3.79797	38.3156	6.02e-10	1.55e-09	0.00359113
ACAT1|38	-0.624052	5.83566	33.5466	6.96e-09	1.68e-08	0.00743861
NCRNA00181|503538	-0.62307	3.86972	46.007	1.18e-11	3.39e-11	0.00269921
KCTD13|253980	-0.623025	3.40105	36.3322	1.66e-09	4.15e-09	0.00263352
HFE|3077	-0.62237	3.63221	19.4397	1.04e-05	1.97e-05	0.00995054
ITFG2|55846	-0.622313	3.79712	49.4285	2.06e-12	6.17e-12	0.00178215
TTC39C|125488	-0.621374	3.21759	34.1098	5.21e-09	1.27e-08	0.00315483
PI4KA|5297	-0.621227	6.62815	18.5942	1.62e-05	3.02e-05	0.0142764
HN1L|90861	-0.620734	6.97453	81.5568	1.7e-19	7.47e-19	0.00293309
GALNT6|11226	-0.62069	2.97953	23.5108	1.24e-06	2.55e-06	0.00434535
DDHD2|23259	-0.620482	5.37958	50.8126	1.02e-12	3.1e-12	0.00412406
RELN|5649	-0.619788	6.59091	9.04209	0.00263834	0.00401154	0.0297688
AGTRAP|57085	-0.619756	4.4076	30.0893	4.13e-08	9.49e-08	0.0064219
MEGF8|1954	-0.619577	7.09496	49.06	2.48e-12	7.4e-12	0.00517155
ATP6V0E1|8992	-0.618514	7.6655	22.6377	1.96e-06	3.95e-06	0.0118348
TSPYL1|7259	-0.618055	6.84258	57.0918	4.16e-14	1.38e-13	0.00431121
IRF3|3661	-0.617845	5.41343	29.5458	5.46e-08	1.24e-07	0.00803157
SLC35A1|10559	-0.617815	3.85501	40.2365	2.25e-10	5.94e-10	0.00343787
PPIB|5479	-0.617797	8.85834	32.6813	1.09e-08	2.59e-08	0.00823518
MARCH2|51257	-0.617517	4.72853	35.5322	2.51e-09	6.19e-09	0.00580749
TIPRL|261726	-0.617029	5.48171	53.185	3.04e-13	9.6e-13	0.0038916
PLBD2|196463	-0.616915	6.70376	8.02667	0.00460936	0.00679557	0.0333361
RFX5|5993	-0.616783	5.20567	37.0487	1.15e-09	2.9e-09	0.00600223
PIAS1|8554	-0.616237	3.9629	22.3117	2.32e-06	4.65e-06	0.00866748
UGGT2|55757	-0.616201	5.62533	52.6102	4.07e-13	1.27e-12	0.00384398
ATP6V0D1|9114	-0.615453	7.09999	52.0429	5.43e-13	1.69e-12	0.00481357
PCYT1A|5130	-0.614946	6.0305	40.3332	2.14e-10	5.67e-10	0.00582523
ABTB1|80325	-0.614474	3.25927	25.9951	3.42e-07	7.35e-07	0.00486862
CARHSP1|23589	-0.614185	6.03499	47.3796	5.85e-12	1.71e-11	0.00491043
GM2A|2760	-0.613777	6.53141	65.4608	5.93e-16	2.15e-15	0.00355261
KAT2B|8850	-0.613461	3.92883	28.8251	7.92e-08	1.78e-07	0.00573491
PFN2|5217	-0.613113	8.26543	66.8192	2.98e-16	1.1e-15	0.00385915
EFHD1|80303	-0.613098	3.22365	22.0029	2.72e-06	5.42e-06	0.00473871
PRAF2|11230	-0.613049	6.08168	51.2173	8.27e-13	2.53e-12	0.0044094
TPI1|7167	-0.612934	8.18293	22.1165	2.57e-06	5.12e-06	0.0119635
STIM2|57620	-0.612442	5.4515	64.0131	1.24e-15	4.41e-15	0.00296609
TNFSF12|8742	-0.61241	4.48601	37.1994	1.07e-09	2.69e-09	0.00493348
NBL1|4681	-0.611881	7.64111	38.7832	4.74e-10	1.22e-09	0.00661106
CTGF|1490	-0.611809	9.17969	48.3431	3.58e-12	1.06e-11	0.00542731
CD47|961	-0.611205	6.7221	61.6202	4.17e-15	1.45e-14	0.00388352
HDAC6|10013	-0.611111	4.41339	52.6999	3.89e-13	1.22e-12	0.00261157
PARP10|84875	-0.610533	5.25781	17.0741	3.59e-05	6.5e-05	0.0147098
XKR8|55113	-0.610095	4.33353	43.8408	3.56e-11	9.93e-11	0.00319794
FNTB|2342	-0.610045	4.38561	51.0896	8.82e-13	2.7e-12	0.00234188
IFT172|26160	-0.609634	3.63244	42.4732	7.17e-11	1.95e-10	0.00190847
PPA1|5464	-0.60957	5.77664	28.6257	8.78e-08	1.97e-07	0.00837605
GPR108|56927	-0.609268	5.21122	50.1011	1.46e-12	4.42e-12	0.00384402
SLC19A1|6573	-0.609261	3.66319	27.5988	1.49e-07	3.3e-07	0.00488596
HSPA1A|3303	-0.609039	7.17565	35.9775	2e-09	4.96e-09	0.00698492
THBS3|7059	-0.60899	4.67403	61.111	5.39e-15	1.87e-14	0.00227458
KLF9|687	-0.608864	4.44147	30.6567	3.08e-08	7.14e-08	0.00631892
COPA|1314	-0.60841	8.59525	23.6141	1.18e-06	2.42e-06	0.0110643
MATN3|4148	-0.608355	3.2488	26.3061	2.91e-07	6.29e-07	0.00318156
LEPREL2|10536	-0.608299	6.92142	45.6978	1.38e-11	3.96e-11	0.00533689
SFXN5|94097	-0.608254	3.51632	41.2442	1.34e-10	3.6e-10	0.00182446
DERA|51071	-0.608207	4.5029	31.6147	1.88e-08	4.4e-08	0.00596007
SCFD1|23256	-0.60802	6.05547	56.9366	4.5e-14	1.49e-13	0.00384596
COX7A1|1346	-0.607674	3.4422	8.83619	0.00295315	0.00445665	0.0252081
FLJ36031|168455	-0.607625	5.9805	53.3468	2.8e-13	8.86e-13	0.00410716
RTKN|6242	-0.607598	3.9788	37.3989	9.63e-10	2.44e-09	0.00334483
NUDT22|84304	-0.607552	4.07062	18.3551	1.83e-05	3.41e-05	0.0115694
PSMA4|5685	-0.607323	6.41161	32.4644	1.21e-08	2.88e-08	0.00749489
ATP5G1|516	-0.60724	5.10681	24.1866	8.74e-07	1.82e-06	0.00936136
PBX2|5089	-0.606962	5.69305	37.6512	8.46e-10	2.15e-09	0.00595238
NUDT14|256281	-0.606874	3.48313	17.3704	3.08e-05	5.6e-05	0.0105944
BCR|613	-0.606438	5.61849	43.6497	3.93e-11	1.09e-10	0.00498165
SCRN2|90507	-0.606052	4.14578	24.272	8.36e-07	1.74e-06	0.00780131
NPEPL1|79716	-0.605955	5.56066	49.1721	2.34e-12	7e-12	0.00409965
ST5|6764	-0.605938	6.77211	48.2752	3.7e-12	1.1e-11	0.00490975
RTN2|6253	-0.605521	3.80537	34.36	4.58e-09	1.12e-08	0.00343629
DCAKD|79877	-0.605495	4.83117	59.3527	1.32e-14	4.48e-14	0.00275943
WDFY2|115825	-0.605112	4.19276	36.5361	1.5e-09	3.75e-09	0.00396336
ACTR2|10097	-0.60503	9.11221	56.0541	7.05e-14	2.31e-13	0.004567
RBPJ|3516	-0.604961	7.00989	31.9087	1.62e-08	3.8e-08	0.00772849
AHCYL2|23382	-0.604861	4.4265	23.2729	1.41e-06	2.87e-06	0.00855291
PGCP|10404	-0.604799	5.42481	43.7949	3.65e-11	1.02e-10	0.0046823
AP1S2|8905	-0.604391	6.33624	65.124	7.03e-16	2.54e-15	0.0032069
LAYN|143903	-0.604371	5.48373	54.9449	1.24e-13	4e-13	0.00376157
RANBP17|64901	-0.603653	3.2715	28.3516	1.01e-07	2.26e-07	0.00288924
MITF|4286	-0.603624	5.27686	41.5149	1.17e-10	3.15e-10	0.00512808
NRD1|4898	-0.603478	7.7933	55.8393	7.86e-14	2.57e-13	0.00439385
ECE1|1889	-0.603398	8.05514	38.7765	4.75e-10	1.23e-09	0.00648902
DBI|1622	-0.603137	5.98053	24.1928	8.72e-07	1.81e-06	0.00985655
CPSF1|29894	-0.602771	6.44822	63.9788	1.26e-15	4.48e-15	0.00343479
KLHL5|51088	-0.601777	7.88775	62.0474	3.35e-15	1.17e-14	0.00388321
ANGEL1|23357	-0.600452	4.11293	23.9728	9.77e-07	2.02e-06	0.00749047
[truncated: 2,241 more rows]

## Sheet: edgeR_ 48H_cpm10in3_DE
Gene	logFC	logCPM	LR	PValue	FDR	Tgw.Disp
GRIN2A|2903	-4.29923	2.12829	210.224	1.23e-47	2.92e-46	0.0198296
WISP1|8840	-3.46899	4.32865	649.92	2.33e-143	5.1e-141	0.00602897
TMEM132B|114795	-3.25358	4.39153	554.185	1.55e-122	2.33e-120	0.00834374
SYTL5|94122	-3.23224	3.85177	673.349	1.87e-148	4.71e-146	0.00516968
TACR1|6869	-3.22753	2.99433	272.078	4e-61	1.5e-59	0.0127657
BDKRB2|624	-3.08189	4.61438	504.408	1.04e-111	1.17e-109	0.0072541
INMT|11185	-3.05093	5.59345	865.34	3.36e-190	1.7e-187	0.0050221
WNT16|51384	-2.9227	5.14591	401.329	2.83e-89	2.04e-87	0.0109349
RCAN2|10231	-2.7564	2.30001	158.46	2.45e-36	3.62e-35	0.00496529
KRTAP1-5|83895	-2.74685	2.07278	114.953	8.06e-27	7.56e-26	0.00790968
SCN3A|6328	-2.71228	2.71752	183.876	6.91e-42	1.29e-40	0.011223
DKK2|27123	-2.67637	4.33411	524.026	5.63e-116	7.02e-114	0.00440465
GBP4|115361	-2.65441	2.18033	149.232	2.55e-34	3.43e-33	0.0120136
LMOD1|25802	-2.60333	5.07981	278.757	1.4e-62	5.51e-61	0.0130244
GBP2|2634	-2.46052	3.18912	197.741	6.5e-45	1.38e-43	0.00487395
METTL7A|25840	-2.40161	2.8248	288.543	1.03e-64	4.26e-63	0.00449463
ELFN2|114794	-2.40025	4.17972	380.493	9.72e-85	6.29e-83	0.00609009
SCN2A|6326	-2.38781	2.61831	192.427	9.39e-44	1.9e-42	0.0074849
RRAS|6237	-2.38359	5.86448	382.153	4.23e-85	2.77e-83	0.00824702
NPTX1|4884	-2.37958	3.10598	150.292	1.5e-34	2.04e-33	0.00854846
PLCH1|23007	-2.37203	3.62689	256.494	9.97e-58	3.47e-56	0.00903334
ALDH1A1|216	-2.31106	2.47092	140.394	2.18e-32	2.66e-31	0.00515051
ACSF2|80221	-2.29847	3.76735	458.967	8.07e-102	7.34e-100	0.00223178
TUBB3|10381	-2.29804	8.1872	726.215	5.96e-160	1.88e-157	0.004543
HECW1|23072	-2.27784	3.73541	245.477	2.52e-55	8.04e-54	0.00871608
TNFRSF21|27242	-2.27643	6.63205	580.07	3.62e-128	5.9e-126	0.00521296
MRVI1|10335	-2.24578	6.64667	250.997	1.57e-56	5.23e-55	0.012472
TUBA1A|7846	-2.24111	9.0132	506.581	3.52e-112	4.08e-110	0.00638888
CDH6|1004	-2.23527	6.67895	320.16	1.34e-71	6.49e-70	0.0096161
CBLN2|147381	-2.20613	4.84311	423.254	4.78e-94	3.74e-92	0.00533158
NRK|203447	-2.20379	5.87488	236.672	2.09e-53	6.23e-52	0.0123894
NDRG4|65009	-2.20221	3.42592	283.365	1.39e-63	5.56e-62	0.00517312
PCDH18|54510	-2.19588	7.60432	256.355	1.07e-57	3.71e-56	0.0120706
SLC39A11|201266	-2.18916	3.42324	290.978	3.04e-65	1.29e-63	0.00364952
ADAMTS9|56999	-2.1717	2.5537	106.781	4.97e-25	4.32e-24	0.0143161
VAT1L|57687	-2.15885	6.04815	395.097	6.43e-88	4.48e-86	0.00683592
CD24|100133941	-2.14619	6.10787	601.703	7.13e-133	1.33e-130	0.00377684
LRRN3|54674	-2.1424	2.39548	136.433	1.6e-31	1.87e-30	0.00567898
GBP1|2633	-2.13707	6.29267	322.665	3.8e-72	1.9e-70	0.00848558
OSR1|130497	-2.13348	2.0849	112.426	2.88e-26	2.66e-25	0.00705028
PGM2L1|283209	-2.13192	4.35903	225.418	5.95e-51	1.62e-49	0.0102045
PDE11A|50940	-2.09087	3.90967	213.129	2.85e-48	6.92e-47	0.00971097
APCDD1L|164284	-2.0906	3.41789	195.238	2.29e-44	4.74e-43	0.00998632
FAR2|55711	-2.08477	2.9492	197.451	7.52e-45	1.59e-43	0.00621121
EXTL1|2134	-2.08399	3.96661	420.15	2.26e-93	1.76e-91	0.00331833
C7orf11|136647	-2.07772	2.90574	138.285	6.31e-32	7.51e-31	0.0106547
PLEKHA4|57664	-2.0588	3.37302	82.221	1.22e-19	7.63e-19	0.0268263
LDB2|9079	-2.04088	3.17972	289.909	5.2e-65	2.17e-63	0.00268401
CYP2S1|29785	-2.02435	6.56152	341.577	2.89e-76	1.55e-74	0.00737738
EIF2B3|8891	-2.021	4.48373	297.785	1e-66	4.43e-65	0.00611209
TRPA1|8989	-2.01449	7.59912	521.473	2.02e-115	2.49e-113	0.00484657
ADD3|120	-2.00516	6.69528	455.087	5.64e-101	4.95e-99	0.00531056
PPME1|51400	-1.99	6.44144	685.447	4.37e-151	1.19e-148	0.00316803
GPR155|151556	-1.98269	3.65911	218.351	2.07e-49	5.39e-48	0.00628134
RASGRP3|25780	-1.98087	4.39207	352.46	1.23e-78	7.04e-77	0.00445437
IL10RB|3588	-1.96223	4.68345	451.594	3.25e-100	2.78e-98	0.00310707
TUBB2A|7280	-1.91725	7.54469	448.678	1.4e-99	1.16e-97	0.00518301
GAS7|8522	-1.91372	4.6506	270.109	1.07e-60	4e-59	0.0064582
PIK3R3|8503	-1.90546	3.48123	263.456	3.03e-59	1.09e-57	0.00404521
KCNN4|3783	-1.90485	2.9552	155.156	1.29e-35	1.85e-34	0.00905036
UACA|55075	-1.89585	8.13824	397.308	2.12e-88	1.5e-86	0.00588959
ANK1|286	-1.89334	4.48161	162.761	2.82e-37	4.29e-36	0.0115796
NYNRIN|57523	-1.89091	3.13661	140.723	1.85e-32	2.26e-31	0.00939606
BTN3A3|10384	-1.89062	2.73965	134.224	4.88e-31	5.55e-30	0.00643121
C5orf4|10826	-1.88764	2.27262	115.696	5.54e-27	5.25e-26	0.00591759
SHC4|399694	-1.88111	2.76046	172	2.71e-39	4.49e-38	0.00440523
CHN1|1123	-1.83143	5.30169	265.442	1.12e-59	4.07e-58	0.00693912
DNAH5|1767	-1.82845	3.48346	148.296	4.09e-34	5.44e-33	0.00905887
ATHL1|80162	-1.82351	2.89686	149.923	1.8e-34	2.44e-33	0.00500887
GALNT10|55568	-1.81997	6.71933	205.837	1.11e-46	2.55e-45	0.0103274
GPRC5A|9052	-1.81648	5.15011	290.673	3.55e-65	1.5e-63	0.00552318
EDN1|1906	-1.80656	5.32818	349.811	4.66e-78	2.63e-76	0.00467595
CROT|54677	-1.80514	6.04685	502.377	2.89e-111	3.17e-109	0.00350529
SLC29A4|222962	-1.80124	3.07979	208.57	2.82e-47	6.55e-46	0.00294845
PAQR4|124222	-1.79242	3.18575	235.712	3.39e-53	1e-51	0.00199316
GNG2|54331	-1.7888	5.27234	425.336	1.68e-94	1.33e-92	0.00361609
COLEC12|81035	-1.77792	3.61543	175.881	3.84e-40	6.59e-39	0.00516169
LPHN3|23284	-1.76829	2.74654	119.492	8.17e-28	8.06e-27	0.00718273
HERC4|26091	-1.75668	7.28217	418.725	4.62e-93	3.51e-91	0.00461439
ATP2B4|493	-1.74168	7.92088	134.357	4.56e-31	5.21e-30	0.0151014
MEIS3|56917	-1.74103	4.92025	312.848	5.23e-70	2.47e-68	0.00427368
ATP11C|286410	-1.72441	4.0309	226.04	4.35e-51	1.19e-49	0.00507241
MCTP2|55784	-1.72429	5.20294	179.129	7.51e-41	1.33e-39	0.00959696
CAV1|857	-1.7226	9.86764	509.373	8.68e-113	1.02e-110	0.00389689
F3|2152	-1.72159	8.49533	480.07	2.06e-106	2.04e-104	0.00402181
TGFB2|7042	-1.71761	6.77333	326.766	4.87e-73	2.49e-71	0.00550491
MGAT3|4248	-1.71167	5.21954	343.948	8.81e-77	4.83e-75	0.00412307
SDC3|9672	-1.70992	6.55829	318.244	3.5e-71	1.67e-69	0.00555541
NLN|57486	-1.70169	5.17336	263.719	2.65e-59	9.6e-58	0.00581942
RASA1|5921	-1.70137	7.38851	431.831	6.49e-96	5.2e-94	0.00422573
LXN|56925	-1.69628	3.10844	208.93	2.35e-47	5.51e-46	0.00202877
MT1X|4501	-1.6889	2.55211	39.2499	3.73e-10	1.21e-09	0.0371139
TEK|7010	-1.68653	6.21087	272.87	2.69e-61	1.02e-59	0.00623769
GORASP2|26003	-1.68592	6.77456	503.198	1.91e-111	2.12e-109	0.00327657
NACAD|23148	-1.68552	3.5108	183.379	8.87e-42	1.63e-40	0.00500356
SCFD2|152579	-1.67951	4.45935	351.035	2.52e-78	1.43e-76	0.00274214
HIP1|3092	-1.67666	5.98785	76.6893	2e-18	1.16e-17	0.0241123
RCBTB2|1102	-1.67254	3.15725	204.211	2.52e-46	5.74e-45	0.00195676
ARRB1|408	-1.66174	4.45735	193.855	4.58e-44	9.4e-43	0.00718142
THSD4|79875	-1.6606	6.79493	144.64	2.57e-33	3.28e-32	0.0124773
TRPV2|51393	-1.6604	7.84133	378.873	2.19e-84	1.4e-82	0.00470348
TMEM87B|84910	-1.64468	5.79999	366.546	1.06e-81	6.39e-80	0.00391506
ZCCHC24|219654	-1.63664	5.76708	342.777	1.59e-76	8.6e-75	0.00423068
KCNF1|3754	-1.63486	3.56464	175.956	3.7e-40	6.36e-39	0.00472234
TMEM35|59353	-1.62644	2.79579	151.358	8.75e-35	1.2e-33	0.00268587
DBNL|28988	-1.62326	6.49431	382.333	3.86e-85	2.55e-83	0.00402839
LOXL1|4016	-1.62286	5.82059	344.781	5.8e-77	3.22e-75	0.00402696
PPP1R3C|5507	-1.62257	4.88426	297.367	1.23e-66	5.44e-65	0.00381071
TMEM106A|113277	-1.62237	3.636	202.169	7.02e-46	1.55e-44	0.00334375
CHL1|10752	-1.61516	6.62345	156.642	6.13e-36	8.84e-35	0.0106816
RFXANK|8625	-1.61513	4.53408	166.922	3.48e-38	5.53e-37	0.00798871
RAB3B|5865	-1.60582	5.49728	50.2426	1.36e-12	5.34e-12	0.0338711
GLIPR2|152007	-1.60528	3.28504	172.532	2.07e-39	3.46e-38	0.00373465
AHR|196	-1.60423	7.3603	134.24	4.84e-31	5.52e-30	0.0127946
SMARCA1|6594	-1.60191	6.2671	321.856	5.71e-72	2.84e-70	0.00459878
MXRA5|25878	-1.59617	6.7529	65.7865	5.03e-16	2.48e-15	0.0260486
FAM120B|84498	-1.5957	4.95905	183.393	8.8e-42	1.62e-40	0.00763071
HIST1H2AC|8334	-1.59274	5.01619	212.676	3.58e-48	8.61e-47	0.0057841
NDRG1|10397	-1.58989	5.47882	227.305	2.31e-51	6.4e-50	0.00617659
KDELR3|11015	-1.58893	6.23961	297.193	1.35e-66	5.91e-65	0.00491506
ABCG2|9429	-1.58511	3.30059	138.59	5.41e-32	6.45e-31	0.00561019
GALNTL4|374378	-1.58468	4.06452	246.805	1.29e-55	4.18e-54	0.00283325
CDKN2B|1030	-1.58398	7.15707	298.897	5.73e-67	2.56e-65	0.00537718
ITPR1|3708	-1.58141	3.17811	73.0202	1.28e-17	7.02e-17	0.0161372
ANGPT1|284	-1.5805	5.55687	233.31	1.13e-52	3.32e-51	0.00563252
EFHA2|286097	-1.57174	3.1958	157.642	3.71e-36	5.38e-35	0.00396626
FAM38B|63895	-1.57033	6.27914	97.4781	5.45e-23	4.17e-22	0.0166383
TRIB2|28951	-1.56203	3.7593	224.882	7.79e-51	2.11e-49	0.0028644
TBC1D8B|54885	-1.56178	3.59447	97.0533	6.75e-23	5.15e-22	0.012127
CAT|847	-1.55802	4.97749	349.444	5.6e-78	3.14e-76	0.00285744
VCL|7414	-1.55699	9.9813	135.898	2.1e-31	2.44e-30	0.0122145
MAML2|84441	-1.55477	5.00372	41.5959	1.12e-10	3.81e-10	0.0382851
C9orf41|138199	-1.55009	3.68419	196.965	9.6e-45	2.02e-43	0.00393993
KRIT1|889	-1.54756	4.1893	183.497	8.36e-42	1.54e-40	0.00573635
SEPT6|23157	-1.54623	3.13069	145.304	1.84e-33	2.39e-32	0.00371523
MAN2A1|4124	-1.54297	7.15801	102.288	4.8e-24	3.92e-23	0.0155966
TMEM26|219623	-1.54163	2.78282	97.726	4.8e-23	3.69e-22	0.00780655
PDLIM7|9260	-1.54082	7.79787	331.982	3.56e-74	1.86e-72	0.00463664
TFAP2C|7022	-1.53989	6.07856	260.189	1.56e-58	5.55e-57	0.00534477
TMEM131|23505	-1.53971	7.22075	109.843	1.06e-25	9.54e-25	0.0145007
HIST1H2BC|8347	-1.53855	2.77487	83.2645	7.18e-20	4.58e-19	0.00998723
KCTD12|115207	-1.53716	6.23407	187.4	1.17e-42	2.25e-41	0.00800198
MT1L|4500	-1.53102	6.18749	44.3891	2.69e-11	9.55e-11	0.0354693
ACTA2|59	-1.52856	8.70158	248.756	4.85e-56	1.58e-54	0.00626443
ARMC9|80210	-1.5273	6.86515	403.991	7.45e-90	5.49e-88	0.00341793
HEG1|57493	-1.52719	7.16566	122.441	1.85e-28	1.9e-27	0.0126096
NT5DC1|221294	-1.51962	4.26979	251.98	9.61e-57	3.21e-55	0.00315429
IDH2|3418	-1.5187	4.62503	252.915	6.01e-57	2.03e-55	0.00353736
MYPN|84665	-1.5172	3.3528	95.7911	1.28e-22	9.67e-22	0.0107139
RCC1|1104	-1.5166	3.84607	122.788	1.55e-28	1.6e-27	0.00848154
AGL|178	-1.51469	4.11061	143.907	3.72e-33	4.72e-32	0.00762782
SLC1A1|6505	-1.51443	2.75766	104.261	1.77e-24	1.5e-23	0.00515017
DNAJB5|25822	-1.51373	3.46811	183.789	7.21e-42	1.34e-40	0.00307051
VWA5A|4013	-1.51303	6.48654	362.676	7.36e-81	4.35e-79	0.00373941
RAC2|5880	-1.51149	3.59953	213.57	2.29e-48	5.6e-47	0.0025543
MEF2C|4208	-1.51138	4.4032	188.75	5.96e-43	1.16e-41	0.00588903
IKBKE|9641	-1.51018	4.31714	289.334	6.95e-65	2.89e-63	0.00249637
SGK223|157285	-1.50974	5.63113	163.839	1.64e-37	2.53e-36	0.00836185
NXN|64359	-1.50877	5.59081	205.438	1.36e-46	3.11e-45	0.00605193
SVIL|6840	-1.50548	7.71736	117.547	2.18e-27	2.1e-26	0.0130429
PRRG1|5638	-1.50483	4.88296	213.78	2.06e-48	5.07e-47	0.00519712
SAMD9L|219285	-1.49609	6.65594	80.1225	3.52e-19	2.14e-18	0.0186827
ESYT1|23344	-1.49111	7.96329	212.814	3.34e-48	8.05e-47	0.00698084
ABCD1|215	-1.48805	5.37122	242.165	1.33e-54	4.12e-53	0.00486299
KIAA1644|85352	-1.48598	2.97795	102.678	3.94e-24	3.25e-23	0.00675407
EHD2|30846	-1.48413	9.00188	321.37	7.29e-72	3.57e-70	0.00461336
RIN3|79890	-1.48367	5.44373	273.376	2.08e-61	7.94e-60	0.00418561
MARCKSL1|65108	-1.48364	6.81527	200.438	1.68e-45	3.65e-44	0.00701562
SLC2A10|81031	-1.48307	5.56159	108.565	2.02e-25	1.79e-24	0.0126261
PKP4|8502	-1.48128	4.98751	246.063	1.87e-55	6.01e-54	0.00422689
ZNF469|84627	-1.47647	5.63661	82.5463	1.03e-19	6.51e-19	0.0170261
DIXDC1|85458	-1.47462	4.19873	133.234	8.04e-31	9.1e-30	0.00793176
KDM1B|221656	-1.47265	4.46534	245.101	3.04e-55	9.64e-54	0.00365299
NIPSNAP3A|25934	-1.47135	4.15285	201.475	9.95e-46	2.19e-44	0.00383276
TP53I11|9537	-1.46734	7.83654	227.537	2.05e-51	5.71e-50	0.00626144
CREB3L1|90993	-1.46526	8.12391	151.653	7.54e-35	1.04e-33	0.00957892
TP53I3|9540	-1.46353	6.66638	196.422	1.26e-44	2.64e-43	0.00694499
KIAA1755|85449	-1.4631	5.04022	216.196	6.11e-49	1.53e-47	0.00510735
RTTN|25914	-1.45891	4.14923	143.997	3.56e-33	4.51e-32	0.00703931
GNPTAB|79158	-1.45768	6.55449	109.98	9.9e-26	8.94e-25	0.0127458
BMPER|168667	-1.45438	3.48919	158.758	2.11e-36	3.12e-35	0.00330301
NAALADL2|254827	-1.45352	3.17882	97.4846	5.43e-23	4.16e-22	0.00686562
PLCH2|9651	-1.45032	4.10232	165.776	6.19e-38	9.75e-37	0.00573178
PDE5A|8654	-1.44494	8.54572	134.855	3.55e-31	4.08e-30	0.0105541
SLC27A4|10999	-1.44492	5.5407	286.799	2.48e-64	1.01e-62	0.00379711
PSD3|23362	-1.44397	4.46641	63.031	2.03e-15	9.65e-15	0.0196933
SOX4|6659	-1.44343	6.86378	273.576	1.89e-61	7.21e-60	0.00479272
HECTD3|79654	-1.43975	5.47086	319.514	1.85e-71	8.88e-70	0.00314296
BOP1|23246	-1.43778	4.72177	30.7231	2.98e-08	8.27e-08	0.0445765
PLEKHA6|22874	-1.43578	3.88646	101.494	7.17e-24	5.79e-23	0.00997013
PCTP|58488	-1.43296	2.79951	112.917	2.25e-26	2.08e-25	0.00396805
MAPRE3|22924	-1.43072	4.00676	183.874	6.91e-42	1.29e-40	0.00338132
FAM84A|151354	-1.42925	4.828	202.787	5.15e-46	1.16e-44	0.00492581
SLCO3A1|28232	-1.4283	3.85976	195.463	2.04e-44	4.25e-43	0.0027875
OBFC2A|64859	-1.42507	7.20057	248.482	5.56e-56	1.81e-54	0.00521262
PLEKHG2|64857	-1.42489	6.22286	134.612	4.01e-31	4.6e-30	0.00969322
PLEKHG5|57449	-1.42368	4.25126	199.818	2.29e-45	4.92e-44	0.00371116
PLAT|5327	-1.42185	8.0162	274.636	1.11e-61	4.25e-60	0.00485934
IL1R1|3554	-1.41868	4.47591	111.134	5.53e-26	5.06e-25	0.00949814
CMAS|55907	-1.41699	4.52099	145.16	1.98e-33	2.55e-32	0.00686814
FAM113B|91523	-1.41581	2.7161	94.0384	3.09e-22	2.27e-21	0.00537145
PRSS23|11098	-1.41143	9.93677	293.745	7.6e-66	3.26e-64	0.0046385
UBA7|7318	-1.4082	2.44601	53.2087	3e-13	1.23e-12	0.0105511
RGS4|5999	-1.40748	3.2744	88.3133	5.59e-21	3.82e-20	0.010709
SYNPO|11346	-1.40713	5.49841	132.966	9.2e-31	1.04e-29	0.00901739
SLC33A1|9197	-1.40709	5.33561	187.194	1.3e-42	2.5e-41	0.00588168
PRICKLE2|166336	-1.40683	5.82596	130.829	2.7e-30	2.98e-29	0.00951621
PRPS1|5631	-1.40639	7.30133	317.384	5.38e-71	2.56e-69	0.0039304
CKB|1152	-1.40548	5.4633	169.926	7.68e-39	1.25e-37	0.00652941
GIYD2|79008	-1.40299	3.8389	108.452	2.14e-25	1.89e-24	0.00806628
FAM65C|140876	-1.40117	7.42994	316.27	9.41e-71	4.46e-69	0.00397132
ELTD1|64123	-1.39807	5.81605	272.904	2.64e-61	1e-59	0.00399844
TDRD7|23424	-1.39786	3.89997	119.222	9.37e-28	9.2e-27	0.00705211
CHRM2|1129	-1.39782	6.02398	37.0933	1.13e-09	3.5e-09	0.0356007
ITPR2|3709	-1.39743	4.40081	97.0892	6.63e-23	5.07e-22	0.010878
CRYL1|51084	-1.39467	3.43198	109.951	1e-25	9.06e-25	0.00675629
ANXA6|309	-1.39291	9.18094	343.813	9.43e-77	5.15e-75	0.00380504
PSG5|5673	-1.39135	4.12108	214.219	1.65e-48	4.08e-47	0.00273002
MYBL1|4603	-1.39005	5.12731	176.205	3.27e-40	5.63e-39	0.00588522
MAML3|55534	-1.38625	2.99422	88.3668	5.44e-21	3.72e-20	0.00829419
NSF|4905	-1.38595	6.21439	235.773	3.28e-53	9.75e-52	0.00487549
SLC41A2|84102	-1.38295	2.73129	70.5018	4.6e-17	2.42e-16	0.00947963
MT1E|4493	-1.3804	6.8239	30.7441	2.94e-08	8.19e-08	0.042469
KLF12|11278	-1.37763	4.83026	123.933	8.71e-29	9.05e-28	0.00859416
HEATR5A|25938	-1.37679	5.42762	90.2766	2.07e-21	1.45e-20	0.0132848
PMPCB|9512	-1.37587	5.30188	260.572	1.29e-58	4.59e-57	0.0035493
GSN|2934	-1.37463	8.60537	279.801	8.3e-63	3.29e-61	0.00453284
TRPT1|83707	-1.37217	3.69346	81.444	1.8e-19	1.12e-18	0.0110983
ANXA4|307	-1.36974	6.14268	277.215	3.04e-62	1.18e-60	0.00384349
BICC1|80114	-1.36868	4.16646	87.048	1.06e-20	7.16e-20	0.0117918
S1PR2|9294	-1.36759	2.94648	117.184	2.62e-27	2.51e-26	0.00331174
PLXNA3|55558	-1.36656	7.20314	169.968	7.52e-39	1.23e-37	0.00723152
PDLIM5|10611	-1.365	7.70055	189.543	4e-43	7.86e-42	0.00656718
NMT1|4836	-1.36495	6.89129	319.972	1.47e-71	7.1e-70	0.00355653
PGAP3|93210	-1.36391	3.16623	131.041	2.43e-30	2.69e-29	0.00273162
EPHB2|2048	-1.36344	7.09715	283.339	1.41e-63	5.61e-62	0.00417303
FSCN1|6624	-1.35987	8.50263	298.357	7.51e-67	3.34e-65	0.00414249
TXNRD3IT1|645840	-1.35949	2.95884	103.798	2.24e-24	1.88e-23	0.00386445
IGF2BP3|10643	-1.35916	7.11362	182.432	1.43e-41	2.59e-40	0.0066464
CLIP3|25999	-1.35912	6.62155	86.8554	1.17e-20	7.86e-20	0.0141731
PRRX2|51450	-1.35683	4.53214	133.011	8.99e-31	1.02e-29	0.00671172
ARSK|153642	-1.35532	4.82918	246.357	1.62e-55	5.22e-54	0.00298349
GYS1|2997	-1.35492	6.75241	229.635	7.16e-52	2.02e-50	0.00501155
TMEM168|64418	-1.35487	4.16016	193.25	6.21e-44	1.26e-42	0.00332581
CTHRC1|115908	-1.35455	7.38978	94.2813	2.74e-22	2.02e-21	0.0131462
JUP|3728	-1.35316	7.46035	224.283	1.05e-50	2.84e-49	0.00533808
CNN2|1265	-1.35167	8.93592	229.124	9.25e-52	2.6e-50	0.00542346
SUFU|51684	-1.35097	4.92093	181.387	2.41e-41	4.32e-40	0.0051316
SLITRK6|84189	-1.34694	5.56073	150.963	1.07e-34	1.46e-33	0.00721739
DAAM1|23002	-1.3458	3.19573	93.5267	4.01e-22	2.92e-21	0.007441
ROGDI|79641	-1.34509	4.45286	187.808	9.57e-43	1.85e-41	0.00390024
AKAP6|9472	-1.34491	3.62915	84.9061	3.13e-20	2.05e-19	0.0100953
PDLIM1|9124	-1.34362	8.76332	200.989	1.27e-45	2.78e-44	0.00611299
TGM2|7052	-1.34316	9.55132	147.273	6.84e-34	9.03e-33	0.00844949
ARHGAP31|57514	-1.34144	5.56951	74.889	4.98e-18	2.79e-17	0.0155701
NIPSNAP1|8508	-1.34011	5.73752	243.638	6.33e-55	2e-53	0.00397459
PTGFR|5737	-1.33915	3.10708	91.4875	1.12e-21	7.98e-21	0.00696302
SLC14A1|6563	-1.33832	5.85822	206.142	9.54e-47	2.19e-45	0.00507856
LMO7|4008	-1.33823	9.10784	192.392	9.56e-44	1.92e-42	0.00638619
ABCD3|5825	-1.33602	5.59436	236.897	1.87e-53	5.58e-52	0.0040428
PLCD1|5333	-1.33336	3.81298	177.715	1.53e-40	2.67e-39	0.00241479
C14orf132|56967	-1.33151	5.02444	134.593	4.05e-31	4.64e-30	0.00731651
STAT1|6772	-1.33065	7.93241	66.5263	3.45e-16	1.73e-15	0.0182482
CFDP1|10428	-1.32904	4.63767	120.877	4.07e-28	4.08e-27	0.00773541
POU2F2|5452	-1.32892	5.97911	133.788	6.08e-31	6.89e-30	0.00834182
ADAM19|8728	-1.32881	10.149	177.945	1.36e-40	2.39e-39	0.00686087
NRBP2|340371	-1.32791	6.31033	168.065	1.96e-38	3.13e-37	0.00657522
TOM1|10043	-1.32786	5.52598	183.597	7.95e-42	1.47e-40	0.00537123
ST3GAL3|6487	-1.3256	3.35774	151.006	1.04e-34	1.43e-33	0.00204085
H6PD|9563	-1.32193	5.70114	152.614	4.65e-35	6.5e-34	0.00685103
PAMR1|25891	-1.32096	6.69996	286.576	2.77e-64	1.13e-62	0.00362306
TCF7L1|83439	-1.31956	3.55607	147.434	6.31e-34	8.36e-33	0.00288685
TUBA1C|84790	-1.31919	8.24847	134.231	4.86e-31	5.54e-30	0.00884563
GTF2I|2969	-1.31898	6.69063	43.0178	5.42e-11	1.88e-10	0.0275625
DUSP18|150290	-1.31873	3.10006	84.3252	4.2e-20	2.73e-19	0.00772737
PDE4B|5142	-1.31808	6.11146	228.213	1.46e-51	4.1e-50	0.00453842
BCKDHB|594	-1.31693	3.76307	164.422	1.22e-37	1.89e-36	0.00276783
NECAB3|63941	-1.3168	3.98751	166.721	3.85e-38	6.11e-37	0.00335473
IFT81|28981	-1.31633	3.09419	107.299	3.83e-25	3.35e-24	0.00433529
KANK2|25959	-1.31585	7.6829	161.448	5.46e-37	8.24e-36	0.00720109
FAM188B|84182	-1.31562	3.67868	117.577	2.15e-27	2.08e-26	0.00612015
CPA4|51200	-1.31458	5.95935	255.296	1.82e-57	6.2e-56	0.00359872
ATXN1|6310	-1.31111	5.50026	102.3	4.77e-24	3.9e-23	0.0104983
CTNNBIP1|56998	-1.31001	4.83412	184.175	5.94e-42	1.11e-40	0.00444536
ASCC3|10973	-1.30926	7.21867	187.529	1.1e-42	2.12e-41	0.00598803
SMAD6|4091	-1.3082	3.89057	174.466	7.83e-40	1.32e-38	0.0026685
NBEAL2|23218	-1.30808	3.43099	116.472	3.75e-27	3.57e-26	0.00530042
TAX1BP3|30851	-1.3079	7.61728	128.765	7.63e-30	8.23e-29	0.00893858
KANK1|23189	-1.3062	6.43928	143.828	3.87e-33	4.89e-32	0.00757359
PDK2|5164	-1.30254	4.61175	212.996	3.05e-48	7.37e-47	0.00308887
HMGA2|8091	-1.29775	8.69184	203.497	3.6e-46	8.16e-45	0.00566033
LRBA|987	-1.29586	4.76461	92.7066	6.06e-22	4.37e-21	0.0105448
SSH2|85464	-1.29424	4.54706	85.0621	2.89e-20	1.9e-19	0.0113133
LONP2|83752	-1.29381	6.22619	103.402	2.74e-24	2.28e-23	0.010552
RABGGTA|5875	-1.2927	4.1036	183.36	8.95e-42	1.64e-40	0.00286347
TPM1|7168	-1.29244	10.5784	213.351	2.55e-48	6.22e-47	0.00542413
FTO|79068	-1.29029	5.62294	130.024	4.05e-30	4.44e-29	0.00775506
BAI2|576	-1.28786	5.1391	189.471	4.15e-43	8.13e-42	0.0043299
PDGFB|5155	-1.28769	3.15617	105.255	1.07e-24	9.21e-24	0.00405136
IFNAR1|3454	-1.28728	6.40453	217.095	3.89e-49	9.87e-48	0.00462518
GYG2|8908	-1.28647	4.83792	217.191	3.71e-49	9.43e-48	0.0031012
NEDD9|4739	-1.28564	5.4612	189.594	3.9e-43	7.68e-42	0.00472561
SLC2A12|154091	-1.28515	2.9734	80.8256	2.47e-19	1.52e-18	0.00655677
BAMBI|25805	-1.28503	5.22801	141.363	1.34e-32	1.65e-31	0.00631306
CNTN3|5067	-1.28361	2.86001	83.4219	6.63e-20	4.24e-19	0.00480734
PRR5L|79899	-1.28355	4.42646	198.049	5.57e-45	1.19e-43	0.00317899
EEFSEC|60678	-1.28106	3.14541	122.682	1.64e-28	1.68e-27	0.00239213
ANKRD52|283373	-1.28065	8.13918	141.352	1.35e-32	1.66e-31	0.00790552
UNC93B1|81622	-1.28006	3.88866	136.614	1.46e-31	1.72e-30	0.00416734
PDCD4|27250	-1.27892	5.37864	155.95	8.68e-36	1.25e-34	0.00585696
ALPK2|115701	-1.2748	5.08884	86.0188	1.78e-20	1.19e-19	0.0114218
POLR2A|5430	-1.26953	8.1562	83.788	5.51e-20	3.55e-19	0.0132478
SLC35A3|23443	-1.2695	3.71127	154.563	1.75e-35	2.47e-34	0.00262867
GBP3|2635	-1.26824	5.82428	153.904	2.43e-35	3.43e-34	0.00622499
TRIOBP|11078	-1.26797	6.76922	229.21	8.86e-52	2.5e-50	0.00434851
NALCN|259232	-1.26647	3.00537	77.6463	1.23e-18	7.24e-18	0.00792466
KIF2A|3796	-1.26619	5.03668	185.376	3.25e-42	6.15e-41	0.00431433
GDF11|10220	-1.26366	5.82552	182.254	1.56e-41	2.82e-40	0.00509034
IPO8|10526	-1.26255	5.67441	151.05	1.02e-34	1.4e-33	0.00627794
ZNF827|152485	-1.26173	4.34582	39.0444	4.14e-10	1.34e-09	0.0258797
PYCRL|65263	-1.2605	3.83457	144.798	2.38e-33	3.05e-32	0.0035572
NKX3-1|4824	-1.25613	3.34263	83.1899	7.45e-20	4.75e-19	0.00811821
TTLL7|79739	-1.25611	3.67884	61.6166	4.17e-15	1.93e-14	0.0127539
TRIM62|55223	-1.25444	4.93224	192.757	7.95e-44	1.61e-42	0.00394097
QARS|5859	-1.25379	6.44292	252.394	7.81e-57	2.62e-55	0.00362706
PSMB10|5699	-1.25212	4.3871	72.1251	2.02e-17	1.09e-16	0.0119871
PTRH1|138428	-1.25108	3.3001	69.2686	8.59e-17	4.44e-16	0.0091835
ITGA11|22801	-1.24917	8.76714	62.0212	3.4e-15	1.58e-14	0.0174488
FAM98A|25940	-1.24858	7.30394	237.126	1.66e-53	5e-52	0.00424196
COL5A1|1289	-1.24746	10.6002	193.982	4.3e-44	8.86e-43	0.0055705
DSEL|92126	-1.2442	6.53992	174.939	6.17e-40	1.05e-38	0.00547436
C16orf5|29965	-1.24349	5.63174	208.783	2.53e-47	5.91e-46	0.00395211
PFKL|5211	-1.24222	6.96381	230.651	4.3e-52	1.22e-50	0.00420841
LRP8|7804	-1.24063	4.43951	142.793	6.52e-33	8.15e-32	0.00485419
TJP2|9414	-1.24014	5.24703	120.998	3.82e-28	3.85e-27	0.00731932
PREP|5550	-1.24004	5.36543	243.207	7.86e-55	2.47e-53	0.00304143
PBX1|5087	-1.23995	4.95901	94.0022	3.15e-22	2.31e-21	0.00966717
MEST|4232	-1.23576	5.9238	202.64	5.54e-46	1.24e-44	0.0041567
UBA1|7317	-1.23563	8.57063	256.67	9.13e-58	3.19e-56	0.00400079
STON1|11037	-1.23375	3.23166	76.4819	2.22e-18	1.28e-17	0.0074879
LEPR|3953	-1.23359	4.77846	149.478	2.25e-34	3.04e-33	0.00483516
VPS29|51699	-1.23341	5.34901	100.181	1.39e-23	1.11e-22	0.00902165
ANO4|121601	-1.23241	3.57973	112.422	2.89e-26	2.66e-25	0.00342186
IL11RA|3590	-1.23105	3.32137	61.2478	5.03e-15	2.32e-14	0.0105357
IVNS1ABP|10625	-1.22974	7.388	233.142	1.23e-52	3.6e-51	0.0041914
SAMD11|148398	-1.22812	3.63948	102.381	4.58e-24	3.75e-23	0.00560081
TUBB2C|10383	-1.22529	8.40808	202.345	6.43e-46	1.43e-44	0.00502326
CCDC81|60494	-1.22472	3.79342	85.6484	2.15e-20	1.42e-19	0.00747101
PRKCA|5578	-1.22388	5.7633	81.3778	1.86e-19	1.15e-18	0.011855
CD248|57124	-1.22287	9.63842	242.668	1.03e-54	3.21e-53	0.00423313
SLC15A3|51296	-1.22233	3.35277	33.2502	8.1e-09	2.36e-08	0.0240224
SYNPO2|171024	-1.22225	5.85364	57.6717	3.1e-14	1.36e-13	0.0170263
SSBP3|23648	-1.2216	4.84606	155.354	1.17e-35	1.68e-34	0.00466547
FRY|10129	-1.21971	5.62096	77.0817	1.64e-18	9.55e-18	0.0123726
SLC4A7|9497	-1.21965	6.01984	88.8502	4.26e-21	2.93e-20	0.0108272
TMEM63A|9725	-1.21913	5.37644	201.916	7.98e-46	1.76e-44	0.00375732
DLGAP5|9787	-1.219	3.6417	76.8878	1.81e-18	1.05e-17	0.00821035
ATR|545	-1.21839	5.09065	127.001	1.86e-29	1.98e-28	0.00659155
DDX60|55601	-1.21742	4.70218	46.6039	8.69e-12	3.21e-11	0.0197357
OXTR|5021	-1.21711	6.36463	216.684	4.78e-49	1.2e-47	0.00404942
PLD2|5338	-1.21476	4.3204	173.923	1.03e-39	1.73e-38	0.00297532
C2orf24|27013	-1.21466	5.73717	202.816	5.07e-46	1.15e-44	0.00401553
SPTAN1|6709	-1.21446	8.87835	118.472	1.37e-27	1.33e-26	0.00859977
RHOJ|57381	-1.21166	3.65201	146.12	1.22e-33	1.59e-32	0.00292213
LIMS3-LOC440895|100271835	-1.21132	2.82984	8.11104	0.00439965	0.00713672	0.120092
PTPRE|5791	-1.2111	3.2437	98.405	3.41e-23	2.65e-22	0.00474966
TEX2|55852	-1.20914	5.94537	120.669	4.51e-28	4.52e-27	0.00759572
AP4M1|9179	-1.20796	4.24981	183.563	8.08e-42	1.5e-40	0.00253354
SEPT8|23176	-1.20777	7.22596	216.715	4.71e-49	1.19e-47	0.00432499
KLHL22|84861	-1.20655	4.07871	158.114	2.92e-36	4.3e-35	0.00283286
SLC16A3|9123	-1.20592	8.72256	216.721	4.69e-49	1.18e-47	0.004551
TUBB|203068	-1.20579	10.4299	294.729	4.64e-66	2.01e-64	0.00341578
GALK1|2584	-1.20543	3.43948	82.8071	9.05e-20	5.73e-19	0.00636604
BPHL|670	-1.20492	3.04133	73.5225	9.95e-18	5.48e-17	0.00636307
CPT2|1376	-1.20448	4.07725	162.884	2.65e-37	4.04e-36	0.00278823
CBLB|868	-1.20239	3.4255	91.1759	1.31e-21	9.29e-21	0.00637589
KALRN|8997	-1.20201	3.72784	111.265	5.18e-26	4.74e-25	0.00410134
MYLK|4638	-1.20182	9.58057	50.4433	1.23e-12	4.84e-12	0.0199889
SLC25A17|10478	-1.20141	4.38439	152.152	5.87e-35	8.17e-34	0.00380992
UCP2|7351	-1.20105	4.35845	143.294	5.07e-33	6.37e-32	0.00404194
C1QTNF6|114904	-1.1973	4.10942	160.457	8.99e-37	1.34e-35	0.00270284
ATCAY|85300	-1.195	3.9936	99.4288	2.03e-23	1.61e-22	0.0055045
COLEC10|10584	-1.19309	7.05318	221.504	4.25e-50	1.12e-48	0.00404403
GLCE|26035	-1.19141	5.30361	146.248	1.15e-33	1.5e-32	0.00533913
ITGA2|3673	-1.19055	8.85822	39.7578	2.87e-10	9.4e-10	0.0248771
RALGPS2|55103	-1.18963	4.15125	118.883	1.11e-27	1.09e-26	0.00480668
UGP2|7360	-1.18935	6.40804	197.979	5.77e-45	1.23e-43	0.00434977
MAP4|4134	-1.18935	9.2373	158.433	2.49e-36	3.66e-35	0.00616427
TUBA1B|10376	-1.18831	9.62633	214.292	1.59e-48	3.95e-47	0.00454629
NET1|10276	-1.18809	6.22157	218.768	1.68e-49	4.39e-48	0.00380533
EHD1|10938	-1.18666	7.51316	238.918	6.77e-54	2.08e-52	0.00379513
PITPNM2|57605	-1.18539	4.96355	125.482	3.99e-29	4.19e-28	0.00592301
ARF3|377	-1.18495	7.71473	174.207	8.92e-40	1.5e-38	0.00537175
SMTN|6525	-1.18465	7.42921	190.957	1.97e-43	3.88e-42	0.00482609
LAP3|51056	-1.18235	6.2101	140.764	1.81e-32	2.22e-31	0.00616348
GALNT6|11226	-1.18182	2.97953	87.4008	8.86e-21	6.01e-20	0.00434535
CPPED1|55313	-1.1814	5.38124	210.111	1.3e-47	3.07e-46	0.0032639
CASK|8573	-1.18031	4.92579	198.372	4.73e-45	1.01e-43	0.00304935
NCKAP5|344148	-1.17519	5.1184	76.5708	2.12e-18	1.23e-17	0.0108338
TOM1L2|146691	-1.17263	6.13514	139.891	2.81e-32	3.39e-31	0.00606321
UQCRC1|7384	-1.17193	7.17299	101.64	6.66e-24	5.4e-23	0.00904687
DDAH1|23576	-1.16915	7.31452	232.623	1.6e-52	4.61e-51	0.00372224
ANGPTL4|51129	-1.16866	4.35858	64.6927	8.75e-16	4.25e-15	0.0112423
PIGN|23556	-1.1652	4.62665	117.199	2.6e-27	2.49e-26	0.00577221
MSH3|4437	-1.16503	4.66435	168.587	1.51e-38	2.41e-37	0.00347834
CDK6|1021	-1.16396	7.51583	58.1897	2.38e-14	1.05e-13	0.0160219
CYP4V2|285440	-1.16386	4.01372	137.881	7.74e-32	9.19e-31	0.00356448
FAM20C|56975	-1.1634	7.80508	202.777	5.17e-46	1.16e-44	0.00443354
GPRC5B|51704	-1.16248	5.59665	146.14	1.21e-33	1.58e-32	0.00523466
IQCK|124152	-1.1619	3.11362	81.2545	1.98e-19	1.23e-18	0.00429808
SSX2IP|117178	-1.16108	3.70118	138.989	4.43e-32	5.29e-31	0.00247428
FAM168A|23201	-1.16064	3.74707	39.4726	3.33e-10	1.08e-09	0.0198917
PDE6D|5147	-1.15958	3.51389	108.651	1.94e-25	1.72e-24	0.00326213
HLTF|6596	-1.15949	5.01922	169.908	7.75e-39	1.26e-37	0.00382692
PSME4|23198	-1.15922	7.16917	164.529	1.16e-37	1.8e-36	0.00534163
TMEM181|57583	-1.15903	6.62612	184.844	4.25e-42	8e-41	0.00454863
PSMD2|5708	-1.15882	9.04791	237.236	1.58e-53	4.76e-52	0.00386501
ASL|435	-1.15861	4.59011	140.226	2.38e-32	2.89e-31	0.00419574
TBC1D1|23216	-1.15854	5.23519	213.137	2.84e-48	6.91e-47	0.00284558
HDHD2|84064	-1.15726	3.97261	137.802	8.05e-32	9.55e-31	0.00302092
ID2|3398	-1.15382	5.15863	171.035	4.4e-39	7.25e-38	0.0038279
ABR|29	-1.15378	6.57702	146.275	1.13e-33	1.48e-32	0.00580889
ANPEP|290	-1.15343	5.59928	129.737	4.68e-30	5.11e-29	0.00601469
IFT80|57560	-1.15335	4.17305	152.161	5.84e-35	8.15e-34	0.0028138
APBB3|10307	-1.15092	3.27286	102.9	3.52e-24	2.92e-23	0.00316044
MYADM|91663	-1.14984	8.09421	177.583	1.63e-40	2.85e-39	0.00501028
NLGN1|22871	-1.14913	3.14111	54.8051	1.33e-13	5.62e-13	0.00998313
SH3D19|152503	-1.14863	5.9613	109.384	1.34e-25	1.2e-24	0.00756652
CCDC22|28952	-1.14688	3.97483	99.3995	2.06e-23	1.63e-22	0.00547723
ALDH1B1|219	-1.14685	4.98109	210.172	1.26e-47	2.99e-46	0.00273576
MBD5|55777	-1.14663	3.40011	66.3251	3.82e-16	1.9e-15	0.00835442
PTRF|284119	-1.1465	10.3034	250.162	2.39e-56	7.92e-55	0.00364329
MAGED1|9500	-1.14631	8.75819	158.853	2.01e-36	2.98e-35	0.00566297
PLCB3|5331	-1.14601	6.47484	200.311	1.79e-45	3.88e-44	0.00399347
ARFGEF1|10565	-1.14595	6.19045	96.0032	1.15e-22	8.71e-22	0.00881677
KCNJ2|3759	-1.14586	3.47768	75.4682	3.71e-18	2.11e-17	0.00677053
PLXND1|23129	-1.14526	7.90514	173.615	1.2e-39	2.01e-38	0.00508415
TMEM178|130733	-1.14442	2.68912	56.964	4.44e-14	1.93e-13	0.00560513
FRMD8|83786	-1.14425	5.78179	99.1978	2.29e-23	1.8e-22	0.00830292
PFKP|5214	-1.14322	8.31636	148.152	4.39e-34	5.84e-33	0.00601588
EVL|51466	-1.14283	3.48362	126.074	2.96e-29	3.13e-28	0.00202182
LYPD6|130574	-1.14258	3.48045	104.887	1.29e-24	1.1e-23	0.00326919
SH3BP1|23616	-1.14113	4.26301	157.626	3.74e-36	5.41e-35	0.00300385
TBC1D22A|25771	-1.14068	4.62058	178.903	8.41e-41	1.48e-39	0.00267972
DDX60L|91351	-1.13963	5.65114	38.9441	4.36e-10	1.41e-09	0.0222699
HN1|51155	-1.13779	6.74334	89.3009	3.39e-21	2.35e-20	0.00961307
ACAD9|28976	-1.13767	5.26848	190.595	2.36e-43	4.65e-42	0.00329872
ALDH1L2|160428	-1.13708	5.29036	48.1809	3.89e-12	1.47e-11	0.0173781
ERCC2|2068	-1.1359	5.38271	169.267	1.07e-38	1.73e-37	0.00398757
PARP4|143	-1.135	7.43073	98.3887	3.44e-23	2.67e-22	0.0088851
SDCCAG1|9147	-1.13423	5.81093	162.985	2.52e-37	3.85e-36	0.00457241
KIAA0513|9764	-1.13413	5.02214	145.214	1.93e-33	2.49e-32	0.00444917
FEZ2|9637	-1.13292	5.97081	162.494	3.23e-37	4.89e-36	0.00460457
HMCN1|83872	-1.1313	4.37046	26.5019	2.63e-07	6.75e-07	0.0311779
HIVEP3|59269	-1.12869	3.076	47.135	6.63e-12	2.47e-11	0.0128941
ATP7A|538	-1.12853	5.61162	65.0918	7.15e-16	3.49e-15	0.0126731
PDZRN3|23024	-1.12839	3.41799	102.944	3.45e-24	2.86e-23	0.00331947
SLC16A4|9122	-1.12831	4.51229	133.09	8.64e-31	9.77e-30	0.00404648
TMEM2|23670	-1.12552	7.75445	114.873	8.39e-27	7.87e-26	0.00750558
RABGAP1L|9910	-1.12531	3.52818	118.137	1.62e-27	1.57e-26	0.00259562
BCORL1|63035	-1.12416	3.16603	66.9372	2.8e-16	1.41e-15	0.00735491
SNX12|29934	-1.12394	4.29826	49.1788	2.34e-12	9.01e-12	0.0152973
LASP1|3927	-1.12339	9.59413	188.732	6.01e-43	1.17e-41	0.0046265
KATNAL1|84056	-1.12332	6.05825	69.8699	6.33e-17	3.3e-16	0.0118451
CACNA1C|775	-1.123	3.02263	53.2194	2.98e-13	1.23e-12	0.0091218
CHST12|55501	-1.12268	4.20442	122.237	2.05e-28	2.1e-27	0.00389903
LPCAT3|10162	-1.12246	4.3019	142.519	7.49e-33	9.35e-32	0.00325863
TTLL1|25809	-1.12129	3.0046	66.5609	3.39e-16	1.7e-15	0.00560448
TCIRG1|10312	-1.12045	6.68822	177.026	2.16e-40	3.75e-39	0.0044229
ARHGAP1|392	-1.12001	7.42796	114.222	1.16e-26	1.09e-25	0.00740753
GJA1|2697	-1.11827	7.7597	208.604	2.77e-47	6.46e-46	0.00393489
HEATR1|55127	-1.1168	5.78458	62.4219	2.77e-15	1.3e-14	0.013093
DOPEY2|9980	-1.11671	4.44273	62.6371	2.49e-15	1.17e-14	0.0115902
SQRDL|58472	-1.11541	5.42019	113.754	1.47e-26	1.37e-25	0.00634077
IFT122|55764	-1.11482	3.90981	156.51	6.55e-36	9.42e-35	0.00179145
SND1|27044	-1.1135	7.9569	222.666	2.37e-50	6.33e-49	0.00366955
LIMCH1|22998	-1.11338	4.76679	104.329	1.71e-24	1.45e-23	0.00578894
MGST1|4257	-1.11264	4.86372	102.934	3.47e-24	2.87e-23	0.00635203
PALM2-AKAP2|445815	-1.11129	7.01615	90.3847	1.96e-21	1.37e-20	0.00915348
OGDH|4967	-1.11127	7.12007	156.62	6.2e-36	8.93e-35	0.00515088
C10orf118|55088	-1.11081	4.91402	49.3682	2.12e-12	8.23e-12	0.015697
C2CD2|25966	-1.11058	6.59978	143.368	4.88e-33	6.14e-32	0.00548689
IDH1|3417	-1.1105	6.95089	181.089	2.8e-41	5.01e-40	0.00433064
PARVB|29780	-1.10985	4.72041	107.061	4.32e-25	3.77e-24	0.00574966
RHOBTB3|22836	-1.10952	6.58435	112.866	2.31e-26	2.13e-25	0.00704953
KATNB1|10300	-1.1092	4.41104	166.264	4.84e-38	7.68e-37	0.00233532
C5orf13|9315	-1.10785	5.56986	143.419	4.76e-33	5.99e-32	0.00484815
OSBPL5|114879	-1.10758	6.01846	154.24	2.05e-35	2.91e-34	0.00474184
VASH1|22846	-1.10707	4.17084	133.443	7.23e-31	8.19e-30	0.00336833
CNN1|1264	-1.10659	6.37567	132.09	1.43e-30	1.6e-29	0.00561821
SRBD1|55133	-1.10546	3.11247	94.5877	2.34e-22	1.74e-21	0.0025061
TRPM4|54795	-1.10506	5.13575	128.79	7.54e-30	8.15e-29	0.00491005
SLC25A1|6576	-1.1049	6.34141	108.387	2.21e-25	1.95e-24	0.00714547
FAM82B|51115	-1.10334	5.19455	176.294	3.12e-40	5.39e-39	0.00326532
ERGIC1|57222	-1.10334	7.90791	183.544	8.16e-42	1.51e-40	0.00441405
ABCC3|8714	-1.10327	3.59405	108.516	2.07e-25	1.83e-24	0.00344956
GMIP|51291	-1.10302	4.79179	162.91	2.62e-37	4e-36	0.00318553
CCDC132|55610	-1.10292	4.47235	165.473	7.21e-38	1.13e-36	0.0025966
STC1|6781	-1.10245	6.50383	80.6339	2.72e-19	1.67e-18	0.00997891
CACNB3|784	-1.10232	5.3334	150.277	1.51e-34	2.05e-33	0.00426247
CDC42EP3|10602	-1.10165	7.46282	87.9452	6.73e-21	4.58e-20	0.00938532
ROBO1|6091	-1.1016	5.76081	56.1485	6.72e-14	2.89e-13	0.0141865
NUDT5|11164	-1.10036	4.77838	95.3413	1.6e-22	1.2e-21	0.00664152
C11orf49|79096	-1.0998	3.86448	83.5818	6.11e-20	3.93e-19	0.0058575
CASP1|834	-1.09947	4.31064	102.42	4.49e-24	3.68e-23	0.0050762
C4orf34|201895	-1.09849	3.64484	69.1475	9.14e-17	4.71e-16	0.00740625
LMF1|64788	-1.09755	3.78651	115.075	7.58e-27	7.12e-26	0.00302729
ABCC4|10257	-1.09737	7.79621	86.1294	1.69e-20	1.13e-19	0.00958947
HNRNPAB|3182	-1.09439	6.99402	182.22	1.59e-41	2.87e-40	0.00417244
MAN1A1|4121	-1.09337	5.08006	88.904	4.14e-21	2.86e-20	0.00758039
SAMD14|201191	-1.09314	4.42148	139.884	2.82e-32	3.4e-31	0.00331278
RECK|8434	-1.09306	5.34967	164.594	1.12e-37	1.75e-36	0.00353427
MMP17|4326	-1.0919	5.04388	144.775	2.41e-33	3.07e-32	0.00410779
RFTN1|23180	-1.09048	7.62175	211.987	5.06e-48	1.21e-46	0.00364951
IVD|3712	-1.09028	6.18665	193.87	4.55e-44	9.35e-43	0.00354515
RSU1|6251	-1.0901	7.19764	201.032	1.24e-45	2.72e-44	0.00372913
PTPN13|5783	-1.08955	6.24696	48.1298	3.99e-12	1.51e-11	0.0166351
CALD1|800	-1.08943	11.3304	216.157	6.23e-49	1.56e-47	0.00384267
WNT5B|81029	-1.08863	8.54553	97.6193	5.07e-23	3.9e-22	0.00838054
BCAS3|54828	-1.08761	3.86377	129.294	5.85e-30	6.36e-29	0.00251938
TEAD2|8463	-1.08694	4.79073	159.092	1.79e-36	2.65e-35	0.00311784
BTN3A1|11119	-1.08675	3.88971	81.455	1.79e-19	1.11e-18	0.00636294
ME3|10873	-1.08596	2.88628	64.509	9.61e-16	4.65e-15	0.00500748
TTPAL|79183	-1.08592	4.84501	135.978	2.02e-31	2.35e-30	0.00414298
TARBP1|6894	-1.08508	3.65288	78.1134	9.73e-19	5.75e-18	0.00639419
NNT|23530	-1.08503	6.41668	131.938	1.54e-30	1.72e-29	0.00558139
FAM126A|84668	-1.08257	6.85931	141.273	1.4e-32	1.72e-31	0.00533795
CPT1C|126129	-1.08218	4.38245	125.231	4.53e-29	4.74e-28	0.00381272
TUBB6|84617	-1.08208	8.25318	136.025	1.97e-31	2.3e-30	0.00587315
PIK3C3|5289	-1.08122	5.1703	164.826	9.98e-38	1.56e-36	0.00346894
EEPD1|80820	-1.08012	2.8456	74.5584	5.89e-18	3.28e-17	0.00229987
APAF1|317	-1.07967	5.24797	107.455	3.54e-25	3.1e-24	0.00616191
GLRB|2743	-1.07889	3.47633	102.556	4.19e-24	3.45e-23	0.00272641
IFI35|3430	-1.07876	4.24348	29.7179	5e-08	1.36e-07	0.0240426
C14orf4|64207	-1.07701	6.97078	179.968	4.93e-41	8.76e-40	0.00407771
ARHGEF17|9828	-1.07689	6.91324	78.0407	1.01e-18	5.96e-18	0.0100298
CYB561D2|11068	-1.07582	3.65285	70.2022	5.35e-17	2.8e-16	0.00664021
PSTPIP2|9050	-1.07519	3.9039	129.602	5.01e-30	5.46e-29	0.00249182
DISC1|27185	-1.07214	4.28664	66.6613	3.22e-16	1.62e-15	0.0092067
EPHA5|2044	-1.07181	5.50061	58.2348	2.33e-14	1.03e-13	0.0126606
CCND3|896	-1.07179	6.64007	197.142	8.78e-45	1.85e-43	0.0035101
POLR3B|55703	-1.07026	4.28866	131.038	2.43e-30	2.69e-29	0.00342837
SEC24D|9871	-1.06965	7.45661	107.152	4.12e-25	3.6e-24	0.0072015
WDR1|9948	-1.06745	9.29102	188.988	5.29e-43	1.03e-41	0.0041536
CTNND1|1500	-1.06689	8.15955	116.952	2.94e-27	2.81e-26	0.00666551
KIFAP3|22920	-1.06284	4.64081	161.329	5.8e-37	8.72e-36	0.00277294
AFF3|3899	-1.06256	5.42731	73.0994	1.23e-17	6.76e-17	0.00955216
ANLN|54443	-1.06138	6.19294	115.386	6.48e-27	6.11e-26	0.00604638
DECR1|1666	-1.06115	5.63454	76.7749	1.92e-18	1.11e-17	0.00907537
MAGED4B|81557	-1.06049	5.99357	157.198	4.63e-36	6.69e-35	0.00405721
TRO|7216	-1.06008	4.03427	140.107	2.52e-32	3.05e-31	0.00200652
JPH2|57158	-1.05998	3.80645	136.236	1.77e-31	2.07e-30	0.0018528
MMS19|64210	-1.05869	5.69514	160.447	9.03e-37	1.35e-35	0.00384803
FHOD1|29109	-1.05721	6.15648	167.265	2.93e-38	4.66e-37	0.00395868
GMPPA|29926	-1.0565	4.88209	108.888	1.72e-25	1.53e-24	0.00507889
SLC12A7|10723	-1.05588	5.63139	85.3032	2.56e-20	1.69e-19	0.00805832
PDE1C|5137	-1.05444	5.4324	41.0682	1.47e-10	4.94e-10	0.0177938
ARSD|414	-1.05369	4.90117	117.391	2.36e-27	2.27e-26	0.00471943
FAM46C|54855	-1.05314	5.05056	153.778	2.59e-35	3.65e-34	0.00327
RBL2|5934	-1.05283	5.20696	90.6642	1.7e-21	1.2e-20	0.00707083
FURIN|5045	-1.05274	7.78718	154.843	1.52e-35	2.15e-34	0.00479245
ANKH|56172	-1.05144	5.94223	153.015	3.8e-35	5.32e-34	0.00425083
ATP6V0A1|535	-1.05112	6.26317	132.313	1.28e-30	1.43e-29	0.00516532
PFKFB3|5209	-1.05071	7.31166	182.757	1.21e-41	2.2e-40	0.00391933
SEPT11|55752	-1.04839	9.27943	83.8778	5.26e-20	3.4e-19	0.00915005
PLEKHN1|84069	-1.04797	3.41727	76.7043	1.99e-18	1.15e-17	0.00473512
DOCK1|1793	-1.04783	6.40468	64.5491	9.42e-16	4.56e-15	0.011339
ENDOG|2021	-1.04674	3.23117	25.4898	4.45e-07	1.11e-06	0.0234886
TST|7263	-1.04668	4.06674	50.4357	1.23e-12	4.86e-12	0.0113567
STAU2|27067	-1.04656	4.75863	139.635	3.2e-32	3.84e-31	0.0033561
KIAA0427|9811	-1.04647	6.45078	149.157	2.65e-34	3.56e-33	0.00451637
MT2A|4502	-1.04637	10.1557	22.3252	2.3e-06	5.38e-06	0.0345403
APOBEC3C|27350	-1.0463	5.24696	99.3631	2.1e-23	1.66e-22	0.00628965
MDGA1|266727	-1.04509	4.15883	97.0036	6.92e-23	5.27e-22	0.00472172
TRIP12|9320	-1.0416	7.91776	83.3153	7e-20	4.47e-19	0.00895279
RABEP2|79874	-1.04158	4.736	89.9201	2.48e-21	1.73e-20	0.00625753
IL6ST|3572	-1.04125	8.21107	15.2628	9.35e-05	0.00018745	0.0499316
FADS2|9415	-1.04078	7.47066	125.959	3.14e-29	3.31e-28	0.00575164
ANXA2P1|303	-1.04057	4.41862	111.015	5.87e-26	5.37e-25	0.00396803
SUOX|6821	-1.0402	3.87941	94.8528	2.05e-22	1.52e-21	0.00443478
CASD1|64921	-1.03988	3.45972	96.7057	8.04e-23	6.12e-22	0.0027236
LSM10|84967	-1.0394	4.61361	63.2789	1.79e-15	8.54e-15	0.00950553
EGFR|1956	-1.03802	6.79686	17.8385	2.4e-05	5.11e-05	0.0421322
CNN3|1266	-1.03746	8.13753	193.806	4.69e-44	9.59e-43	0.00371621
FASTKD1|79675	-1.03744	3.82474	91.6233	1.05e-21	7.46e-21	0.0043291
DOCK6|57572	-1.03468	4.16061	67.7158	1.89e-16	9.58e-16	0.00794526
TNS1|7145	-1.03319	5.26499	46.3085	1.01e-11	3.71e-11	0.0150782
PRKD1|5587	-1.033	2.98382	76.1698	2.6e-18	1.49e-17	0.00248354
VAMP5|10791	-1.03139	2.5538	28.1272	1.14e-07	3.01e-07	0.0112127
TTC28|23331	-1.03128	3.81181	52.0704	5.35e-13	2.17e-12	0.0102761
PLEKHJ1|55111	-1.03118	4.71854	48.954	2.62e-12	1.01e-11	0.0129174
PRR16|51334	-1.03053	3.95124	120.081	6.07e-28	6.06e-27	0.00223432
NACC2|138151	-1.03033	4.56794	99.8034	1.68e-23	1.34e-22	0.00527078
MYO1C|4641	-1.02972	8.47683	51.2383	8.18e-13	3.26e-12	0.0144472
TOX2|84969	-1.02899	6.14935	161.078	6.58e-37	9.87e-36	0.00383118
C14orf159|80017	-1.02872	4.39392	119.902	6.65e-28	6.59e-27	0.00352553
PGM1|5236	-1.02853	3.97531	125.964	3.13e-29	3.3e-28	0.00216424
DYSF|8291	-1.02741	3.16516	70.1728	5.43e-17	2.84e-16	0.00436254
EHHADH|1962	-1.02738	3.13855	74.2287	6.96e-18	3.87e-17	0.00325062
ARHGAP18|93663	-1.02732	6.40833	185.37	3.26e-42	6.16e-41	0.00338364
WDR47|22911	-1.02724	5.38467	114.522	1e-26	9.36e-26	0.005185
PCDH7|5099	-1.02673	2.97963	40.9327	1.58e-10	5.28e-10	0.0104206
PPIP5K2|23262	-1.02636	5.9349	123.494	1.09e-28	1.13e-27	0.00509373
FBXO6|26270	-1.02581	3.06994	62.6001	2.53e-15	1.19e-14	0.00491551
FAM127A|8933	-1.02552	7.22051	20.9515	4.71e-06	1.07e-05	0.0350454
TNS3|64759	-1.0238	8.86996	79.5464	4.71e-19	2.83e-18	0.00918729
CCDC99|54908	-1.02336	5.55639	151.892	6.69e-35	9.28e-34	0.00374102
PDGFRA|5156	-1.02277	8.04457	102.828	3.66e-24	3.02e-23	0.00697219
RAB3D|9545	-1.02252	3.28532	73.8681	8.35e-18	4.61e-17	0.00415286
ALAD|210	-1.02247	5.46017	148.714	3.31e-34	4.44e-33	0.00372988
CARD16|114769	-1.02163	5.42926	71.1075	3.38e-17	1.79e-16	0.00879178
ADAMTS12|81792	-1.02154	6.62139	32.5603	1.16e-08	3.32e-08	0.0220148
STEAP3|55240	-1.02104	6.68583	126.515	2.37e-29	2.52e-28	0.00529727
ARNTL2|56938	-1.02103	4.49334	80.5653	2.81e-19	1.72e-18	0.00654535
CAPN1|823	-1.02051	8.0875	193.821	4.66e-44	9.54e-43	0.00357944
VPS16|64601	-1.02036	4.83327	132.955	9.25e-31	1.04e-29	0.00342355
C9orf25|203259	-1.02023	5.49595	141.319	1.37e-32	1.69e-31	0.00388499
C10orf57|80195	-1.01802	3.04052	81.737	1.55e-19	9.68e-19	0.00158938
C1orf25|81627	-1.01658	4.31137	134.609	4.02e-31	4.61e-30	0.00261149
UBA5|79876	-1.01657	5.4343	145.226	1.92e-33	2.48e-32	0.00367213
TRHDE|29953	-1.01473	6.7722	77.2636	1.5e-18	8.74e-18	0.00888796
PITRM1|10531	-1.01461	7.23965	157.385	4.22e-36	6.1e-35	0.00424547
PYROXD2|84795	-1.01419	4.07634	123.96	8.6e-29	8.94e-28	0.00224731
TMTC3|160418	-1.01389	6.02061	94.4824	2.47e-22	1.83e-21	0.00678099
OAS2|4939	-1.01388	4.9449	10.663	0.00109302	0.00193192	0.0656323
CLIP2|7461	-1.0126	6.86039	132.957	9.24e-31	1.04e-29	0.00495871
ANXA2P2|304	-1.0106	9.28873	135.571	2.48e-31	2.88e-30	0.0052207
HOMEZ|57594	-1.01053	3.492	100.149	1.41e-23	1.13e-22	0.00227935
BID|637	-1.01045	5.04153	117.184	2.62e-27	2.51e-26	0.00424532
NMNAT1|64802	-1.00913	4.08456	126.862	1.99e-29	2.12e-28	0.00245887
FKTN|2218	-1.00882	5.42103	62.6878	2.42e-15	1.14e-14	0.0101283
ATRNL1|26033	-1.00769	5.09288	78.5557	7.78e-19	4.62e-18	0.00733399
MRPL16|54948	-1.0075	4.46011	56.5913	5.36e-14	2.32e-13	0.010003
CAPZB|832	-1.00736	8.21061	98.3014	3.59e-23	2.78e-22	0.00708779
RPS6KA4|8986	-1.00718	5.97052	141.532	1.23e-32	1.52e-31	0.00419343
C1orf21|81563	-1.00666	3.70484	99.4154	2.05e-23	1.62e-22	0.00216768
CCDC71|64925	-1.00586	3.85287	93.0158	5.19e-22	3.75e-21	0.00358961
SMAD3|4088	-1.00573	6.09646	95.5661	1.43e-22	1.08e-21	0.00653555
FAM171A2|284069	-1.00568	3.9045	71.6558	2.56e-17	1.37e-16	0.00593457
EIF2AK1|27102	-1.00566	6.67781	199.839	2.26e-45	4.88e-44	0.00299206
TTC37|9652	-1.00534	7.32634	79.9028	3.93e-19	2.38e-18	0.00859668
GABBR1|2550	-1.00524	4.04843	65.629	5.44e-16	2.68e-15	0.00751118
LRRC32|2615	-1.00291	4.30302	94.42	2.55e-22	1.89e-21	0.0046579
TELO2|9894	-1.00205	4.96459	100.621	1.11e-23	8.94e-23	0.00522275
FARP1|10160	-1.00054	8.27282	104.729	1.4e-24	1.19e-23	0.00655695
DECR2|26063	-1.0004	3.68373	72.2001	1.94e-17	1.05e-16	0.00515256
OSBPL10|114884	-0.99997	4.90377	124.945	5.23e-29	5.46e-28	0.00383263
GPR153|387509	-0.999671	2.77582	53.2993	2.86e-13	1.18e-12	0.00439384
FMNL2|114793	-0.998984	5.72229	95.2181	1.71e-22	1.27e-21	0.00634473
SARS2|54938	-0.998823	3.35132	93.7166	3.64e-22	2.66e-21	0.00191268
ATOH8|84913	-0.997414	3.69317	66.2452	3.98e-16	1.98e-15	0.00546959
ITFG3|83986	-0.996886	6.55599	144.778	2.4e-33	3.07e-32	0.00421077
LTBP1|4052	-0.996779	7.46249	151.327	8.89e-35	1.22e-33	0.00430737
ZNF76|7629	-0.996488	3.86881	120.757	4.32e-28	4.33e-27	0.00188594
WWTR1|25937	-0.995878	5.28979	56.9918	4.38e-14	1.9e-13	0.0109337
P4HA1|5033	-0.995825	7.13468	165.527	7.02e-38	1.1e-36	0.0037853
CCBE1|147372	-0.995263	3.27844	71.9562	2.2e-17	1.19e-16	0.0031112
SLC9A7|84679	-0.993143	3.98051	36.1733	1.81e-09	5.54e-09	0.0158825
SCUBE3|222663	-0.992708	6.02645	29.119	6.81e-08	1.84e-07	0.0231382
ZEB1|6935	-0.992331	7.37777	75.3682	3.91e-18	2.21e-17	0.00892017
UROS|7390	-0.991002	4.84813	99.6443	1.82e-23	1.45e-22	0.00482682
HSPB1|3315	-0.989595	9.05852	45.9268	1.23e-11	4.47e-11	0.0149508
JAZF1|221895	-0.988877	4.14866	108.92	1.69e-25	1.51e-24	0.00286092
PRKCD|5580	-0.988316	5.29775	148.045	4.64e-34	6.16e-33	0.00323031
ASAP3|55616	-0.988145	4.58493	77.5886	1.27e-18	7.44e-18	0.00643783
PLXNB3|5365	-0.986616	4.18038	95.3646	1.58e-22	1.19e-21	0.00391136
MYO1E|4643	-0.986355	6.72399	101.246	8.12e-24	6.55e-23	0.00629111
ANKRD1|27063	-0.986301	6.9665	118.159	1.6e-27	1.55e-26	0.00539605
ARMC10|83787	-0.984766	4.34964	85.4406	2.39e-20	1.58e-19	0.00517744
ALDH4A1|8659	-0.983945	4.46192	119.102	9.95e-28	9.76e-27	0.00289864
FNDC3B|64778	-0.983044	7.97012	57.0364	4.28e-14	1.86e-13	0.0117584
PLXNA1|5361	-0.982496	8.4358	65.6867	5.29e-16	2.61e-15	0.0102278
ANGPTL2|23452	-0.982332	6.60075	144.71	2.49e-33	3.17e-32	0.00412079
SCD5|79966	-0.982319	4.76143	129.294	5.85e-30	6.36e-29	0.00312361
ARSG|22901	-0.980268	2.98543	57.0494	4.25e-14	1.85e-13	0.00470078
SPATA13|221178	-0.980267	3.69895	20.4263	6.2e-06	1.4e-05	0.0290958
POLR2J3|548644	-0.97916	4.04724	25.6118	4.17e-07	1.05e-06	0.0231189
VARS|7407	-0.978806	6.99475	137.165	1.11e-31	1.31e-30	0.00451777
TMEM214|54867	-0.977603	6.8443	139.158	4.07e-32	4.87e-31	0.00434294
RGL1|23179	-0.976987	5.24675	73.0962	1.23e-17	6.76e-17	0.00780163
VPS53|55275	-0.975646	6.15133	111.641	4.28e-26	3.93e-25	0.00527009
AKR1C1|1645	-0.975294	2.72479	34.8167	3.62e-09	1.08e-08	0.00878407
LIFR|3977	-0.973958	3.83358	53.4991	2.59e-13	1.07e-12	0.00798859
STK32B|55351	-0.972441	5.00219	122.952	1.43e-28	1.48e-27	0.00343093
SLC2A6|11182	-0.972209	5.12833	101.751	6.3e-24	5.13e-23	0.00491533
MAPRE2|10982	-0.97153	5.7716	70.1902	5.39e-17	2.82e-16	0.00851033
RUFY1|80230	-0.971108	5.08831	121.848	2.49e-28	2.53e-27	0.00385104
CAP2|10486	-0.971047	6.34322	140.66	1.91e-32	2.33e-31	0.00404813
ANXA11|311	-0.970601	7.96209	161.395	5.61e-37	8.45e-36	0.00389893
DBN1|1627	-0.970502	8.41934	131.463	1.96e-30	2.18e-29	0.00489811
SKIV2L|6499	-0.970273	5.66405	146.195	1.18e-33	1.54e-32	0.00343806
FOXN3|1112	-0.970132	6.56197	50.3107	1.31e-12	5.17e-12	0.0126407
SH3KBP1|30011	-0.969373	7.84186	126.188	2.8e-29	2.96e-28	0.00504359
NT5E|4907	-0.968809	9.61326	137.536	9.21e-32	1.09e-30	0.00475825
ERLEC1|27248	-0.967685	6.79256	141.376	1.33e-32	1.64e-31	0.00413925
DAAM2|23500	-0.96739	6.38091	27.5379	1.54e-07	4.04e-07	0.0234096
SLC25A11|8402	-0.966723	5.21911	95.2356	1.69e-22	1.26e-21	0.00537049
ACTG1|71	-0.965595	12.094	186.635	1.73e-42	3.29e-41	0.00352171
POP5|51367	-0.965586	3.56631	25.9527	3.5e-07	8.87e-07	0.0201036
SH2D4A|63898	-0.963991	3.60997	65.0482	7.31e-16	3.56e-15	0.00504599
SLC8A1|6546	-0.963854	3.70347	45.434	1.58e-11	5.7e-11	0.00962646
EFHC1|114327	-0.963733	3.2182	60.366	7.88e-15	3.59e-14	0.00476492
DYNLT3|6990	-0.962153	7.13174	139.654	3.17e-32	3.81e-31	0.00430586
MGC70857|414919	-0.962013	4.2624	81.4333	1.81e-19	1.12e-18	0.00473554
FLT1|2321	-0.96147	6.35012	75.5423	3.58e-18	2.03e-17	0.00796361
ITGA3|3675	-0.960195	7.91817	157.802	3.42e-36	4.98e-35	0.00391255
LDHA|3939	-0.960019	9.20532	173.439	1.31e-39	2.19e-38	0.00366375
KIAA1797|54914	-0.959985	5.59913	94.9622	1.94e-22	1.44e-21	0.00575102
KIAA0319L|79932	-0.959006	5.96274	110.897	6.23e-26	5.68e-25	0.0049193
COPG2|26958	-0.958963	3.51541	85.2498	2.63e-20	1.73e-19	0.00262427
PLEKHH2|130271	-0.958725	4.56245	37.8871	7.5e-10	2.37e-09	0.0144898
AFAP1L2|84632	-0.95857	3.99229	92.8038	5.77e-22	4.16e-21	0.00318778
CLN5|1203	-0.958561	4.91082	121.723	2.65e-28	2.7e-27	0.0032656
MAP1B|4131	-0.958363	8.00378	30.5809	3.2e-08	8.87e-08	0.0210426
ERBB2|2064	-0.958089	5.80673	126.122	2.89e-29	3.06e-28	0.0040793
UBE2G2|7327	-0.958039	6.16025	155.286	1.21e-35	1.73e-34	0.00339407
FLNB|2317	-0.957977	8.84246	47.2244	6.33e-12	2.36e-11	0.0136367
?|57714	-0.957315	4.21925	9.91859	0.00163618	0.00281844	0.0621003
ALS2CL|259173	-0.956776	4.76991	101.424	7.42e-24	6e-23	0.00405428
ODZ3|55714	-0.956446	5.52886	42.0995	8.67e-11	2.97e-10	0.0141815
PRRT3|285368	-0.95617	3.00223	58.6638	1.87e-14	8.33e-14	0.00363576
RGS20|8601	-0.956105	3.13851	59.6164	1.15e-14	5.21e-14	0.00400841
LRP5|4041	-0.955452	6.55757	105.73	8.45e-25	7.28e-24	0.00546908
DCAF7|10238	-0.953568	7.71375	71.8402	2.33e-17	1.26e-16	0.00869717
ENTPD5|957	-0.953282	3.43464	22.473	2.13e-06	4.99e-06	0.0236522
EIF4EBP2|1979	-0.952994	6.85232	83.4718	6.46e-20	4.14e-19	0.00721838
KIAA0922|23240	-0.952504	3.10169	62.5104	2.65e-15	1.24e-14	0.00421206
VAMP1|6843	-0.952384	3.5537	64.6592	8.9e-16	4.32e-15	0.00482209
ACTR6|64431	-0.952059	3.55579	65.2979	6.44e-16	3.15e-15	0.00475253
TOMM40L|84134	-0.951198	3.94634	95.2686	1.66e-22	1.25e-21	0.00300305
RABL3|285282	-0.949819	4.2122	114.068	1.26e-26	1.17e-25	0.00258014
BDNF|627	-0.948462	5.65093	127.31	1.59e-29	1.7e-28	0.0037577
C2orf89|129293	-0.948145	3.35778	69.5685	7.38e-17	3.83e-16	0.00345459
TRIM34|53840	-0.947576	2.58626	31.7707	1.73e-08	4.92e-08	0.00904204
TNFAIP1|7126	-0.947385	6.93729	97.8412	4.53e-23	3.5e-22	0.00603941
MCOLN1|57192	-0.946093	5.08716	121.253	3.36e-28	3.4e-27	0.00345601
TMEM120A|83862	-0.945919	4.73302	89.4314	3.17e-21	2.2e-20	0.00478912
PHLDB1|23187	-0.945299	8.4797	144.923	2.23e-33	2.87e-32	0.00422441
MIPEP|4285	-0.943654	3.63896	90.3412	2e-21	1.4e-20	0.00245716
TUBGCP5|114791	-0.943447	4.7061	121.132	3.57e-28	3.61e-27	0.00311714
HEATR3|55027	-0.94237	4.18078	117.371	2.38e-27	2.29e-26	0.00248425
DYNC1I2|1781	-0.939365	6.25517	90.4936	1.86e-21	1.3e-20	0.00619844
DCBLD2|131566	-0.938987	9.26319	82.9463	8.43e-20	5.36e-19	0.00744659
EHBP1|23301	-0.938896	5.64001	118.87	1.12e-27	1.09e-26	0.0041298
HSPA4L|22824	-0.938845	2.94183	51.7632	6.26e-13	2.52e-12	0.00555332
WDR7|23335	-0.938711	4.69738	64.7511	8.5e-16	4.13e-15	0.00754529
DDX58|23586	-0.938695	5.60613	31.0044	2.57e-08	7.2e-08	0.0188668
MTHFD1|4522	-0.938643	6.17015	128.779	7.58e-30	8.18e-29	0.00411608
MED14|9282	-0.938386	5.44007	39.5238	3.24e-10	1.06e-09	0.0145237
MBOAT2|129642	-0.937716	4.90852	81.1399	2.1e-19	1.3e-18	0.00574842
CSRP2|1466	-0.937458	4.33169	33.9204	5.74e-09	1.69e-08	0.0150736
VCAN|1462	-0.936594	8.07936	25.7276	3.93e-07	9.9e-07	0.0239582
CALM3|808	-0.936071	7.5342	135.26	2.9e-31	3.34e-30	0.00425758
CCDC109A|90550	-0.935989	5.07336	125.328	4.31e-29	4.52e-28	0.00319221
CHPF2|54480	-0.935711	7.90993	137.081	1.16e-31	1.36e-30	0.00428339
KIAA0556|23247	-0.935374	4.93961	72.9684	1.32e-17	7.2e-17	0.00670206
LOC728392|728392	-0.935096	6.47127	101.618	6.73e-24	5.46e-23	0.00529278
CMIP|80790	-0.934841	6.32163	86.5301	1.38e-20	9.23e-20	0.00649169
PQLC3|130814	-0.934272	3.91321	75.7938	3.15e-18	1.8e-17	0.00427385
MAGI1|9223	-0.933365	4.98066	69.0383	9.66e-17	4.98e-16	0.00728764
ORMDL2|29095	-0.932955	4.15299	67.8707	1.75e-16	8.87e-16	0.00566968
TMCO7|79613	-0.932955	4.24989	122.1	2.2e-28	2.24e-27	0.00212125
SLC25A15|10166	-0.932304	4.54116	111.066	5.72e-26	5.23e-25	0.00311518
PLAC8|51316	-0.932004	3.35743	50.514	1.18e-12	4.68e-12	0.00565774
VIM|7431	-0.931569	12.1249	184.361	5.41e-42	1.02e-40	0.003322
KIAA0564|23078	-0.930703	4.6553	70.9808	3.61e-17	1.91e-16	0.00649371
ATXN10|25814	-0.930393	6.88701	79.6313	4.51e-19	2.72e-18	0.00718947
SLC30A9|10463	-0.93011	6.31738	152.138	5.91e-35	8.22e-34	0.00333011
MAP3K6|9064	-0.929616	4.96358	119.323	8.9e-28	8.76e-27	0.00329518
F2RL1|2150	-0.927524	4.63469	81.404	1.84e-19	1.14e-18	0.00534807
MAP4K2|5871	-0.926977	4.05267	86.1296	1.69e-20	1.13e-19	0.00370512
PSMD1|5707	-0.926758	7.3901	158.049	3.02e-36	4.42e-35	0.00350527
CORO1B|57175	-0.926146	6.90611	119.382	8.64e-28	8.51e-27	0.00458233
C22orf29|79680	-0.926048	5.09457	132.289	1.29e-30	1.45e-29	0.00306076
SLC5A3|6526	-0.923753	4.99485	44.9649	2.01e-11	7.17e-11	0.0116385
AFMID|125061	-0.923624	3.74807	73.9286	8.1e-18	4.48e-17	0.00400939
C7orf58|79974	-0.922836	7.36247	54.6111	1.47e-13	6.17e-13	0.0107156
EXOC6|54536	-0.922778	3.59226	88.0401	6.41e-21	4.37e-20	0.00207153
NOP56|10528	-0.921329	6.33787	137.461	9.56e-32	1.13e-30	0.0036823
ACO1|48	-0.921327	7.87821	109.064	1.57e-25	1.4e-24	0.00530284
COL6A3|1293	-0.921101	11.7405	48.8872	2.71e-12	1.04e-11	0.0122839
ACTR1B|10120	-0.921094	4.78699	82.1884	1.24e-19	7.75e-19	0.00506692
RAB40B|10966	-0.920847	3.18628	49.3609	2.13e-12	8.26e-12	0.0054045
SNAI2|6591	-0.920335	5.57747	108.873	1.73e-25	1.54e-24	0.0042564
FZD7|8324	-0.919866	6.91645	115.221	7.04e-27	6.63e-26	0.00469018
ETV1|2115	-0.919024	5.17456	76.4534	2.25e-18	1.3e-17	0.00652902
TMTC1|83857	-0.918775	6.88549	50.8787	9.83e-13	3.91e-12	0.011205
D2HGDH|728294	-0.918756	3.42078	66.6772	3.2e-16	1.6e-15	0.00321538
ANO6|196527	-0.918358	7.51213	48.0209	4.22e-12	1.59e-11	0.0121437
PHLDB2|90102	-0.917812	4.6663	71.2748	3.11e-17	1.65e-16	0.00603132
SGK1|6446	-0.917601	5.18506	70.4156	4.8e-17	2.52e-16	0.0069499
ZNF117|51351	-0.917401	4.09998	38.2606	6.19e-10	1.97e-09	0.0124266
PACS1|55690	-0.917047	7.0214	83.1121	7.75e-20	4.93e-19	0.00674079
AHI1|54806	-0.916721	3.6127	79.6481	4.47e-19	2.7e-18	0.00290907
SP110|3431	-0.915779	5.80783	50.0541	1.5e-12	5.86e-12	0.0108761
AGK|55750	-0.915634	4.44679	97.0433	6.78e-23	5.17e-22	0.0035621
C11orf41|25758	-0.914374	4.46961	54.7661	1.36e-13	5.73e-13	0.00870853
COG5|10466	-0.913915	5.38939	68.4766	1.28e-16	6.58e-16	0.00727814
CD4|920	-0.913571	3.63433	79.8774	3.98e-19	2.41e-18	0.00247998
ANKS1A|23294	-0.913531	4.6921	68.9498	1.01e-16	5.2e-16	0.00649156
GPR180|160897	-0.912385	4.55644	110.526	7.51e-26	6.82e-25	0.00297287
MED25|81857	-0.912212	5.17318	60.5371	7.22e-15	3.3e-14	0.00818944
OPN3|23596	-0.911971	6.09016	115.218	7.05e-27	6.63e-26	0.00415987
C18orf45|85019	-0.911277	3.20319	65.579	5.58e-16	2.75e-15	0.00292287
ZMYM3|9203	-0.910646	5.33906	97.9112	4.38e-23	3.38e-22	0.00468284
FBXL7|23194	-0.910522	4.38508	66.3867	3.71e-16	1.85e-15	0.00633791
PEX11B|8799	-0.909518	4.84319	87.4061	8.84e-21	6e-20	0.00465256
DOCK11|139818	-0.909459	3.94168	70.8507	3.85e-17	2.03e-16	0.00472385
LMCD1|29995	-0.909311	3.68181	52.8583	3.58e-13	1.47e-12	0.00663209
SH3RF3|344558	-0.909201	5.43212	62.8133	2.27e-15	1.07e-14	0.00812139
MAN1A2|10905	-0.908538	6.37239	32.2587	1.35e-08	3.87e-08	0.0174197
ZDHHC12|84885	-0.907266	4.39655	49.7375	1.76e-12	6.85e-12	0.00877704
HGSNAT|138050	-0.907058	6.43488	63.6596	1.48e-15	7.07e-15	0.00850016
CDCP1|64866	-0.907035	5.8095	39.0099	4.22e-10	1.36e-09	0.0140632
MPI|4351	-0.906887	3.98647	82.4494	1.08e-19	6.82e-19	0.00338338
FAM171A1|221061	-0.906351	5.68164	102.742	3.82e-24	3.15e-23	0.00455393
FAM105A|54491	-0.905954	4.72851	107.461	3.53e-25	3.09e-24	0.00317171
FAM69A|388650	-0.905861	3.86327	81.8948	1.44e-19	8.96e-19	0.00274023
ZADH2|284273	-0.90568	4.81551	71.3417	3e-17	1.6e-16	0.00606976
RINT1|60561	-0.904709	4.75921	118.912	1.1e-27	1.07e-26	0.00282312
DRP2|1821	-0.90431	2.90061	40.378	2.09e-10	6.94e-10	0.0080489
CNP|1267	-0.904152	7.08378	121.455	3.04e-28	3.08e-27	0.00436226
CTSO|1519	-0.903972	3.66777	74.1126	7.38e-18	4.09e-17	0.00324545
SNX25|83891	-0.902971	4.68665	123.371	1.16e-28	1.2e-27	0.0026183
TP53INP2|58476	-0.902545	6.69628	96.6931	8.1e-23	6.15e-22	0.00540817
ST6GALNAC4|27090	-0.902287	4.31638	97.9074	4.38e-23	3.38e-22	0.00292905
DGKQ|1609	-0.902073	4.91773	113.008	2.15e-26	1.99e-25	0.00323317
CLSTN3|9746	-0.901968	4.23255	86.0419	1.76e-20	1.18e-19	0.00344887
CALM2|805	-0.901661	10.1518	68.2809	1.42e-16	7.25e-16	0.00839175
PPPDE2|27351	-0.90148	4.17367	57.8296	2.86e-14	1.26e-13	0.00679876
PIH1D1|55011	-0.901192	4.37469	49.2701	2.23e-12	8.63e-12	0.00869917
SLC6A8|6535	-0.900054	5.94652	121.898	2.43e-28	2.48e-27	0.00382087
BAZ1A|11177	-0.899446	5.5829	86.5306	1.38e-20	9.23e-20	0.00548196
LBH|81606	-0.899394	6.7686	106.282	6.4e-25	5.54e-24	0.00484517
PLD1|5337	-0.899111	3.57411	68.4944	1.27e-16	6.52e-16	0.00321071
SLC44A1|23446	-0.898411	5.50698	75.4411	3.76e-18	2.13e-17	0.00632055
VASP|7408	-0.898009	7.54239	110.018	9.71e-26	8.77e-25	0.00489922
ACTN1|87	-0.897871	10.4266	77.3171	1.46e-18	8.51e-18	0.00735564
FNBP1L|54874	-0.897786	3.51485	65.3974	6.12e-16	3e-15	0.00387951
SLC22A18|5002	-0.897784	3.81209	57.7013	3.05e-14	1.34e-13	0.00503298
DTD1|92675	-0.896842	5.11003	51.4692	7.27e-13	2.91e-12	0.00934774
TIMP3|7078	-0.896286	10.9201	142.916	6.13e-33	7.68e-32	0.0039573
AMACR|23600	-0.895557	3.82633	100.851	9.92e-24	7.98e-23	0.00174701
C4orf41|60684	-0.894994	5.33691	94.5649	2.37e-22	1.76e-21	0.00465692
KLHL29|114818	-0.894652	4.32089	55.1882	1.1e-13	4.65e-13	0.00750139
EML2|24139	-0.893745	4.31021	88.0849	6.27e-21	4.28e-20	0.00344726
NES|10763	-0.893157	9.36586	71.9227	2.24e-17	1.2e-16	0.00778948
MICALL2|79778	-0.892863	4.68336	119.938	6.53e-28	6.47e-27	0.00264112
RILPL1|353116	-0.892797	4.66735	85.1965	2.7e-20	1.78e-19	0.0043043
MARCH4|57574	-0.892462	6.7906	107.403	3.63e-25	3.18e-24	0.00475207
CDC25B|994	-0.892036	6.30739	103.454	2.66e-24	2.22e-23	0.00474655
MFAP2|4237	-0.891367	4.36996	34.7383	3.77e-09	1.12e-08	0.0133599
CYB5B|80777	-0.890974	7.43704	128.644	8.11e-30	8.73e-29	0.00404737
SDR39U1|56948	-0.890691	3.63506	56.1281	6.79e-14	2.92e-13	0.00522349
MVD|4597	-0.887912	5.46319	60.6916	6.68e-15	3.06e-14	0.00793647
LLGL1|3996	-0.886853	5.73929	104.632	1.47e-24	1.25e-23	0.00426646
VPS8|23355	-0.886634	5.39056	85.0672	2.88e-20	1.9e-19	0.00521815
FZD6|8323	-0.886087	6.7459	139.9	2.8e-32	3.38e-31	0.00346717
CHMP6|79643	-0.886068	4.38737	65.9789	4.56e-16	2.26e-15	0.00558086
FGFRL1|53834	-0.885489	6.29323	122.486	1.81e-28	1.86e-27	0.00376812
INVS|27130	-0.884923	3.85281	60.7031	6.64e-15	3.04e-14	0.00503272
COL11A1|1301	-0.884911	7.97462	84.2169	4.43e-20	2.88e-19	0.00632275
EEF2K|29904	-0.884059	4.89861	78.1178	9.71e-19	5.74e-18	0.00536534
ANTXR1|84168	-0.883848	9.11577	86.9762	1.1e-20	7.42e-20	0.00627325
MICAL1|64780	-0.883136	5.60185	114.755	8.91e-27	8.33e-26	0.0036294
DTWD1|56986	-0.882479	3.6442	76.6046	2.09e-18	1.21e-17	0.00261435
COL4A5|1287	-0.882455	5.20855	87.8791	6.96e-21	4.73e-20	0.00458818
WDFY2|115825	-0.882226	4.19276	79.5584	4.68e-19	2.82e-18	0.00396336
DIS3|22894	-0.881853	5.7808	97.8124	4.6e-23	3.54e-22	0.00466695
CCND2|894	-0.881498	5.82602	56.4501	5.76e-14	2.49e-13	0.00872646
KLF7|8609	-0.881107	3.64416	25.2804	4.96e-07	1.23e-06	0.0175241
ADAMTS2|9509	-0.881035	5.50476	76.0607	2.75e-18	1.58e-17	0.00588411
CYFIP1|23191	-0.880756	7.41147	129.924	4.26e-30	4.66e-29	0.00390665
ERC1|23085	-0.880522	6.11262	36.6791	1.39e-09	4.3e-09	0.014217
SLC43A2|124935	-0.879781	3.54706	56.5645	5.44e-14	2.35e-13	0.00451234
KCTD13|253980	-0.879255	3.40105	68.882	1.05e-16	5.37e-16	0.00263352
HMG20B|10362	-0.879122	5.97512	77.9366	1.06e-18	6.28e-18	0.00608536
RCOR1|23186	-0.87849	5.07716	111.401	4.83e-26	4.43e-25	0.00325327
TRAF5|7188	-0.878422	3.53338	65.8577	4.85e-16	2.4e-15	0.00327699
ATF6|22926	-0.878258	6.33765	75.3908	3.86e-18	2.19e-17	0.00655012
FASN|2194	-0.877507	7.70378	85.2634	2.61e-20	1.72e-19	0.00616996
LARS2|23395	-0.876741	5.40056	82.8899	8.68e-20	5.5e-19	0.00536207
CRYBG3|131544	-0.876728	3.2968	28.0211	1.2e-07	3.17e-07	0.0138957
SLC9A1|6548	-0.876604	6.698	84.8709	3.19e-20	2.09e-19	0.0059292
CCS|9973	-0.876385	3.67263	41.2241	1.36e-10	4.57e-10	0.00827757
NMT2|9397	-0.876175	5.25061	93.4933	4.08e-22	2.97e-21	0.00428514
PLCB4|5332	-0.876084	6.9537	85.9321	1.86e-20	1.24e-19	0.00586772
TRIM22|10346	-0.87428	5.57565	76.7133	1.98e-18	1.14e-17	0.00573903
TBL3|10607	-0.874248	5.33605	90.3947	1.95e-21	1.37e-20	0.00464824
TSPAN10|83882	-0.873739	3.42746	56.5573	5.46e-14	2.36e-13	0.0037856
PC|5091	-0.873222	3.27339	66.4312	3.62e-16	1.81e-15	0.0019758
SLC16A2|6567	-0.872977	7.83016	44.0082	3.27e-11	1.15e-10	0.01207
CORO2B|10391	-0.872532	4.53438	66.0383	4.42e-16	2.19e-15	0.00581903
SHANK2|22941	-0.872171	3.92651	38.2152	6.34e-10	2.02e-09	0.0104059
PCBP4|57060	-0.872132	6.1546	105.455	9.71e-25	8.33e-24	0.00429166
PLIN3|10226	-0.871887	8.31447	139.522	3.39e-32	4.06e-31	0.00368915
HERC6|55008	-0.871659	4.38803	14.7219	0.000124594	0.000246116	0.0331212
GIPC1|10755	-0.87156	7.13043	54.8676	1.29e-13	5.45e-13	0.0094041
CPNE2|221184	-0.871313	4.88966	121.507	2.96e-28	3e-27	0.00254478
RALB|5899	-0.86905	6.41541	118.318	1.48e-27	1.44e-26	0.00385212
ZFP36|7538	-0.868771	4.21027	94.9529	1.95e-22	1.45e-21	0.00244482
FIG4|9896	-0.868548	4.08497	90.4788	1.87e-21	1.31e-20	0.00268849
ACTB|60	-0.867517	12.747	103.286	2.9e-24	2.41e-23	0.005165
SAMD12|401474	-0.867418	3.73968	27.7716	1.37e-07	3.59e-07	0.0145055
RTCD1|8634	-0.867194	5.87824	91.6845	1.02e-21	7.25e-21	0.00483726
LOC401093|401093	-0.866267	3.0574	41.0417	1.49e-10	5e-10	0.00613714
PAG1|55824	-0.866157	6.62417	43.9461	3.38e-11	1.19e-10	0.0115657
ETV6|2120	-0.866104	4.19952	82.9147	8.57e-20	5.44e-19	0.00364628
NEK3|4752	-0.863243	2.86761	35.9588	2.02e-09	6.16e-09	0.00599996
SLC35B3|51000	-0.862909	4.70264	110.409	7.97e-26	7.21e-25	0.00254753
DHTKD1|55526	-0.86282	4.75047	58.7301	1.81e-14	8.06e-14	0.00697597
EHD4|30844	-0.862583	5.32485	65.4812	5.87e-16	2.88e-15	0.00671552
SH3BP5|9467	-0.862179	3.29233	61.5178	4.39e-15	2.03e-14	0.00307122
PGM2|55276	-0.861502	4.57212	112.569	2.68e-26	2.47e-25	0.00240161
NTM|50863	-0.861403	7.16141	145.659	1.54e-33	2e-32	0.00322452
ITGA8|8516	-0.860893	6.86577	14.0149	0.000181369	0.000352066	0.0370777
IFT172|26160	-0.859661	3.63244	85.4594	2.37e-20	1.57e-19	0.00190847
PNPLA3|80339	-0.859406	3.92651	29.8463	4.68e-08	1.28e-07	0.0143258
UCHL3|7347	-0.859386	3.92328	36.9362	1.22e-09	3.79e-09	0.0100171
KIAA0802|23255	-0.859122	6.22385	68.0977	1.56e-16	7.93e-16	0.00693157
?|653553	-0.858858	3.0985	21.7447	3.11e-06	7.22e-06	0.0161566
ACTN4|81	-0.857042	9.96984	96.9537	7.1e-23	5.4e-22	0.00532708
TFPI|7035	-0.856491	6.52818	116.861	3.08e-27	2.94e-26	0.00379597
PVRL1|5818	-0.856342	3.95048	74.9056	4.94e-18	2.77e-17	0.00339359
TMCO4|255104	-0.855868	3.43509	66.3429	3.79e-16	1.89e-15	0.00176269
PPP2R1B|5519	-0.85569	5.22348	108.343	2.26e-25	1.99e-24	0.00334454
LPPR2|64748	-0.855631	6.19776	95.9437	1.18e-22	8.97e-22	0.00463217
BBS9|27241	-0.85541	3.33223	48.9065	2.68e-12	1.03e-11	0.00490699
TSPAN11|441631	-0.855221	3.31286	48.8102	2.82e-12	1.08e-11	0.00243923
APPBP2|10513	-0.855091	5.61132	80.1419	3.48e-19	2.12e-18	0.00534187
PARD3B|117583	-0.854894	3.0402	18.877	1.39e-05	3.04e-05	0.0205549
ADAM23|8745	-0.854314	4.74042	98.9276	2.62e-23	2.05e-22	0.00287523
CACHD1|57685	-0.854251	4.50613	62.7597	2.34e-15	1.1e-14	0.00590312
CCDC80|151887	-0.854025	7.10691	66.5864	3.35e-16	1.68e-15	0.00730321
STXBP1|6812	-0.853893	6.58175	88.8613	4.23e-21	2.92e-20	0.00525737
LEF1|51176	-0.852169	4.89737	108.853	1.75e-25	1.56e-24	0.00300627
SNCAIP|9627	-0.850931	3.02045	45.8436	1.28e-11	4.66e-11	0.00474494
SECTM1|6398	-0.850622	3.44067	31.9759	1.56e-08	4.44e-08	0.0094878
XYLT2|64132	-0.85049	6.55585	113.916	1.36e-26	1.26e-25	0.00393096
ITGA6|3655	-0.850394	7.97185	85.7083	2.09e-20	1.39e-19	0.00578662
PCDH9|5101	-0.850215	4.41684	46.2847	1.02e-11	3.76e-11	0.00876972
ILK|3611	-0.848887	7.64462	104.6	1.49e-24	1.27e-23	0.00458691
IPP|3652	-0.848482	3.86779	55.1094	1.14e-13	4.83e-13	0.00551599
PVRL3|25945	-0.847999	6.22418	83.8773	5.26e-20	3.4e-19	0.0053413
KIRREL|55243	-0.84785	6.80341	11.5585	0.000674385	0.00122523	0.0437146
FAM40A|85369	-0.847794	5.60256	98.2467	3.69e-23	2.86e-22	0.00406285
MOSPD2|158747	-0.84732	5.44701	80.0318	3.68e-19	2.24e-18	0.00510356
NRBP1|29959	-0.846997	7.06549	139.904	2.79e-32	3.38e-31	0.00322427
RBPJ|3516	-0.846815	7.00989	62.6265	2.5e-15	1.17e-14	0.00772849
C9orf114|51490	-0.846621	4.42772	53.9213	2.09e-13	8.68e-13	0.00687838
HSPA1A|3303	-0.846169	7.17565	69.0324	9.69e-17	4.99e-16	0.00698492
SFRP1|6422	-0.844351	4.38368	58.4331	2.1e-14	9.35e-14	0.00507562
ZFYVE16|9765	-0.843089	5.31312	59.4915	1.23e-14	5.54e-14	0.00714449
MYO6|4646	-0.842341	6.64923	78.4651	8.14e-19	4.84e-18	0.00587321
DGKA|1606	-0.842088	5.84904	115.65	5.67e-27	5.37e-26	0.00338924
EIF4E2|9470	-0.841998	6.16685	84.6559	3.55e-20	2.31e-19	0.00517034
LPCAT4|254531	-0.841765	4.60094	75.4628	3.72e-18	2.11e-17	0.00427315
KIAA0586|9786	-0.841494	4.58539	48.8909	2.71e-12	1.04e-11	0.00814063
HSDL2|84263	-0.841035	4.80551	109.218	1.45e-25	1.3e-24	0.00260034
BMPR2|659	-0.841022	7.41843	29.4889	5.62e-08	1.52e-07	0.0167318
ACOT7|11332	-0.841003	6.70774	103.428	2.7e-24	2.25e-23	0.00428441
SSH3|54961	-0.839964	4.72938	84.0149	4.91e-20	3.18e-19	0.00381466
RNF152|220441	-0.839817	4.39159	29.9607	4.41e-08	1.21e-07	0.0140822
RGS19|10287	-0.839754	3.71902	61.6001	4.21e-15	1.95e-14	0.00352546
SORT1|6272	-0.839676	8.14449	88.2384	5.8e-21	3.96e-20	0.00547235
EIF4G3|8672	-0.83937	7.42973	49.2761	2.22e-12	8.6e-12	0.00985207
SCYL2|55681	-0.838901	6.0872	66.7334	3.11e-16	1.56e-15	0.00665024
ZNF238|10472	-0.838809	3.15504	53.0774	3.21e-13	1.31e-12	0.00252883
ANXA2|302	-0.838364	9.58406	51.6385	6.67e-13	2.68e-12	0.00958989
LRRC2|79442	-0.83835	3.55133	60.5284	7.25e-15	3.31e-14	0.00311565
NKX3-2|579	-0.837881	3.37753	35.2187	2.95e-09	8.89e-09	0.00958139
DHCR24|1718	-0.837018	6.91827	84.6639	3.54e-20	2.31e-19	0.00545881
MINK1|50488	-0.83572	7.10369	90.5706	1.78e-21	1.25e-20	0.00507242
BIVM|54841	-0.835629	4.87377	91.6454	1.04e-21	7.39e-21	0.00349904
GMPR|2766	-0.835584	3.61175	26.5136	2.62e-07	6.71e-07	0.0137428
ATL1|51062	-0.835487	3.0141	39.1794	3.87e-10	1.25e-09	0.00522382
HDHD1A|8226	-0.83514	5.13041	106.527	5.65e-25	4.91e-24	0.0030734
PYGL|5836	-0.835003	4.3518	102.532	4.25e-24	3.48e-23	0.00195881
TPCN2|219931	-0.834769	3.93842	70.5224	4.55e-17	2.39e-16	0.00333083
SH3PXD2A|9644	-0.83444	8.11238	34.8186	3.62e-09	1.08e-08	0.0140274
LARGE|9215	-0.834362	4.15244	78.245	9.1e-19	5.39e-18	0.00319335
KIF26B|55083	-0.834322	3.31729	35.4394	2.63e-09	7.98e-09	0.00870972
SRP54|6729	-0.833526	6.25182	101.956	5.68e-24	4.63e-23	0.00411362
LMBRD2|92255	-0.83329	3.53327	30.1007	4.1e-08	1.13e-07	0.0115748
CUEDC1|404093	-0.832926	4.80697	76.2003	2.56e-18	1.47e-17	0.00437948
INF2|64423	-0.832288	7.75387	122.061	2.24e-28	2.28e-27	0.0037762
AP2A1|160	-0.832103	7.88325	102.834	3.64e-24	3.01e-23	0.00454911
KLRAQ1|129285	-0.831978	4.09484	84.5191	3.81e-20	2.48e-19	0.00238032
AHSA2|130872	-0.831785	4.01021	48.7178	2.96e-12	1.13e-11	0.00651871
SGK269|79834	-0.831449	5.11331	17.7216	2.56e-05	5.42e-05	0.0260765
TRAPPC9|83696	-0.831128	4.06162	77.5698	1.28e-18	7.51e-18	0.00300642
STAT6|6778	-0.830777	7.02833	124.06	8.18e-29	8.51e-28	0.00353492
TOP1MT|116447	-0.829837	3.58105	57.332	3.68e-14	1.61e-13	0.00394822
PPIL2|23759	-0.829755	5.6316	97.5467	5.26e-23	4.04e-22	0.00394377
PRKACA|5566	-0.828418	7.12604	98.1022	3.97e-23	3.07e-22	0.00455744
ABLIM3|22885	-0.827592	8.47115	89.8073	2.63e-21	1.83e-20	0.00527496
OXR1|55074	-0.827319	4.82511	88.597	4.84e-21	3.32e-20	0.00351107
KCTD17|79734	-0.827235	4.76001	49.8416	1.67e-12	6.51e-12	0.0075652
CCND1|595	-0.826967	12.0506	141.931	1.01e-32	1.25e-31	0.00341359
RNF160|26046	-0.826718	5.52712	45.8386	1.28e-11	4.67e-11	0.009417
DYNC1LI1|51143	-0.826708	6.3539	107.3	3.83e-25	3.35e-24	0.00380512
ANO10|55129	-0.826105	5.9956	110.802	6.54e-26	5.95e-25	0.0034568
S100A10|6281	-0.825246	7.03443	34.6691	3.91e-09	1.16e-08	0.0134749
RNPEPL1|57140	-0.824971	6.09788	115.434	6.32e-27	5.97e-26	0.00336995
DPP3|10072	-0.823638	6.28785	120.029	6.23e-28	6.2e-27	0.00324998
TSC22D1|8848	-0.823076	7.00526	120.888	4.04e-28	4.06e-27	0.00353887
GTF2IP1|2970	-0.823039	7.47816	47.0086	7.07e-12	2.63e-11	0.00992618
ABTB2|25841	-0.822663	4.39945	65.5431	5.69e-16	2.79e-15	0.00488779
SPATA20|64847	-0.821785	5.55655	101.536	7.02e-24	5.68e-23	0.00345926
KCNH1|3756	-0.821566	5.63002	26.467	2.68e-07	6.87e-07	0.0171387
RBM20|282996	-0.821137	3.29172	37.4452	9.4e-10	2.95e-09	0.00764532
DCAF6|55827	-0.820931	6.29247	109.769	1.1e-25	9.89e-25	0.00367656
LRCH2|57631	-0.820532	3.2546	54.1934	1.82e-13	7.58e-13	0.00275229
USP5|8078	-0.8205	7.1987	82.3533	1.14e-19	7.15e-19	0.00543653
PSG4|5672	-0.819308	7.2817	63.9171	1.3e-15	6.23e-15	0.00708971
GBF1|8729	-0.81911	7.37359	35.2683	2.87e-09	8.68e-09	0.0132076
TICAM2|353376	-0.818844	3.3283	17.3889	3.05e-05	6.41e-05	0.0221878
KIAA1841|84542	-0.818539	3.53255	67.1729	2.49e-16	1.26e-15	0.00218283
IFFO2|126917	-0.818403	5.47315	63.6591	1.48e-15	7.07e-15	0.00632761
TUBA4A|7277	-0.818044	4.13462	47.7644	4.81e-12	1.81e-11	0.00662303
SLC36A4|120103	-0.817964	3.11614	45.379	1.62e-11	5.86e-11	0.0033001
HSPB7|27129	-0.817933	4.44411	61.1105	5.4e-15	2.48e-14	0.00520976
FAM125B|89853	-0.81748	3.5239	64.7505	8.5e-16	4.13e-15	0.00260788
BTBD2|55643	-0.817021	6.21144	114.159	1.2e-26	1.12e-25	0.00338858
NFE2L3|9603	-0.815629	4.81504	93.0085	5.21e-22	3.76e-21	0.00292069
COMMD10|51397	-0.815603	3.67394	32.7921	1.03e-08	2.96e-08	0.00930227
ARMCX2|9823	-0.814253	5.04084	106.244	6.52e-25	5.65e-24	0.00268671
PARP10|84875	-0.813479	5.25781	28.6083	8.86e-08	2.37e-07	0.0147098
PDGFRB|5159	-0.813253	7.28903	65.5418	5.69e-16	2.8e-15	0.00682142
LACTB|114294	-0.812287	5.09105	88.657	4.7e-21	3.22e-20	0.00360522
TBC1D24|57465	-0.810322	4.62361	54.8293	1.31e-13	5.55e-13	0.00631755
SLC25A12|8604	-0.810206	4.7216	95.3921	1.56e-22	1.17e-21	0.0029332
IQSEC2|23096	-0.80947	4.85718	62.9706	2.1e-15	9.94e-15	0.00558532
MAP1A|4130	-0.809315	9.28527	26.0257	3.37e-07	8.55e-07	0.0178186
TTLL3|26140	-0.809088	4.09251	42.9015	5.76e-11	1.99e-10	0.00754659
FAM101B|359845	-0.809013	7.67611	116.195	4.31e-27	4.09e-26	0.00372745
DLL4|54567	-0.808676	6.09833	105.654	8.78e-25	7.56e-24	0.00361701
IGFBP5|3488	-0.808001	10.5938	34.3417	4.62e-09	1.37e-08	0.0134853
SLC4A4|8671	-0.807952	6.07813	39.8718	2.71e-10	8.9e-10	0.01079
IL4R|3566	-0.807943	7.5014	119.969	6.43e-28	6.38e-27	0.00357801
ENPP1|5167	-0.807148	3.26685	48.6131	3.12e-12	1.19e-11	0.00404097
TBC1D19|55296	-0.806411	4.20969	84.8454	3.23e-20	2.11e-19	0.0024376
GBE1|2632	-0.806075	6.55184	120.031	6.23e-28	6.2e-27	0.00322867
ZNF480|147657	-0.805661	4.20283	54.7023	1.4e-13	5.91e-13	0.00557027
EVI5L|115704	-0.804706	5.56287	89.3489	3.31e-21	2.3e-20	0.00396646
WIPF2|147179	-0.804485	5.86617	36.4295	1.58e-09	4.88e-09	0.0117333
SDHA|6389	-0.80422	6.70402	95.4984	1.48e-22	1.12e-21	0.00426552
AACS|65985	-0.803362	5.11065	101.315	7.85e-24	6.33e-23	0.00295114
TMEM158|25907	-0.802225	7.86772	53.8875	2.12e-13	8.83e-13	0.00826559
TSHZ3|57616	-0.802121	5.07967	43.6081	4.01e-11	1.4e-10	0.00888293
AP1M1|8907	-0.800612	6.60874	123.774	9.44e-29	9.8e-28	0.00310962
DDX59|83479	-0.799857	3.52719	65.0485	7.31e-16	3.56e-15	0.00194691
COMMD1|150684	-0.79974	3.47903	19.1161	1.23e-05	2.69e-05	0.0177479
DPYSL3|1809	-0.799539	8.25814	94.9972	1.91e-22	1.42e-21	0.00460277
RANBP17|64901	-0.799047	3.2715	52.8289	3.64e-13	1.49e-12	0.00288924
WDR19|57728	-0.798808	3.91667	76.7274	1.96e-18	1.14e-17	0.00229323
UPRT|139596	-0.798686	3.1824	56.4072	5.89e-14	2.54e-13	0.00181842
SLC19A1|6573	-0.798518	3.66319	49.9344	1.59e-12	6.21e-12	0.00488596
CBARA1|10367	-0.79736	5.89091	88.8615	4.23e-21	2.92e-20	0.00409046
EPN2|22905	-0.797173	5.69186	78.9918	6.24e-19	3.73e-18	0.00466953
TOB2|10766	-0.796496	6.02147	67.4262	2.19e-16	1.11e-15	0.00588141
LMNA|4000	-0.796158	9.99811	73.1463	1.2e-17	6.61e-17	0.00611271
ELOVL1|64834	-0.795694	6.84927	116.286	4.11e-27	3.91e-26	0.00338324
FAM198B|51313	-0.795086	4.29695	62.4533	2.73e-15	1.28e-14	0.00398761
TRPS1|7227	-0.795009	3.73841	25.3383	4.81e-07	1.2e-06	0.0138524
C15orf57|90416	-0.794444	3.98195	72.72	1.49e-17	8.13e-17	0.00264492
NR2F1|7025	-0.794378	4.41393	79.9603	3.82e-19	2.32e-18	0.00303308
PPAP2A|8611	-0.794239	3.61703	48.2553	3.74e-12	1.42e-11	0.00409171
TUBG1|7283	-0.794119	5.57444	90.9884	1.45e-21	1.02e-20	0.00375725
SMYD3|64754	-0.79368	4.48412	31.1318	2.41e-08	6.77e-08	0.0115001
AMPD3|272	-0.793668	5.51227	70.1179	5.59e-17	2.92e-16	0.00522957
LGR4|55366	-0.793412	4.52299	74.1691	7.17e-18	3.98e-17	0.0034756
ARSI|340075	-0.793104	3.09034	40.701	1.77e-10	5.92e-10	0.00461907
ATG7|10533	-0.792903	5.1529	90.6477	1.72e-21	1.21e-20	0.00337309
HDGFRP2|84717	-0.791258	6.37913	51.8513	5.99e-13	2.42e-12	0.00790148
ACY1|95	-0.791164	3.1999	21.7289	3.14e-06	7.27e-06	0.0135718
DACT3|147906	-0.790806	3.24417	53.4895	2.6e-13	1.08e-12	0.00226786
SKIV2L2|23517	-0.790791	5.84674	90.6685	1.7e-21	1.2e-20	0.00401335
BPGM|669	-0.790552	6.49108	48.8579	2.75e-12	1.06e-11	0.00845444
CENPE|1062	-0.789462	4.25603	35.3331	2.78e-09	8.41e-09	0.00961362
SNN|8303	-0.789421	3.2252	49.6218	1.86e-12	7.25e-12	0.00281825
LOC441089|441089	-0.789196	3.1835	48.1404	3.97e-12	1.5e-11	0.00287168
SAMD4A|23034	-0.78912	6.84234	56.8254	4.76e-14	2.06e-13	0.00729811
SIDT2|51092	-0.788832	5.2483	70.1408	5.52e-17	2.89e-16	0.00482243
ERMP1|79956	-0.788097	4.56638	63.183	1.88e-15	8.95e-15	0.00462003
CSPG4|1464	-0.787827	8.10751	72.759	1.46e-17	7.98e-17	0.00587601
PPP1R12A|4659	-0.787175	6.78221	77.8847	1.09e-18	6.44e-18	0.00517538
MYO9B|4650	-0.786099	7.76521	48.5772	3.18e-12	1.21e-11	0.00881485
CLOCK|9575	-0.786001	4.2683	13.7247	0.00021165	0.000407323	0.0293084
BASP1|10409	-0.785839	7.47906	110.503	7.6e-26	6.89e-25	0.00364786
BAK1|578	-0.785759	4.61684	83.815	5.43e-20	3.5e-19	0.00296671
SLC12A9|56996	-0.78571	5.63963	71.7481	2.44e-17	1.31e-16	0.00497644
DOCK10|55619	-0.784849	5.99175	39.9891	2.55e-10	8.41e-10	0.0101637
TRERF1|55809	-0.784188	5.2278	44.8934	2.08e-11	7.44e-11	0.00837936
FAM84B|157638	-0.783977	5.19396	86.7402	1.24e-20	8.32e-20	0.00363032
PAPSS1|9061	-0.783767	6.18527	108.614	1.97e-25	1.75e-24	0.00326931
SNX29|92017	-0.783552	4.88031	33.6563	6.58e-09	1.93e-08	0.011085
S100A16|140576	-0.78317	6.0139	47.1363	6.62e-12	2.47e-11	0.00841273
ACADVL|37	-0.783136	7.08399	82.0469	1.33e-19	8.31e-19	0.00486302
HS2ST1|9653	-0.783082	5.48161	91.4509	1.14e-21	8.12e-21	0.00355458
EZR|7430	-0.782432	8.01718	91.2484	1.27e-21	8.97e-21	0.00456207
FAM115A|9747	-0.78198	4.33812	15.5242	8.15e-05	0.000164117	0.0256484
TTC31|64427	-0.781231	4.07765	81.1365	2.11e-19	1.3e-18	0.00217675
HCFC2|29915	-0.780723	4.67443	54.3943	1.64e-13	6.88e-13	0.00575253
BICD1|636	-0.78013	3.61701	37.2819	1.02e-09	3.19e-09	0.00706586
PKD2|5311	-0.779903	5.90744	61.3827	4.7e-15	2.17e-14	0.00610889
HSD17B4|3295	-0.779089	5.90207	103.606	2.47e-24	2.06e-23	0.00318533
GSTM1|2944	-0.778865	4.18575	77.0308	1.68e-18	9.79e-18	0.00244678
CTU2|348180	-0.778858	3.77023	47.4299	5.7e-12	2.13e-11	0.00497916
C10orf54|64115	-0.777739	3.09435	36.2281	1.76e-09	5.4e-09	0.00302639
CSRP1|1465	-0.777198	8.7775	95.3583	1.59e-22	1.19e-21	0.0043709
AR|367	-0.777193	3.49993	9.91752	0.00163713	0.00281959	0.0386645
ZDHHC2|51201	-0.775989	6.02229	80.6369	2.71e-19	1.67e-18	0.00447857
ALCAM|214	-0.775937	8.75625	73.2321	1.15e-17	6.33e-17	0.00571658
SSBP4|170463	-0.775523	4.83173	64.3806	1.03e-15	4.95e-15	0.00476416
NSMCE2|286053	-0.7755	3.48953	33.6373	6.64e-09	1.95e-08	0.00732678
NBAS|51594	-0.775398	6.03917	55.7528	8.22e-14	3.51e-13	0.0068743
MYO18A|399687	-0.775323	7.03876	58.5072	2.03e-14	9.01e-14	0.00692397
RAVER2|55225	-0.775089	3.7667	56.7936	4.84e-14	2.1e-13	0.00296717
NIT2|56954	-0.774758	4.52857	39.5917	3.13e-10	1.02e-09	0.00820815
MOBKL1A|92597	-0.774732	6.48629	53.2358	2.96e-13	1.22e-12	0.007435
SLC35B2|347734	-0.773605	6.9779	103.845	2.19e-24	1.84e-23	0.00365276
LRRC17|10234	-0.773348	8.13344	77.8497	1.11e-18	6.55e-18	0.00526769
HIF1A|3091	-0.773067	8.11583	56.064	7.01e-14	3.01e-13	0.00740049
DYNLL1|8655	-0.772435	7.58666	40.583	1.88e-10	6.28e-10	0.0101511
ST3GAL5|8869	-0.771867	7.09898	73.9273	8.1e-18	4.48e-17	0.00531426
PTPRS|5802	-0.771354	6.68423	37.3633	9.8e-10	3.07e-09	0.0108248
AP1S1|1174	-0.770962	6.88466	50.048	1.5e-12	5.88e-12	0.00795321
THY1|7070	-0.770758	6.57734	99.2533	2.22e-23	1.75e-22	0.00360553
TP53|7157	-0.770477	5.09439	52.0017	5.55e-13	2.25e-12	0.00650851
OSMR|9180	-0.77042	6.84959	18.0571	2.14e-05	4.58e-05	0.0229047
FNTB|2342	-0.770113	4.38561	84.5562	3.73e-20	2.43e-19	0.00234188
DENND3|22898	-0.769998	6.33238	64.368	1.03e-15	4.98e-15	0.0058327
PTPRA|5786	-0.769973	6.51922	97.7796	4.68e-23	3.6e-22	0.00372226
ACE|1636	-0.769787	4.76597	53.4194	2.69e-13	1.11e-12	0.00584562
MTG1|92170	-0.769566	3.5786	42.2139	8.18e-11	2.8e-10	0.00498843
MOV10|4343	-0.768072	6.08094	61.6901	4.02e-15	1.86e-14	0.00599756
GLUD2|2747	-0.767138	5.25733	44.6788	2.32e-11	8.26e-11	0.00797892
TBC1D16|125058	-0.767064	4.97437	21.587	3.38e-06	7.81e-06	0.0178085
NEK1|4750	-0.766991	4.66825	59.8032	1.05e-14	4.76e-14	0.00501184
HYAL2|8692	-0.766703	5.91842	87.6316	7.89e-21	5.36e-20	0.00385631
DCAF4|26094	-0.766693	3.71018	57.5392	3.31e-14	1.45e-13	0.00318843
MED19|219541	-0.766343	3.89738	71.0506	3.48e-17	1.84e-16	0.00207689
FAM114A1|92689	-0.765957	6.66928	32.8504	9.95e-09	2.88e-08	0.0121978
PAPSS2|9060	-0.765864	7.8526	61.0568	5.55e-15	2.55e-14	0.00658347
THADA|63892	-0.765349	4.20837	90.761	1.62e-21	1.14e-20	0.00172988
G2E3|55632	-0.765008	4.56865	81.6419	1.63e-19	1.01e-18	0.00291357
SHC1|6464	-0.764816	9.54019	53.3969	2.73e-13	1.12e-12	0.0077304
MAPK14|1432	-0.764324	6.01945	71.2124	3.21e-17	1.7e-16	0.00499119
USO1|8615	-0.763878	7.08109	95.4971	1.48e-22	1.12e-21	0.00394826
SLC25A24|29957	-0.762828	6.59996	91.9242	9.01e-22	6.45e-21	0.00394381
ACP2|53	-0.762263	5.33844	72.5999	1.59e-17	8.62e-17	0.00420858
AKR7A2|8574	-0.762054	4.92371	36.4362	1.58e-09	4.86e-09	0.0092991
STK25|10494	-0.76184	6.76101	93.8256	3.45e-22	2.52e-21	0.0038789
HLCS|3141	-0.761396	4.76183	53.1826	3.04e-13	1.25e-12	0.00581775
ODF2|4957	-0.761245	5.41986	80.6903	2.64e-19	1.62e-18	0.00380786
DNAJC6|9829	-0.761178	4.87873	47.5124	5.47e-12	2.05e-11	0.00682731
NEO1|4756	-0.761032	8.17903	33.1761	8.42e-09	2.44e-08	0.0122508
SMAP2|64744	-0.76103	5.08483	81.8913	1.44e-19	8.97e-19	0.00341495
TRIM5|85363	-0.759877	4.38639	42.4581	7.22e-11	2.48e-10	0.00673232
IQGAP1|8826	-0.759779	9.11571	31.8282	1.68e-08	4.78e-08	0.012827
ELOVL6|79071	-0.759469	5.06156	62.9606	2.11e-15	9.98e-15	0.0049351
EHBP1L1|254102	-0.759342	6.51869	56.4278	5.83e-14	2.51e-13	0.00668367
MON2|23041	-0.759208	5.78298	36.8505	1.28e-09	3.95e-09	0.0101574
FAM8A1|51439	-0.758842	5.72428	54.1302	1.88e-13	7.82e-13	0.00652583
C3orf21|152002	-0.757979	4.67141	73.7832	8.72e-18	4.81e-17	0.00332475
GALT|2592	-0.757591	3.2108	43.186	4.98e-11	1.73e-10	0.00314146
C7orf43|55262	-0.757542	4.16335	59.4538	1.25e-14	5.64e-14	0.00366959
NCBP1|4686	-0.756507	5.94259	84.7885	3.32e-20	2.17e-19	0.00393747
NFATC4|4776	-0.756124	4.94441	89.4725	3.11e-21	2.16e-20	0.00270478
C9orf46|55848	-0.756066	3.41399	21.1211	4.31e-06	9.88e-06	0.0138573
QPRT|23475	-0.755773	3.32538	41.9103	9.56e-11	3.26e-10	0.00386421
KLHL5|51088	-0.755753	7.88775	98.6519	3.01e-23	2.35e-22	0.00388321
ATP9A|10079	-0.755559	7.70181	24.2681	8.38e-07	2.04e-06	0.0165111
PNPLA2|57104	-0.755522	5.95434	69.2126	8.84e-17	4.57e-16	0.00490136
IRF3|3661	-0.755275	5.41343	43.3293	4.63e-11	1.61e-10	0.00803157
SUCLG2|8801	-0.754991	5.26389	71.6699	2.54e-17	1.36e-16	0.00408518
SLC39A13|91252	-0.754991	7.15257	86.6555	1.29e-20	8.68e-20	0.00428511
RRAGA|10670	-0.754126	6.73608	89.2435	3.49e-21	2.42e-20	0.00400616
LRSAM1|90678	-0.753624	4.43896	69.3645	8.18e-17	4.24e-16	0.0031309
ARPC5|10092	-0.7536	7.74214	75.938	2.93e-18	1.67e-17	0.00506341
CCDC92|80212	-0.753406	5.70319	86.5946	1.33e-20	8.94e-20	0.00352571
SLC17A5|26503	-0.753064	6.84253	94.1781	2.88e-22	2.13e-21	0.00380399
DNAJC13|23317	-0.75249	7.31589	42.4749	7.16e-11	2.47e-10	0.00915927
MFN1|55669	-0.750957	5.63312	80.5804	2.79e-19	1.71e-18	0.00388321
TAF9B|51616	-0.750949	4.11609	73.3983	1.06e-17	5.83e-17	0.00234864
VAC14|55697	-0.750911	6.53738	85.0785	2.87e-20	1.89e-19	0.00418715
PNPLA8|50640	-0.750438	4.77287	82.7339	9.39e-20	5.94e-19	0.00274417
VPS45|11311	-0.750098	5.07605	83.7946	5.49e-20	3.54e-19	0.00308378
PRKACB|5567	-0.750019	7.39964	65.5275	5.73e-16	2.81e-15	0.00580905
STUB1|10273	-0.748503	6.7508	31.8191	1.69e-08	4.81e-08	0.0119984
LOC642852|642852	-0.748464	5.30681	45.4113	1.6e-11	5.77e-11	0.00739705
NMD3|51068	-0.747652	5.89062	93.2174	4.69e-22	3.41e-21	0.00331175
TAF2|6873	-0.74744	5.24037	45.1337	1.84e-11	6.61e-11	0.00741763
APEH|327	-0.747348	6.04695	81.091	2.16e-19	1.33e-18	0.00403227
WDR60|55112	-0.746377	3.82063	59.5234	1.21e-14	5.46e-14	0.00296252
DACT1|51339	-0.745856	5.41781	76.0536	2.76e-18	1.58e-17	0.00404493
KPNA2|3838	-0.74532	7.33686	99.6883	1.78e-23	1.42e-22	0.00362281
C6orf1|221491	-0.745083	4.63906	37.7131	8.2e-10	2.58e-09	0.00817412
AP2A2|161	-0.745034	6.73532	103.454	2.67e-24	2.22e-23	0.00329546
FBXL2|25827	-0.744829	3.52847	51.9335	5.74e-13	2.32e-12	0.00233039
SERTAD1|29950	-0.744731	5.33773	24.0556	9.36e-07	2.27e-06	0.0149664
STAG2|10735	-0.744484	6.04886	65.5036	5.8e-16	2.85e-15	0.00521446
PPP2R5B|5526	-0.744242	5.27305	74.1658	7.18e-18	3.98e-17	0.00376846
NAPEPLD|222236	-0.744224	3.81733	50.1081	1.46e-12	5.71e-12	0.00417313
EPB41L2|2037	-0.744036	7.01267	58.8555	1.7e-14	7.57e-14	0.00623611
SHARPIN|81858	-0.743753	5.08362	45.0377	1.93e-11	6.92e-11	0.00699299
MTSS1|9788	-0.743232	4.03889	49.0869	2.45e-12	9.44e-12	0.0048775
GRAMD4|23151	-0.742982	3.79797	51.8852	5.88e-13	2.38e-12	0.00359113
KIAA0391|9692	-0.742685	4.77682	83.5202	6.31e-20	4.05e-19	0.00260032
ZNF445|353274	-0.742585	4.69544	31.7567	1.75e-08	4.96e-08	0.01036
TMEM173|340061	-0.742562	5.16321	91.8846	9.19e-22	6.57e-21	0.00259807
SPTLC2|9517	-0.742522	6.1444	42.1157	8.6e-11	2.95e-10	0.00856646
HIVEP1|3096	-0.742011	4.9873	15.4022	8.69e-05	0.000174601	0.0237682
EFHA1|221154	-0.7415	5.55958	46.7292	8.15e-12	3.02e-11	0.00714795
ARHGAP22|58504	-0.741231	5.94152	75.1237	4.42e-18	2.49e-17	0.00437094
CHSY3|337876	-0.741064	3.44814	47.6979	4.97e-12	1.87e-11	0.00286862
ZFP90|146198	-0.740392	4.37684	29.6856	5.08e-08	1.38e-07	0.0104771
HIST2H2AA3|8337	-0.740122	3.65447	20.3139	6.57e-06	1.48e-05	0.0139467
NDUFAF1|51103	-0.739152	4.07454	30.3488	3.61e-08	9.96e-08	0.0093137
TWF2|11344	-0.739019	6.45418	42.6726	6.47e-11	2.23e-10	0.00847129
TGFB1|7040	-0.738657	7.49812	88.9665	4.02e-21	2.77e-20	0.00406417
LIN37|55957	-0.738421	3.11022	29.3791	5.95e-08	1.61e-07	0.00596408
ANXA1|301	-0.737924	8.81881	83.2001	7.42e-20	4.73e-19	0.00452912
SPPL2B|56928	-0.737704	4.88035	78.9039	6.52e-19	3.89e-18	0.0029372
APBB2|323	-0.737034	4.86773	41.7705	1.03e-10	3.5e-10	0.00730654
SLC2A13|114134	-0.735995	4.20693	30.816	2.84e-08	7.9e-08	0.00943482
TJP1|7082	-0.735905	7.70899	33.0309	9.07e-09	2.63e-08	0.0114379
NEXN|91624	-0.735787	7.49864	39.7962	2.82e-10	9.23e-10	0.0093884
MED16|10025	-0.735575	5.65717	63.9141	1.3e-15	6.24e-15	0.00492187
CCM2|83605	-0.735445	6.36036	42.4143	7.38e-11	2.54e-10	0.0083872
MRPL12|6182	-0.735352	5.80327	26.8899	2.15e-07	5.56e-07	0.0132904
FCHSD1|89848	-0.735096	5.10696	82.3081	1.16e-19	7.32e-19	0.00298351
LOXL4|84171	-0.735026	4.61159	74.333	6.6e-18	3.67e-17	0.00260378
FERMT2|10979	-0.734995	7.48632	86.4318	1.45e-20	9.68e-20	0.00413898
LIMD2|80774	-0.734749	5.11082	42.7563	6.2e-11	2.14e-10	0.00718082
SORD|6652	-0.734514	4.13887	65.177	6.85e-16	3.34e-15	0.00277261
GOLIM4|27333	-0.734452	7.71173	49.3533	2.14e-12	8.29e-12	0.00755536
ACSS2|55902	-0.734089	4.814	79.7341	4.28e-19	2.59e-18	0.00278767
INTS4|92105	-0.732751	4.71028	84.7476	3.39e-20	2.22e-19	0.00249201
STAMBPL1|57559	-0.732363	4.58591	84.0554	4.81e-20	3.12e-19	0.00236114
NCDN|23154	-0.732086	5.79225	51.8314	6.05e-13	2.44e-12	0.0064374
LIG3|3980	-0.731902	4.29265	46.7655	8e-12	2.96e-11	0.0055002
BCAT2|587	-0.731892	4.65066	48.0135	4.23e-12	1.6e-11	0.00571059
CD9|928	-0.731727	6.97753	52.1408	5.17e-13	2.1e-12	0.00684102
C2orf43|60526	-0.731289	4.22086	67.7641	1.84e-16	9.35e-16	0.00235737
NAV1|89796	-0.730989	7.7232	14.5235	0.00013842	0.000272044	0.025999
WNT5A|7474	-0.73092	9.52944	60.4998	7.36e-15	3.36e-14	0.0062244
DYNLT1|6993	-0.730819	4.92883	15.9418	6.53e-05	0.000133362	0.0217839
GALNT7|51809	-0.730371	5.58033	77.3205	1.45e-18	8.5e-18	0.00373199
LOC284441|284441	-0.730236	4.65447	39.3796	3.49e-10	1.14e-09	0.00749973
SIRT2|22933	-0.730074	5.9116	74.0749	7.52e-18	4.17e-17	0.00416156
SASH1|23328	-0.728342	5.38691	30.4338	3.45e-08	9.54e-08	0.0112046
UAP1|6675	-0.728134	6.20181	67.0904	2.59e-16	1.31e-15	0.00485938
TMEM164|84187	-0.728105	4.63345	62.6265	2.5e-15	1.17e-14	0.00385208
PIK3CD|5293	-0.727665	5.15017	66.7076	3.15e-16	1.58e-15	0.00415707
RRBP1|6238	-0.725907	9.09713	54.7192	1.39e-13	5.86e-13	0.00676888
TNKS1BP1|85456	-0.725418	7.42761	97.5305	5.3e-23	4.07e-22	0.00354337
TYK2|7297	-0.725175	6.07221	82.9207	8.54e-20	5.42e-19	0.00367358
PEX3|8504	-0.725141	3.70714	65.8521	4.86e-16	2.4e-15	0.00162138
SDPR|8436	-0.724969	5.29654	51.7187	6.41e-13	2.58e-12	0.0056842
HECW2|57520	-0.724646	4.70648	23.249	1.42e-06	3.39e-06	0.0139295
MARK4|57787	-0.724338	5.77372	43.9868	3.31e-11	1.16e-10	0.00753316
TENC1|23371	-0.724211	5.78992	46.9275	7.37e-12	2.74e-11	0.0070439
OSBPL8|114882	-0.723972	6.93297	32.0219	1.52e-08	4.35e-08	0.0112305
FAR1|84188	-0.723902	5.6035	68.6623	1.17e-16	6e-16	0.004307
EXT1|2131	-0.72364	7.97971	59.8161	1.04e-14	4.73e-14	0.00601691
PPP2R3C|55012	-0.723605	4.54857	48.1081	4.03e-12	1.52e-11	0.00528269
COL3A1|1281	-0.723468	9.31258	88.4283	5.27e-21	3.61e-20	0.00411086
PNKP|11284	-0.723355	4.84069	75.3421	3.96e-18	2.24e-17	0.00305146
DLGAP4|22839	-0.723314	7.70222	60.6196	6.92e-15	3.17e-14	0.00589902
ARHGAP19|84986	-0.722708	3.44989	37.327	9.99e-10	3.13e-09	0.00509656
AK5|26289	-0.722595	6.45057	71.4893	2.79e-17	1.49e-16	0.00450768
FAM172A|83989	-0.722229	4.77045	59.0457	1.54e-14	6.9e-14	0.00431611
AGPAT2|10555	-0.722079	5.22975	37.3298	9.97e-10	3.12e-09	0.00836113
MMP11|4320	-0.721612	4.2752	56.0097	7.21e-14	3.09e-13	0.00363195
UTP20|27340	-0.721031	5.44749	31.5167	1.98e-08	5.6e-08	0.0106479
ID1|3397	-0.719841	5.67062	20.7944	5.11e-06	1.16e-05	0.0167083
TAF10|6881	-0.719538	4.85961	31.4984	2e-08	5.64e-08	0.00961704
ACSL4|2182	-0.719343	7.61353	70.4425	4.74e-17	2.49e-16	0.00496291
COL13A1|1305	-0.718759	5.10448	53.7552	2.27e-13	9.43e-13	0.00514675
CCDC50|152137	-0.718679	8.07642	84.1734	4.53e-20	2.94e-19	0.00417047
FBN1|2200	-0.718522	10.2649	22.917	1.69e-06	4e-06	0.0160246
TGFB1I1|7041	-0.718309	6.78098	86.4564	1.43e-20	9.56e-20	0.0037329
TAPBP|6892	-0.718235	7.58566	57.1851	3.97e-14	1.73e-13	0.00613276
FLOT2|2319	-0.717808	6.58223	65.7347	5.16e-16	2.55e-15	0.00500127
C15orf52|388115	-0.71754	6.98549	84.4635	3.91e-20	2.54e-19	0.00392707
C19orf2|8725	-0.716832	5.31004	45.0768	1.89e-11	6.79e-11	0.00667662
ENC1|8507	-0.716661	7.11155	66.4235	3.64e-16	1.82e-15	0.00515128
SMURF2|64750	-0.716577	9.30116	64.3995	1.02e-15	4.91e-15	0.00559975
GSTM4|2948	-0.71656	4.02515	55.3426	1.01e-13	4.3e-13	0.00309427
PHLDA2|7262	-0.716493	7.30729	32.1358	1.44e-08	4.11e-08	0.011005
SPRY4|81848	-0.715335	7.52497	39.1631	3.9e-10	1.26e-09	0.00903813
RNF141|50862	-0.715183	5.32575	77.1496	1.58e-18	9.24e-18	0.00334433
THBS1|7057	-0.715074	11.8297	36.8754	1.26e-09	3.91e-09	0.00987795
PTPRF|5792	-0.715021	8.0842	25.8643	3.66e-07	9.26e-07	0.0138989
MLKL|197259	-0.715013	3.62923	58.3212	2.23e-14	9.88e-14	0.00188241
MYST4|23522	-0.714907	4.79068	20.3743	6.37e-06	1.43e-05	0.0159332
RTN2|6253	-0.714769	3.80537	47.3307	6e-12	2.24e-11	0.00343629
PHKA2|5256	-0.713171	3.2276	31.5225	1.97e-08	5.58e-08	0.00587724
TMEM50B|757	-0.71266	4.546	62.2807	2.98e-15	1.39e-14	0.00341754
C6orf35|729515	-0.712079	3.93045	39.9387	2.62e-10	8.62e-10	0.00488529
TMOD3|29766	-0.711954	6.94329	68.6375	1.18e-16	6.08e-16	0.00481206
RAD50|10111	-0.711879	5.81871	34.2153	4.93e-09	1.46e-08	0.00961963
KCTD21|283219	-0.711483	4.44906	45.5031	1.52e-11	5.51e-11	0.00548251
ZNF710|374655	-0.711343	3.30971	28.7681	8.16e-08	2.19e-07	0.00715235
PEPD|5184	-0.71101	5.71563	53.4271	2.68e-13	1.11e-12	0.00565757
BCL3|602	-0.710181	3.15115	34.4692	4.33e-09	1.29e-08	0.00392959
DNAJB4|11080	-0.709978	4.84554	64.3595	1.04e-15	5e-15	0.00361279
ATP10D|57205	-0.709921	5.933	44.0022	3.28e-11	1.15e-10	0.00730453
SGSM3|27352	-0.709695	5.87532	62.8378	2.24e-15	1.06e-14	0.00473204
ATRN|8455	-0.709601	6.76139	33.7909	6.14e-09	1.8e-08	0.0101351
LYPLA1|10434	-0.709438	5.52348	75.6481	3.39e-18	1.93e-17	0.00356729
ANK2|287	-0.708596	4.49034	18.4382	1.76e-05	3.79e-05	0.0170682
PSKH1|5681	-0.707909	5.7289	49.1839	2.33e-12	8.99e-12	0.00622624
PI4K2B|55300	-0.707843	4.72205	59.7248	1.09e-14	4.94e-14	0.0037104
AHDC1|27245	-0.707588	5.9457	50.8055	1.02e-12	4.05e-12	0.00617421
STX12|23673	-0.707501	6.05372	84.6837	3.5e-20	2.29e-19	0.00331336
DIS3L2|129563	-0.707072	3.84238	63.1298	1.94e-15	9.19e-15	0.00184135
FGD6|55785	-0.706876	3.98028	21.4151	3.7e-06	8.51e-06	0.0132614
SLC36A1|206358	-0.706717	5.84767	30.2775	3.74e-08	1.03e-07	0.0108312
XAF1|54739	-0.706584	5.15296	11.0234	0.000899678	0.00160906	0.0304417
MSN|4478	-0.706222	10.2675	54.6652	1.43e-13	6.01e-13	0.00646764
ATRX|546	-0.706075	6.23042	29.6929	5.06e-08	1.38e-07	0.0112472
BTRC|8945	-0.705986	5.96138	45.4587	1.56e-11	5.64e-11	0.00689564
RRP12|23223	-0.704057	5.67762	66.6678	3.21e-16	1.61e-15	0.00427528
ERAP2|64167	-0.703591	6.76547	80.442	2.99e-19	1.83e-18	0.003884
PLS3|5358	-0.703321	7.87876	93.1006	4.97e-22	3.6e-21	0.00355602
PHTF1|10745	-0.703129	4.8827	77.7013	1.2e-18	7.05e-18	0.00276384
BCKDHA|593	-0.703091	3.42805	40.9044	1.6e-10	5.35e-10	0.00313555
MOBKL2C|148932	-0.702164	3.4613	48.1349	3.98e-12	1.5e-11	0.00223488
UBAP2|55833	-0.701725	6.12313	28.0275	1.2e-07	3.16e-07	0.0118084
LRRC45|201255	-0.701436	3.6866	23.6424	1.16e-06	2.79e-06	0.0103126
ACLY|47	-0.700884	8.917	47.6789	5.02e-12	1.88e-11	0.00724848
FAM173A|65990	-0.700588	3.41186	12.0121	0.000528564	0.000973082	0.0233683
IFT88|8100	-0.700236	3.20105	34.0013	5.51e-09	1.62e-08	0.0042635
ITGA4|3676	-0.70014	6.00286	47.3305	6e-12	2.24e-11	0.00647511
CAMKK2|10645	-0.699907	5.54998	50.8604	9.92e-13	3.94e-12	0.00571164
PDIA5|10954	-0.699902	3.71066	49.4289	2.06e-12	7.99e-12	0.00223755
KIT|3815	-0.699788	2.48075	11.3424	0.000757582	0.00136801	0.0166188
EXOC2|55770	-0.698296	5.85556	43.5357	4.16e-11	1.45e-10	0.00707108
MYL12A|10627	-0.698106	8.81104	49.9623	1.57e-12	6.13e-12	0.00682373
CUL4B|8450	-0.697942	6.72234	87.2928	9.36e-21	6.34e-20	0.00346172
ARHGEF10|9639	-0.697877	6.12897	45.3671	1.63e-11	5.89e-11	0.00687794
TMEM63B|55362	-0.697839	5.84829	72.1619	1.98e-17	1.07e-16	0.00385452
PIGS|94005	-0.697724	6.43385	91.3509	1.2e-21	8.54e-21	0.00311716
IGFBP4|3487	-0.697657	8.6182	63.0045	2.06e-15	9.78e-15	0.00536435
NUBP1|4682	-0.697645	3.5193	41.0926	1.45e-10	4.88e-10	0.00318106
SCARB1|949	-0.697599	5.53321	74.9651	4.79e-18	2.69e-17	0.00339325
CYB561|1534	-0.697298	5.71942	74.0022	7.8e-18	4.32e-17	0.00362157
AK1|203	-0.697031	5.90593	38.7831	4.74e-10	1.52e-09	0.00792846
PNKD|25953	-0.696737	4.72158	41.1268	1.43e-10	4.8e-10	0.00612086
SERPINE2|5270	-0.696725	10.7247	90.7569	1.62e-21	1.15e-20	0.00378625
RAB10|10890	-0.696607	7.02127	90.3118	2.03e-21	1.42e-20	0.00341248
ST5|6764	-0.696149	6.77211	64.362	1.04e-15	5e-15	0.00490975
TGFBR2|7048	-0.695354	8.92173	35.3427	2.77e-09	8.37e-09	0.00965639
DDR1|780	-0.69529	5.16104	79.025	6.13e-19	3.67e-18	0.002802
RBM43|375287	-0.695178	3.45304	36.0304	1.94e-09	5.95e-09	0.00438761
NAA40|79829	-0.694147	4.33708	43.2083	4.92e-11	1.71e-10	0.00524036
SLC35A1|10559	-0.693726	3.85501	46.714	8.21e-12	3.04e-11	0.00343787
SNX7|51375	-0.693684	4.38664	36.1717	1.81e-09	5.54e-09	0.00651489
POLD4|57804	-0.693377	5.44434	23.8207	1.06e-06	2.55e-06	0.0130043
MYL9|10398	-0.692767	10.0212	54.8838	1.28e-13	5.41e-13	0.00618003
SNTB2|6645	-0.692421	5.72068	28.5099	9.32e-08	2.49e-07	0.011006
MGAT5|4249	-0.692264	6.55752	8.97471	0.00273741	0.00456658	0.0375413
FAM155A|728215	-0.692159	5.712	69.0144	9.77e-17	5.03e-16	0.0039077
BAT5|7920	-0.691971	5.2406	58.807	1.74e-14	7.76e-14	0.00427647
ACADSB|36	-0.690963	4.4036	57.8571	2.82e-14	1.24e-13	0.00351168
N6AMT1|29104	-0.69089	3.13683	37.7057	8.23e-10	2.59e-09	0.00266924
BACE1|23621	-0.690362	7.43773	39.9387	2.62e-10	8.62e-10	0.00819609
RHBDF1|64285	-0.690275	6.79814	88.6371	4.74e-21	3.26e-20	0.00332871
CSDC2|27254	-0.690171	4.09051	49.2675	2.23e-12	8.64e-12	0.00383772
SERPINH1|871	-0.689791	9.09591	78.6021	7.6e-19	4.52e-18	0.00421248
RPGRIP1L|23322	-0.688993	3.57557	33.6605	6.56e-09	1.92e-08	0.00580948
GEFT|115557	-0.688195	3.59731	45.0902	1.88e-11	6.75e-11	0.00241851
DMPK|1760	-0.68811	6.79846	58.7131	1.82e-14	8.13e-14	0.00522999
CD97|976	-0.687806	7.29513	79.6448	4.48e-19	2.71e-18	0.00389538
PCYOX1L|78991	-0.687661	3.77266	55.9598	7.4e-14	3.17e-13	0.00187386
TPM3|7170	-0.687613	8.88493	65.3363	6.31e-16	3.09e-15	0.00504534
DIAPH2|1730	-0.687515	4.06314	25.5554	4.3e-07	1.08e-06	0.0100269
NBEAL1|65065	-0.687073	3.89979	10.2793	0.0013453	0.0023454	0.0290337
SYT15|83849	-0.686716	3.80645	36.2001	1.78e-09	5.47e-09	0.00511862
A4GALT|53947	-0.686401	4.01485	51.7179	6.41e-13	2.58e-12	0.00289274
BNC2|54796	-0.685184	4.18716	28.1878	1.1e-07	2.92e-07	0.00912399
COPG|22820	-0.685163	8.09974	61.6661	4.07e-15	1.88e-14	0.00523643
EPB41L5|57669	-0.68461	6.29996	35.024	3.26e-09	9.77e-09	0.00879457
MAGI2|9863	-0.684465	3.289	42.0667	8.82e-11	3.02e-10	0.00241235
RPAP3|79657	-0.684267	4.9652	75.2532	4.14e-18	2.34e-17	0.00274101
LMBRD1|55788	-0.684125	5.08249	64.7746	8.4e-16	4.09e-15	0.00346093
MAP7D3|79649	-0.684102	5.29945	32.2531	1.35e-08	3.88e-08	0.00902469
GNB4|59345	-0.683779	6.33801	42.992	5.5e-11	1.9e-10	0.00710624
PIGF|5281	-0.683519	3.5003	16.2397	5.58e-05	0.000114715	0.0150076
RFC1|5981	-0.683415	5.01448	48.4826	3.33e-12	1.27e-11	0.00519338
VPS33B|26276	-0.683404	4.15786	39.9228	2.64e-10	8.68e-10	0.00523337
TTC7A|57217	-0.681776	4.80611	72.3687	1.79e-17	9.67e-17	0.00251044
ARPC1B|10095	-0.681354	7.59537	56.4916	5.64e-14	2.44e-13	0.0055658
SHISA5|51246	-0.681114	8.03152	56.2307	6.44e-14	2.77e-13	0.00566503
DPP4|1803	-0.680936	4.18999	34.7159	3.82e-09	1.14e-08	0.00567872
COL8A1|1295	-0.680007	4.23558	29.7668	4.87e-08	1.33e-07	0.00772082
LYPLA2|11313	-0.679488	6.11702	37.4639	9.31e-10	2.92e-09	0.00803879
PAPPA|5069	-0.679415	4.81631	12.1234	0.00049792	0.00091767	0.0248989
HMGCL|3155	-0.679134	4.56058	37.4246	9.5e-10	2.98e-09	0.00627282
FILIP1L|11259	-0.67913	7.77322	46.2349	1.05e-11	3.85e-11	0.00685013
UBAP2L|9898	-0.678915	7.85079	45.2497	1.73e-11	6.24e-11	0.00705319
TMEM19|55266	-0.678881	5.01715	78.9136	6.49e-19	3.87e-18	0.00243904
SYNGR1|9145	-0.678727	4.5575	65.5726	5.6e-16	2.76e-15	0.00243462
MEIS3P1|4213	-0.678676	3.78898	46.8987	7.48e-12	2.77e-11	0.00262992
TBC1D8|11138	-0.678435	4.00578	45.6903	1.39e-11	5.02e-11	0.00376547
SYNJ2BP|55333	-0.677667	5.68613	54.862	1.29e-13	5.46e-13	0.00496145
SPATS2|65244	-0.677126	4.93411	75.2688	4.11e-18	2.32e-17	0.00253093
FAT1|2195	-0.677106	8.87408	7.39789	0.00653006	0.0103254	0.0441407
STK39|27347	-0.676823	5.69381	66.9873	2.73e-16	1.38e-15	0.00377481
TRIM44|54765	-0.676709	6.25134	27.5011	1.57e-07	4.11e-07	0.011172
C18orf32|497661	-0.676022	5.13058	25.9019	3.59e-07	9.09e-07	0.0108237
ASAM|79827	-0.675621	5.90735	26.1953	3.09e-07	7.86e-07	0.0115527
SYNC|81493	-0.675429	6.50155	82.4693	1.07e-19	6.76e-19	0.00329989
OGT|8473	-0.674872	6.55316	29.067	6.99e-08	1.89e-07	0.0106016
JMJD4|65094	-0.67483	4.17946	33.1985	8.32e-09	2.42e-08	0.00662324
LHFP|10186	-0.674773	6.5378	85.8967	1.9e-20	1.26e-19	0.00311425
C14orf101|54916	-0.674538	4.10665	40.8828	1.62e-10	5.41e-10	0.00476594
NOSIP|51070	-0.674454	5.23105	24.0065	9.6e-07	2.33e-06	0.0119798
MFSD3|113655	-0.674244	3.30115	26.1661	3.13e-07	7.97e-07	0.00598541
TOPBP1|11073	-0.674021	4.95518	44.9348	2.04e-11	7.28e-11	0.00548153
ORC3L|23595	-0.673863	4.74791	69.7169	6.85e-17	3.56e-16	0.00260972
AMOTL1|154810	-0.673347	6.08529	27.7679	1.37e-07	3.6e-07	0.0108648
TBC1D4|9882	-0.672809	3.07623	23.7117	1.12e-06	2.69e-06	0.00759209
FAM43A|131583	-0.672216	4.36586	46.5799	8.8e-12	3.25e-11	0.00392017
PSRC1|84722	-0.671974	3.25063	21.3719	3.78e-06	8.7e-06	0.00906153
KIAA1370|56204	-0.671484	5.84863	43.5682	4.09e-11	1.43e-10	0.00645616
SPRY2|10253	-0.671443	5.8195	72.175	1.97e-17	1.06e-16	0.00342189
AP4B1|10717	-0.671156	3.69031	46.3311	9.99e-12	3.67e-11	0.00260307
TMEM184B|25829	-0.671122	7.43683	62.1713	3.15e-15	1.47e-14	0.00485928
RNF170|81790	-0.670904	4.75376	64.7111	8.67e-16	4.21e-15	0.00288913
SIPA1|6494	-0.669724	5.66666	63.5594	1.56e-15	7.44e-15	0.00395848
ZW10|9183	-0.669687	4.49734	65.2939	6.45e-16	3.15e-15	0.00245053
DOCK7|85440	-0.669471	6.63873	39.1874	3.85e-10	1.25e-09	0.00762729
GLYR1|84656	-0.669434	6.63575	57.0096	4.34e-14	1.88e-13	0.00507841
ADRB2|154	-0.669411	3.68657	46.1559	1.09e-11	4e-11	0.0022944
COPB2|9276	-0.669373	8.1099	83.1333	7.67e-20	4.88e-19	0.00364845
DNAJA1|3301	-0.669211	7.63296	50.2157	1.38e-12	5.41e-12	0.00610036
GPSM1|26086	-0.668967	6.61802	73.2551	1.14e-17	6.26e-17	0.00379551
ATP13A2|23400	-0.668943	6.082	66.422	3.64e-16	1.82e-15	0.00402551
MCM6|4175	-0.668838	4.09592	49.9549	1.57e-12	6.15e-12	0.00326053
ATP6V1A|523	-0.668823	7.99192	66.1499	4.18e-16	2.07e-15	0.00461807
SLFN12|55106	-0.668606	4.11857	41.3073	1.3e-10	4.39e-10	0.00451985
EHD3|30845	-0.668359	6.49625	27.0854	1.95e-07	5.05e-07	0.0112049
IGF2BP2|10644	-0.667839	6.40604	51.5304	7.05e-13	2.82e-12	0.00555747
TGFBR3|7049	-0.667646	3.17963	21.3513	3.82e-06	8.79e-06	0.00823111
MCRS1|10445	-0.666854	5.23136	48.5225	3.27e-12	1.24e-11	0.00503689
CDC42EP2|10435	-0.666616	4.4312	59.9727	9.62e-15	4.38e-14	0.00263741
CAB39|51719	-0.666369	6.98899	85.4054	2.43e-20	1.61e-19	0.00328245
AAAS|8086	-0.666335	4.98204	59.7247	1.09e-14	4.94e-14	0.00343363
XPNPEP1|7511	-0.665828	5.788	70.0827	5.69e-17	2.97e-16	0.0035438
DENR|8562	-0.665074	6.64149	59.2399	1.4e-14	6.28e-14	0.00476306
GALNT1|2589	-0.663888	7.70527	86.2192	1.61e-20	1.08e-19	0.00339364
B3GNT2|10678	-0.663783	4.17803	52.5973	4.09e-13	1.67e-12	0.00284615
ZNF217|7764	-0.66373	5.23928	28.8512	7.82e-08	2.1e-07	0.00943842
NOC4L|79050	-0.663025	3.96633	30.8308	2.82e-08	7.85e-08	0.00653403
C12orf11|55726	-0.662963	4.80972	54.3709	1.66e-13	6.95e-13	0.00391462
CALM1|801	-0.662883	8.28375	81.2826	1.96e-19	1.21e-18	0.00368158
NISCH|11188	-0.662831	6.80485	70.8843	3.79e-17	2e-16	0.00395158
TMEM141|85014	-0.662546	3.73302	26.7233	2.35e-07	6.05e-07	0.00710173
PLSCR3|57048	-0.662218	6.54843	59.9449	9.75e-15	4.44e-14	0.00462078
NFKB2|4791	-0.662176	5.55376	71.3617	2.97e-17	1.58e-16	0.00314183
STMN3|50861	-0.662124	6.42401	71.4324	2.87e-17	1.53e-16	0.00372981
TLN2|83660	-0.661835	6.37163	26.4802	2.66e-07	6.83e-07	0.0111847
PAK4|10298	-0.661133	4.92634	55.447	9.6e-14	4.08e-13	0.00383726
KRT8|3856	-0.660858	3.63923	32.0133	1.53e-08	4.36e-08	0.00458182
ATP5SL|55101	-0.660762	5.28147	58.6248	1.91e-14	8.49e-14	0.00383055
RAB1B|81876	-0.660545	7.70526	59.2062	1.42e-14	6.38e-14	0.00498811
SERINC2|347735	-0.660498	6.78005	74.8565	5.06e-18	2.83e-17	0.00363503
C19orf66|55337	-0.660483	5.29985	29.3428	6.06e-08	1.64e-07	0.00908161
C22orf9|23313	-0.660327	7.33159	60.2977	8.15e-15	3.72e-14	0.00481058
PARVA|55742	-0.660137	8.13948	56.6935	5.09e-14	2.21e-13	0.00528994
PCCA|5095	-0.659335	3.34617	24.6731	6.79e-07	1.67e-06	0.00616346
CAP1|10487	-0.659269	9.68911	53.7806	2.24e-13	9.31e-13	0.00570764
PEX14|5195	-0.659053	4.52595	46.15	1.1e-11	4.01e-11	0.00422149
NOG|9241	-0.658972	3.59662	25.4937	4.44e-07	1.11e-06	0.00675247
ABTB1|80325	-0.65894	3.25927	28.0704	1.17e-07	3.1e-07	0.00486862
ZNHIT6|54680	-0.658937	5.58537	27.1188	1.91e-07	4.97e-07	0.010306
CYTSB|92521	-0.658806	6.05112	76.9611	1.74e-18	1.01e-17	0.00326356
C1orf123|54987	-0.658731	3.9641	23.4436	1.29e-06	3.08e-06	0.00933574
IL21R|50615	-0.658643	3.29072	35.0504	3.21e-09	9.65e-09	0.00408465
SEMA3A|10371	-0.658146	7.39828	46.4738	9.28e-12	3.42e-11	0.00632389
IFI27|3429	-0.657526	2.86111	4.57092	0.0325191	0.0458859	0.0492691
CADM1|23705	-0.657453	7.1158	70.0373	5.82e-17	3.04e-16	0.00400378
KIAA0040|9674	-0.657398	3.06927	21.6834	3.22e-06	7.44e-06	0.00786483
DKK1|22943	-0.65739	4.93649	35.9743	2e-09	6.11e-09	0.00669116
PABPC1|26986	-0.6567	9.4888	58.0353	2.57e-14	1.14e-13	0.00523258
PTBP1|5725	-0.656448	8.2061	58.8248	1.72e-14	7.69e-14	0.00506084
WDHD1|11169	-0.65559	3.50355	37.2559	1.04e-09	3.24e-09	0.00348892
TRIM21|6737	-0.655529	4.65697	19.7665	8.75e-06	1.95e-05	0.0131301
SH3BGRL2|83699	-0.655464	3.79013	32.9988	9.22e-09	2.67e-08	0.00524748
TTC15|51112	-0.655464	5.58515	73.3389	1.09e-17	6e-17	0.00304838
CCDC14|64770	-0.655373	6.64812	45.0907	1.88e-11	6.75e-11	0.00623082
SCRN3|79634	-0.655228	3.90757	50.3996	1.25e-12	4.95e-12	0.00243907
NLRP1|22861	-0.654622	4.01896	34.2374	4.88e-09	1.44e-08	0.00541157
PXK|54899	-0.654125	5.74028	31.3591	2.14e-08	6.05e-08	0.00858783
SPG11|80208	-0.654111	5.6126	35.1003	3.13e-09	9.42e-09	0.00765109
ACOT8|10005	-0.653423	3.92229	35.4841	2.57e-09	7.81e-09	0.00468708
EXOC6B|23233	-0.652978	4.98502	15.5133	8.19e-05	0.000165012	0.0179164
C11orf67|28971	-0.65279	3.0655	7.88195	0.00499307	0.00803347	0.0304439
SEPT5|5413	-0.652727	5.03295	50.7116	1.07e-12	4.24e-12	0.0042292
ZYX|7791	-0.652267	9.59052	70.8311	3.89e-17	2.05e-16	0.00421826
SLC26A2|1836	-0.652184	6.47152	27.9909	1.22e-07	3.22e-07	0.0102772
MME|4311	-0.651926	9.01497	51.9291	5.75e-13	2.33e-12	0.00574466
LSS|4047	-0.651675	7.29626	67.0687	2.62e-16	1.32e-15	0.00417135
USP20|10868	-0.651423	5.0942	62.1386	3.2e-15	1.49e-14	0.0033097
C9orf69|90120	-0.651353	5.35302	51.5506	6.98e-13	2.8e-12	0.00458539
TAGLN2|8407	-0.651298	8.82775	38.3984	5.77e-10	1.84e-09	0.00776314
MORC4|79710	-0.651063	5.32966	65.0351	7.36e-16	3.59e-15	0.00329914
NLGN2|57555	-0.650699	6.08865	48.7232	2.95e-12	1.13e-11	0.0053929
FAM125A|93343	-0.650481	4.01126	38.0414	6.93e-10	2.2e-09	0.00413644
APOOL|139322	-0.650467	3.41171	12.7951	0.000347521	0.000652757	0.0185044
SLC25A42|284439	-0.650239	3.88356	45.9101	1.24e-11	4.51e-11	0.00278085
ARHGEF6|9459	-0.650096	4.86131	35.6444	2.37e-09	7.21e-09	0.00660946
NDST1|3340	-0.649907	8.67331	49.4063	2.08e-12	8.08e-12	0.00597865
UQCRC2|7385	-0.649069	6.74014	78.3359	8.69e-19	5.15e-18	0.00330261
NMRAL1|57407	-0.648754	4.6393	31.9692	1.57e-08	4.45e-08	0.00702352
ORAI2|80228	-0.648672	6.5132	79.6349	4.5e-19	2.72e-18	0.00318455
ASCC1|51008	-0.648648	4.10547	44.1281	3.08e-11	1.09e-10	0.00353684
NUDCD3|23386	-0.648507	6.62966	77.1851	1.56e-18	9.08e-18	0.00334596
TTC9C|283237	-0.647654	4.26927	50.8292	1.01e-12	4e-12	0.00301421
CAMK4|814	-0.647647	3.71865	26.3103	2.91e-07	7.42e-07	0.00751283
ATP6V0D1|9114	-0.647226	7.09999	57.1253	4.09e-14	1.78e-13	0.00481357
TTK|7272	-0.646707	3.19017	37.1081	1.12e-09	3.48e-09	0.00204007
NME1-NME2|654364	-0.646488	3.09698	5.8597	0.0154914	0.0231431	0.0431133
EXOC4|60412	-0.646163	5.76149	60.5471	7.18e-15	3.28e-14	0.00388737
DNASE1L1|1774	-0.645344	6.1934	65.5371	5.7e-16	2.8e-15	0.00375931
PSMD8|5714	-0.645233	7.12838	48.8645	2.74e-12	1.05e-11	0.00566275
CLCN5|1184	-0.645114	4.35735	21.2712	3.99e-06	9.15e-06	0.0114743
NT5C2|22978	-0.645072	6.82863	70.6443	4.28e-17	2.25e-16	0.00370483
RUNX2|860	-0.644913	4.46026	33.414	7.45e-09	2.17e-08	0.00655186
OLFML2A|169611	-0.644371	3.35407	21.7073	3.18e-06	7.35e-06	0.00834467
PBX2|5089	-0.643966	5.69305	42.3032	7.82e-11	2.69e-10	0.00595238
PCYT1A|5130	-0.643849	6.0305	44.6022	2.41e-11	8.58e-11	0.00582523
CALCOCO1|57658	-0.643845	6.3154	62.2044	3.1e-15	1.44e-14	0.00403453
CDK16|5127	-0.643595	6.7473	59.1931	1.43e-14	6.42e-14	0.00447806
ALG8|79053	-0.643293	4.73481	53.1351	3.11e-13	1.28e-12	0.00343182
MMAB|326625	-0.64301	3.43709	34.1463	5.11e-09	1.51e-08	0.00338981
NCKIPSD|51517	-0.642885	4.97011	64.6533	8.93e-16	4.33e-15	0.00287153
SLC12A2|6558	-0.642782	5.48326	35.0117	3.28e-09	9.83e-09	0.00723689
NUDT22|84304	-0.642398	4.07062	19.4157	1.05e-05	2.32e-05	0.0115694
TMOD1|7111	-0.642261	2.98046	22.9116	1.7e-06	4.01e-06	0.00492812
SLC38A9|153129	-0.642029	4.18882	51.9762	5.62e-13	2.27e-12	0.0027025
AAGAB|79719	-0.642012	5.44088	46.1039	1.12e-11	4.11e-11	0.00508035
NOL6|65083	-0.641677	6.4543	66.4971	3.5e-16	1.75e-15	0.00383639
GSTK1|373156	-0.641468	5.62968	35.5841	2.44e-09	7.43e-09	0.00708684
MKL2|57496	-0.641359	3.81376	18.6855	1.54e-05	3.35e-05	0.0117878
FBXL6|26233	-0.641228	4.22563	40.6376	1.83e-10	6.11e-10	0.00422974
KIAA1217|56243	-0.640976	5.26848	23.5561	1.21e-06	2.91e-06	0.0110896
ZNF703|80139	-0.640691	5.08544	46.352	9.88e-12	3.64e-11	0.00475588
SIPA1L1|26037	-0.640533	5.65179	26.6442	2.45e-07	6.3e-07	0.00998011
PPP2R3A|5523	-0.640367	5.50347	20.1712	7.08e-06	1.59e-05	0.0133833
CTGF|1490	-0.640115	9.17969	53.0137	3.31e-13	1.36e-12	0.00542731
TRANK1|9881	-0.639705	3.23186	10.3825	0.00127213	0.00222551	0.0209082
LIMK1|3984	-0.639653	7.54288	71.0459	3.49e-17	1.85e-16	0.00383599
HHAT|55733	-0.638799	4.31806	47.3329	5.99e-12	2.24e-11	0.00318242
RHBDD1|84236	-0.638794	4.3878	20.0111	7.7e-06	1.72e-05	0.0119331
HSD3B7|80270	-0.638522	4.96783	55.7202	8.36e-14	3.57e-13	0.00337614
SMARCC1|6599	-0.638428	7.09322	45.0373	1.93e-11	6.92e-11	0.00610554
CPSF1|29894	-0.638381	6.44822	71.5528	2.7e-17	1.44e-16	0.00343479
MYO10|4651	-0.63828	8.67046	30.2338	3.83e-08	1.05e-07	0.00950935
TMEM14A|28978	-0.63811	3.90797	22.6547	1.94e-06	4.56e-06	0.0088015
INPPL1|3636	-0.637949	8.04881	69.5445	7.47e-17	3.87e-16	0.00397007
C16orf58|64755	-0.637787	5.84498	66.5801	3.36e-16	1.68e-15	0.00334504
COTL1|23406	-0.637278	9.10804	43.6758	3.88e-11	1.36e-10	0.00653698
C15orf41|84529	-0.637092	3.0994	32.199	1.39e-08	3.98e-08	0.00242881
HSPA8|3312	-0.637003	10.7393	84.1544	4.58e-20	2.97e-19	0.00341632
ETNK1|55500	-0.63696	5.11467	46.5061	9.13e-12	3.37e-11	0.00466699
ARPC1A|10552	-0.636921	6.80108	49.8046	1.7e-12	6.63e-12	0.00532878
FAM63B|54629	-0.636866	4.41994	9.14358	0.00249592	0.00419771	0.0291509
EFHD2|79180	-0.636802	6.06116	45.7713	1.33e-11	4.83e-11	0.00548849
ARL4C|10123	-0.635666	6.57543	69.574	7.36e-17	3.82e-16	0.0035232
PKNOX1|5316	-0.634816	4.7987	62.8479	2.23e-15	1.05e-14	0.002621
ABLIM1|3983	-0.634692	4.24043	16.9363	3.87e-05	8.06e-05	0.0138908
HIPK2|28996	-0.633252	8.32564	11.8907	0.000564152	0.00103445	0.0239334
MAD1L1|8379	-0.633019	4.51425	28.4455	9.64e-08	2.57e-07	0.00766159
PIGQ|9091	-0.632778	4.89859	48.3994	3.48e-12	1.32e-11	0.00404376
POLG|5428	-0.632723	5.86296	46.2675	1.03e-11	3.79e-11	0.00522134
TPST1|8460	-0.632437	4.9452	64.5179	9.57e-16	4.63e-15	0.00259808
TMOD2|29767	-0.631734	5.86346	21.6879	3.21e-06	7.43e-06	0.012237
SCHIP1|29970	-0.631722	4.65345	50.7813	1.03e-12	4.1e-12	0.00345269
FLNA|2316	-0.631585	11.7822	32.91	9.65e-09	2.79e-08	0.00865067
DYM|54808	-0.629272	4.43658	38.3108	6.03e-10	1.93e-09	0.00471025
WDR41|55255	-0.629173	5.44467	62.3091	2.94e-15	1.37e-14	0.00319087
COG6|57511	-0.628639	5.25144	56.8482	4.71e-14	2.04e-13	0.00352689
LMAN2|10960	-0.628577	7.09683	34.4449	4.38e-09	1.3e-08	0.00776378
SLC46A1|113235	-0.628453	3.04202	25.3494	4.78e-07	1.19e-06	0.00437666
GPHN|10243	-0.628311	3.04825	27.0962	1.94e-07	5.03e-07	0.00409971
GXYLT1|283464	-0.628109	5.08598	51.2652	8.07e-13	3.22e-12	0.00385259
MRE11A|4361	-0.628035	3.62336	44.11	3.1e-11	1.1e-10	0.00200664
TSPYL1|7259	-0.627982	6.84258	59.188	1.43e-14	6.43e-14	0.00431121
BCKDK|10295	-0.627708	5.7837	58.9866	1.59e-14	7.11e-14	0.00378149
PECI|10455	-0.626946	5.4287	46.9849	7.15e-12	2.66e-11	0.00465551
SOX6|55553	-0.626071	4.35575	25.4314	4.58e-07	1.15e-06	0.00823416
ARMC6|93436	-0.62541	5.39167	52.9787	3.37e-13	1.38e-12	0.00400251
CNTROB|116840	-0.62539	5.11352	45.096	1.88e-11	6.73e-11	0.00455252
CLEC16A|23274	-0.62515	5.114	49.7003	1.79e-12	6.97e-12	0.00410071
TPCN1|53373	-0.625032	5.34096	42.2399	8.07e-11	2.77e-10	0.00523443
DHRS4|10901	-0.624232	3.98716	20.0668	7.48e-06	1.67e-05	0.0103434
TBC1D2|55357	-0.623933	6.09902	36.5997	1.45e-09	4.48e-09	0.00680365
IFI44|10561	-0.623834	3.94722	6.85184	0.00885502	0.0137475	0.0361854
GBAS|2631	-0.623407	4.73214	62.206	3.09e-15	1.44e-14	0.00240651
JAK1|3716	-0.623323	7.70609	33.9942	5.53e-09	1.63e-08	0.00791158
WDR12|55759	-0.623307	4.8059	64.3189	1.06e-15	5.1e-15	0.00243625
FBXL19|54620	-0.623259	5.34648	39.016	4.2e-10	1.36e-09	0.00583828
MYO1B|4430	-0.623004	7.37534	45.9039	1.24e-11	4.52e-11	0.0057088
SNX15|29907	-0.622816	4.65215	39.1406	3.94e-10	1.28e-09	0.00480104
PIAS1|8554	-0.622712	3.9629	22.6859	1.91e-06	4.49e-06	0.00866748
IPO4|79711	-0.622609	6.23787	67.3718	2.25e-16	1.14e-15	0.00343498
THOC1|9984	-0.622494	3.38953	24.3477	8.04e-07	1.96e-06	0.00593783
PLXNA2|5362	-0.622424	5.81767	20.4752	6.04e-06	1.36e-05	0.0127028
STAMBP|10617	-0.621492	4.83568	56.3841	5.96e-14	2.57e-13	0.00286845
MICAL2|9645	-0.621469	9.39041	18.4686	1.73e-05	3.73e-05	0.01488
STT3B|201595	-0.620933	6.78846	38.0831	6.78e-10	2.15e-09	0.00673057
VAV2|7410	-0.620863	5.6256	60.0158	9.41e-15	4.28e-14	0.00352644
EPB41L1|2036	-0.620518	5.69957	39.5737	3.16e-10	1.03e-09	0.00591341
ZNF407|55628	-0.620464	4.25481	32.3207	1.31e-08	3.75e-08	0.00572446
ETFDH|2110	-0.620082	3.99868	39.3509	3.54e-10	1.15e-09	0.00349519
TMBIM4|51643	-0.619585	5.04023	35.6828	2.32e-09	7.07e-09	0.00590884
DCAKD|79877	-0.61906	4.83117	57.723	3.02e-14	1.33e-13	0.00275943
KIAA0317|9870	-0.618673	6.26041	34.8186	3.62e-09	1.08e-08	0.00717871
UBE2L6|9246	-0.618601	5.69338	19.4338	1.04e-05	2.3e-05	0.0128962
SCP2|6342	-0.618565	6.71429	55.7	8.44e-14	3.61e-13	0.00434781
KLC1|3831	-0.618541	7.56038	59.2405	1.4e-14	6.28e-14	0.00432139
KIAA0664|23277	-0.618209	6.43711	48.5201	3.27e-12	1.25e-11	0.00504748
AP1S2|8905	-0.617708	6.33624	69.8362	6.44e-17	3.36e-16	0.0032069
IMPDH1|3614	-0.617669	6.03577	58.8972	1.66e-14	7.42e-14	0.00379253
C19orf28|126321	-0.617283	6.96575	51.9017	5.84e-13	2.36e-12	0.00480844
YWHAQ|10971	-0.617056	8.84156	63.3054	1.77e-15	8.43e-15	0.00417632
CYTH3|9265	-0.616972	5.97883	34.4267	4.43e-09	1.31e-08	0.00703243
PDLIM4|8572	-0.616778	6.74082	41.067	1.47e-10	4.94e-10	0.00609124
PIP5K1C|23396	-0.615678	7.32678	33.6298	6.67e-09	1.95e-08	0.00773774
SIPA1L3|23094	-0.615624	6.62955	18.5581	1.65e-05	3.57e-05	0.0140852
CLPB|81570	-0.615572	4.33547	33.2099	8.27e-09	2.4e-08	0.00552491
NPFFR2|10886	-0.615339	3.1053	25.47	4.49e-07	1.12e-06	0.00293189
HMOX2|3163	-0.615273	5.90694	24.269	8.38e-07	2.04e-06	0.0101908
VPS36|51028	-0.615188	5.32246	60.6411	6.85e-15	3.14e-14	0.00313578
HIBADH|11112	-0.614945	5.16932	41.1158	1.43e-10	4.82e-10	0.00493567
TTYH3|80727	-0.614712	8.82872	24.6544	6.86e-07	1.69e-06	0.0108417
CDC42SE2|56990	-0.61468	5.40597	58.2937	2.26e-14	1e-13	0.00334271
MYL6|4637	-0.613805	9.97451	15.2483	9.43e-05	0.000188747	0.0176084
UBE2N|7334	-0.613737	6.39455	43.4686	4.31e-11	1.5e-10	0.00552433
LGALS3|3958	-0.613192	6.25854	39.8212	2.78e-10	9.11e-10	0.0059597
AHCYL2|23382	-0.612637	4.4265	24.1145	9.08e-07	2.2e-06	0.00855291
KAZ|23254	-0.612604	4.86801	47.9659	4.34e-12	1.63e-11	0.00362383
WFS1|7466	-0.612353	6.9893	53.4225	2.69e-13	1.11e-12	0.0045632
C19orf60|55049	-0.612287	4.65667	15.4359	8.53e-05	0.000171652	0.0149075
LPP|4026	-0.612156	5.13558	4.47101	0.0344745	0.0484082	0.0582825
FBXO21|23014	-0.611219	5.27297	46.0023	1.18e-11	4.31e-11	0.00445058
TOP2A|7153	-0.611091	5.8486	30.6075	3.16e-08	8.76e-08	0.00776421
MAP9|79884	-0.611031	4.69589	37.3629	9.81e-10	3.07e-09	0.00518116
CBX5|23468	-0.610426	7.02469	15.9065	6.65e-05	0.000135706	0.0163561
BAHD1|22893	-0.61034	5.64523	50.2704	1.34e-12	5.27e-12	0.0041955
RBM3|5935	-0.610309	7.8424	41.2572	1.33e-10	4.5e-10	0.00620549
NICN1|84276	-0.610232	3.66683	37.915	7.39e-10	2.34e-09	0.00226472
TIPRL|261726	-0.610163	5.48171	51.6197	6.74e-13	2.7e-12	0.0038916
STYX|6815	-0.610004	5.34902	32.2823	1.33e-08	3.83e-08	0.0069818
PHF21A|51317	-0.607691	4.75323	48.8314	2.79e-12	1.07e-11	0.00341032
RARS2|57038	-0.607589	5.41783	50.1514	1.42e-12	5.58e-12	0.00387878
PRMT2|3275	-0.607582	6.40965	44.988	1.98e-11	7.1e-11	0.00517243
RFX5|5993	-0.607511	5.20567	35.2173	2.95e-09	8.9e-09	0.00600223
PIGU|128869	-0.60746	4.31426	50.2878	1.33e-12	5.23e-12	0.00244423
LUZP1|7798	-0.607399	7.55976	19.1099	1.23e-05	2.7e-05	0.0135346
VEGFC|7424	-0.607375	7.12126	67.4768	2.13e-16	1.08e-15	0.00350348
CRIP2|1397	-0.60725	5.61214	22.8342	1.77e-06	4.17e-06	0.0103091
RBM19|9904	-0.607126	5.47255	46.2842	1.02e-11	3.76e-11	0.00452552
MESDC1|59274	-0.606327	4.65835	50.5061	1.19e-12	4.7e-12	0.00291907
RNFT1|51136	-0.606134	3.57738	33.6386	6.64e-09	1.94e-08	0.00337571
CAND1|55832	-0.605982	7.005	56.0482	7.07e-14	3.03e-13	0.00427892
FAT4|79633	-0.605686	5.78615	6.02042	0.0141413	0.0212772	0.0425872
YWHAH|7533	-0.605424	7.21981	56.3192	6.16e-14	2.65e-13	0.00426
GALNT5|11227	-0.605187	4.29778	31.9698	1.57e-08	4.45e-08	0.00476712
ACOX3|8310	-0.60498	4.16436	54.2486	1.77e-13	7.38e-13	0.00174241
PPM1M|132160	-0.604532	4.02762	34.4387	4.4e-09	1.3e-08	0.0041377
DNM2|1785	-0.603874	7.35627	65.8382	4.89e-16	2.42e-15	0.00361453
AHNAK|79026	-0.603624	9.77476	9.1367	0.00250532	0.00421141	0.0284695
CUL7|9820	-0.603454	5.72428	46.3174	1.01e-11	3.7e-11	0.00451639
MVP|9961	-0.603316	8.99558	57.8907	2.77e-14	1.22e-13	0.00439162
BRD9|65980	-0.602854	5.40081	59.2136	1.41e-14	6.36e-14	0.00308851
NECAP2|55707	-0.602453	6.52229	48.2249	3.8e-12	1.44e-11	0.00477233
FBXO10|26267	-0.602252	4.57784	47.2341	6.3e-12	2.35e-11	0.00328726
ACTR1A|10121	-0.602203	7.90139	55.5144	9.28e-14	3.95e-13	0.00443984
PDCD1LG2|80380	-0.601514	5.78467	57.0012	4.36e-14	1.89e-13	0.00352126
AFAP1|60312	-0.601493	6.47326	14.2934	0.000156413	0.000305859	0.017544
INTS9|55756	-0.601429	3.55356	34.27	4.8e-09	1.42e-08	0.00301788
STARD13|90627	-0.60094	5.29992	43.6719	3.88e-11	1.36e-10	0.00450454
CCT7|10574	-0.600845	7.80359	35.3873	2.7e-09	8.19e-09	0.00704191
AKAP12|9590	-0.600668	4.23904	23.4684	1.27e-06	3.04e-06	0.00787558
ZBTB47|92999	-0.600405	5.5296	48.2204	3.81e-12	1.44e-11	0.00416598
ACVRL1|94	-0.600188	5.94141	55.2044	1.09e-13	4.61e-13	0.00374316
CUEDC2|79004	-0.600059	5.09814	19.0128	1.3e-05	2.84e-05	0.0117574
EYA3|2140	-0.600012	3.50461	11.3804	0.000742217	0.00134146	0.0181048
PKIA|5569	-0.599935	3.92933	45.0905	1.88e-11	6.75e-11	0.00205386
FAM189B|10712	-0.599551	6.19341	50.6028	1.13e-12	4.48e-12	0.00435536
PKIG|11142	-0.599316	5.05149	37.8991	7.45e-10	2.36e-09	0.0048615
FAM175A|84142	-0.599303	3.20096	30.6663	3.06e-08	8.51e-08	0.00274068
C17orf62|79415	-0.599148	5.57915	37.8496	7.64e-10	2.41e-09	0.00553234
ZDHHC21|340481	-0.598908	3.50823	22.0722	2.63e-06	6.12e-06	0.00672887
FPGS|2356	-0.598799	5.44064	35.2858	2.85e-09	8.61e-09	0.00593784
IFNGR2|3460	-0.598604	6.33926	60.2008	8.57e-15	3.9e-14	0.0035719
CMPK1|51727	-0.598483	7.3185	57.6192	3.18e-14	1.4e-13	0.00409041
LIMS2|55679	-0.598368	5.64007	37.3213	1e-09	3.13e-09	0.00559319
ENG|2022	-0.598099	9.13599	51.4633	7.29e-13	2.92e-12	0.00488026
PTMS|5763	-0.59805	8.15936	19.2387	1.15e-05	2.53e-05	0.0130896
ABHD11|83451	-0.598038	3.1918	18.7622	1.48e-05	3.22e-05	0.00728641
RPP40|10799	-0.597665	3.14028	27.6116	1.48e-07	3.89e-07	0.00316218
EXOC7|23265	-0.597434	7.77127	44.9789	1.99e-11	7.13e-11	0.00542824
CCDC149|91050	-0.597274	3.83106	46.3472	9.9e-12	3.64e-11	0.00132878
MTFMT|123263	-0.596497	3.30056	26.5901	2.52e-07	6.46e-07	0.0039052
AARS2|57505	-0.595645	4.10963	46.158	1.09e-11	4e-11	0.00237067
APBA2|321	-0.595517	6.49024	57.9749	2.65e-14	1.17e-13	0.003751
MXD4|10608	-0.595289	6.52373	55.6512	8.65e-14	3.69e-13	0.00391485
RAB5B|5869	-0.594885	7.33687	34.6881	3.87e-09	1.15e-08	0.00696501
MGLL|11343	-0.594786	9.0776	37.2515	1.04e-09	3.24e-09	0.00669643
FBXL4|26235	-0.594217	3.67514	37.6745	8.36e-10	2.63e-09	0.00235683
ARSJ|79642	-0.59406	5.67023	20.6378	5.55e-06	1.26e-05	0.0110555
PVRL2|5819	-0.593399	6.88189	40.669	1.8e-10	6.02e-10	0.00565827
ITPR3|3710	-0.59335	4.86454	12.0982	0.000504713	0.000930021	0.0191082
FBLIM1|54751	-0.593134	7.55984	61.4536	4.53e-15	2.09e-14	0.00379364
ADAM12|8038	-0.593023	3.31649	19.7072	9.03e-06	2e-05	0.00707169
SCAMP1|9522	-0.59294	5.33599	40.3373	2.14e-10	7.08e-10	0.00490108
BLMH|642	-0.592717	4.41242	31.6388	1.86e-08	5.26e-08	0.00530456
ARFGAP2|84364	-0.592563	5.89891	48.5531	3.21e-12	1.23e-11	0.00426365
SVEP1|79987	-0.591983	3.87721	18.6618	1.56e-05	3.39e-05	0.00939192
KCNMA1|3778	-0.591674	7.83559	45.3412	1.66e-11	5.97e-11	0.00530472
PIK3IP1|113791	-0.591561	5.89792	42.4654	7.19e-11	2.48e-10	0.00487128
SLC12A4|6560	-0.591522	7.10175	67.26	2.38e-16	1.2e-15	0.00331412
SEMA3F|6405	-0.591484	4.02598	37.5165	9.06e-10	2.85e-09	0.00318854
PML|5371	-0.591467	6.84508	33.6348	6.65e-09	1.95e-08	0.00699287
HADHA|3030	-0.591158	7.68856	56.0418	7.09e-14	3.04e-13	0.00418383
LMAN2L|81562	-0.591038	4.58851	44.7382	2.25e-11	8.02e-11	0.00316522
CLDN11|5010	-0.591027	5.49375	28.3776	9.98e-08	2.66e-07	0.00682504
MED24|9862	-0.590929	6.1486	62.3552	2.87e-15	1.34e-14	0.00325156
CRELD2|79174	-0.590698	5.32156	16.9652	3.81e-05	7.94e-05	0.0131034
MEIS1|4211	-0.590604	4.19578	43.4483	4.35e-11	1.52e-10	0.00290394
RPUSD3|285367	-0.590564	4.56642	24.8608	6.16e-07	1.52e-06	0.00772532
LY6K|54742	-0.590096	4.74169	29.6438	5.19e-08	1.41e-07	0.00617124
CCDC88A|55704	-0.589676	6.12351	16.7336	4.3e-05	8.93e-05	0.0141236
CCDC68|80323	-0.589674	6.37869	48.0278	4.2e-12	1.58e-11	0.00454986
ADAM33|80332	-0.589664	5.14319	38.5172	5.43e-10	1.74e-09	0.00481179
C6orf129|154467	-0.589418	3.44614	10.8661	0.000979415	0.00174456	0.0169569
ZDHHC8|29801	-0.589278	6.468	50.6044	1.13e-12	4.48e-12	0.00428252
DOK4|55715	-0.589073	5.03478	48.5558	3.21e-12	1.22e-11	0.00341392
UBE2V1|7335	-0.58907	7.73453	56.1264	6.8e-14	2.92e-13	0.00416029
GAMT|2593	-0.58899	4.99911	21.7906	3.04e-06	7.06e-06	0.00948329
DZIP3|9666	-0.588901	4.17034	37.2452	1.04e-09	3.25e-09	0.00375871
RASSF2|9770	-0.588556	4.89013	26.0324	3.36e-07	8.52e-07	0.007602
PTGER4|5734	-0.587312	5.32508	46.3764	9.76e-12	3.59e-11	0.00393317
BTD|686	-0.587259	3.6965	33.4893	7.17e-09	2.09e-08	0.00282864
EDEM2|55741	-0.586978	4.96638	44.6877	2.31e-11	8.22e-11	0.00364965
MAGED2|10916	-0.586526	7.6061	61.4619	4.51e-15	2.08e-14	0.00369136
PRKAG2|51422	-0.586005	4.40941	34.0318	5.42e-09	1.6e-08	0.00435062
MARVELD1|83742	-0.585554	7.17685	54.3404	1.69e-13	7.06e-13	0.00413739
PIGV|55650	0.584995	3.55815	35.1368	3.07e-09	9.24e-09	0.00226153
CCDC90A|63933	0.585405	4.24772	35.9022	2.07e-09	6.34e-09	0.00385501
LMTK2|22853	0.585459	4.65461	7.40709	0.00649675	0.0102791	0.0310484
TRA2B|6434	0.585657	7.03777	66.2849	3.9e-16	1.94e-15	0.00329126
LPIN1|23175	0.585975	6.59513	25.5195	4.38e-07	1.1e-06	0.00910107
PHC3|80012	0.586105	5.97629	20.9272	4.77e-06	1.09e-05	0.0109065
FNIP2|57600	0.586121	6.17322	10.8009	0.00101449	0.00180259	0.0220772
NFKBIZ|64332	0.586297	4.33448	26.2898	2.94e-07	7.5e-07	0.00668801
HEXA|3073	0.58644	7.47457	66.258	3.96e-16	1.97e-15	0.00339909
RGPD6|729540	0.586698	5.13574	28.6365	8.73e-08	2.33e-07	0.00712567
KDM6A|7403	0.587043	5.03473	27.774	1.36e-07	3.59e-07	0.0072253
APPL1|26060	0.587153	5.48586	38.1614	6.51e-10	2.07e-09	0.00529455
RAB11FIP5|26056	0.58725	7.59447	38.5712	5.28e-10	1.69e-09	0.00612212
FAM96A|84191	0.587263	5.02513	20.7169	5.32e-06	1.21e-05	0.0101673
BAIAP2L1|55971	0.587676	5.51898	54.3597	1.67e-13	6.99e-13	0.00334381
NSMAF|8439	0.587776	5.79209	49.6423	1.84e-12	7.18e-12	0.00399331
UBA52|7311	0.587979	8.38858	14.4805	0.000141619	0.000278007	0.0169111
MRPL50|54534	0.58808	4.53206	41.6954	1.07e-10	3.63e-10	0.00353246
SSU72|29101	0.58933	6.88078	30.0942	4.12e-08	1.13e-07	0.00778391
MORN4|118812	0.589827	4.28138	42.3948	7.46e-11	2.56e-10	0.00308001
ODC1|4953	0.589906	7.60636	35.2213	2.94e-09	8.88e-09	0.0067952
FBXW11|23291	0.590039	6.73998	44.7696	2.22e-11	7.9e-11	0.00507009
CD163L1|283316	0.590248	5.08946	49.7802	1.72e-12	6.71e-12	0.00340189
TOLLIP|54472	0.590715	6.82002	57.4376	3.49e-14	1.53e-13	0.0038646
WBSCR22|114049	0.590762	5.87169	23.7265	1.11e-06	2.67e-06	0.00956296
RBBP5|5929	0.590984	4.92218	27.8126	1.34e-07	3.52e-07	0.00729958
ARRDC3|57561	0.591382	5.94955	55.8602	7.78e-14	3.33e-13	0.00366844
TMEM68|137695	0.591439	4.13136	35.288	2.84e-09	8.6e-09	0.00396088
PSPC1|55269	0.592081	5.66594	50.6688	1.09e-12	4.33e-12	0.00387897
LAGE3|8270	0.592329	3.90647	9.39338	0.00217771	0.00368771	0.0228763
C20orf72|92667	0.592426	5.2189	41.2724	1.32e-10	4.47e-10	0.00459688
TMEM33|55161	0.592589	6.63356	60.104	9e-15	4.1e-14	0.00365315
SETD6|79918	0.593151	3.34551	32.6851	1.08e-08	3.12e-08	0.00255447
GPN3|51184	0.593321	4.25163	23.8071	1.06e-06	2.57e-06	0.00762848
FBRS|64319	0.593456	7.02586	49.2301	2.28e-12	8.79e-12	0.00471511
ZNF329|79673	0.594192	4.31191	50.9719	9.37e-13	3.73e-12	0.00222167
PRKRIP1|79706	0.594243	5.19798	37.1978	1.07e-09	3.33e-09	0.0052727
MGC2752|65996	0.594443	5.76679	53.3073	2.85e-13	1.18e-12	0.00377117
HERPUD1|9709	0.594924	6.72267	64.2808	1.08e-15	5.2e-15	0.00340862
GAS8|2622	0.595333	4.17071	46.0984	1.12e-11	4.12e-11	0.00250675
IGF2R|3482	0.595764	9.48524	20.8439	4.98e-06	1.13e-05	0.0121128
CACYBP|27101	0.596101	5.93696	31.3432	2.16e-08	6.1e-08	0.0072095
TOP3A|7156	0.596378	5.09333	27.916	1.27e-07	3.34e-07	0.00759215
GATA2|2624	0.597256	3.32563	23.7487	1.1e-06	2.64e-06	0.00523797
ZNF322A|79692	0.597514	4.94533	35.9832	1.99e-09	6.09e-09	0.00537432
HRAS|3265	0.597695	6.00742	14.9173	0.000112327	0.000222931	0.0162306
NRF1|4899	0.597848	3.77116	45.7873	1.32e-11	4.79e-11	0.00163273
APOL1|8542	0.597961	3.11547	9.67129	0.00187169	0.0031974	0.0183179
JOSD1|9929	0.597998	6.3638	41.0455	1.49e-10	4.99e-10	0.00556614
METTL2A|339175	0.598345	4.80119	47.9895	4.28e-12	1.61e-11	0.00340092
POLR3F|10621	0.598413	4.59749	47.4807	5.55e-12	2.08e-11	0.00310215
ANKRD13B|124930	0.598665	4.06703	42.0388	8.95e-11	3.06e-10	0.0028612
ANKRD40|91369	0.598749	6.63329	29.7357	4.95e-08	1.35e-07	0.00809814
RRP1B|23076	0.598791	6.74276	32.657	1.1e-08	3.17e-08	0.00739045
REXO4|57109	0.598923	5.48316	34.5385	4.18e-09	1.24e-08	0.00622347
CTNS|1497	0.599	5.44367	40.6846	1.79e-10	5.97e-10	0.00507273
PHF15|23338	0.599057	5.53124	33.3858	7.56e-09	2.2e-08	0.00652569
ALG13|79868	0.599226	4.6958	52.7221	3.84e-13	1.57e-12	0.00273776
WDR74|54663	0.599967	4.86752	25.7749	3.84e-07	9.68e-07	0.00810749
FNTA|2339	0.600275	6.14463	59.2177	1.41e-14	6.35e-14	0.00355935
MRPS10|55173	0.600471	6.02867	46.482	9.25e-12	3.41e-11	0.00475094
ECHDC2|55268	0.600495	3.3487	20.0904	7.39e-06	1.65e-05	0.00690652
ZNF318|24149	0.601029	5.40076	18.0774	2.12e-05	4.54e-05	0.0130729
C13orf37|440145	0.601059	4.83188	31.3206	2.19e-08	6.17e-08	0.00630509
GTF2A1|2957	0.601064	4.99047	12.4278	0.000422985	0.000787616	0.0192139
TMEM97|27346	0.601564	4.45733	43.6634	3.9e-11	1.36e-10	0.00350537
MICB|4277	0.601702	5.734	37.0597	1.15e-09	3.56e-09	0.00593939
TRIM37|4591	0.602381	5.52433	55.2212	1.08e-13	4.57e-13	0.00351483
ATG16L1|55054	0.602432	5.45923	50.2727	1.34e-12	5.27e-12	0.0039773
KCTD18|130535	0.602563	3.9802	40.3873	2.08e-10	6.91e-10	0.00314682
ZNF673|55634	0.603091	4.01446	48.1925	3.86e-12	1.46e-11	0.00194047
TMEM194A|23306	0.603295	5.37753	25.6864	4.02e-07	1.01e-06	0.00883958
ZNF428|126299	0.603482	5.30371	14.4366	0.000144954	0.000284112	0.0166154
ZFP30|22835	0.603962	4.03075	34.0317	5.42e-09	1.6e-08	0.00437359
PMAIP1|5366	0.604203	5.86725	46.3718	9.78e-12	3.6e-11	0.00458517
ADAL|161823	0.604292	3.26013	33.924	5.73e-09	1.69e-08	0.0020165
CDKN2AIPNL|91368	0.604331	4.11746	37.0335	1.16e-09	3.61e-09	0.00394081
CWF19L2|143884	0.604464	3.69529	28.8451	7.84e-08	2.1e-07	0.00489891
PPP1R2|5504	0.604549	5.88112	56.0051	7.23e-14	3.1e-13	0.00377032
SEMA6D|80031	0.604839	4.85297	17.7291	2.55e-05	5.4e-05	0.0128858
SPIRE1|56907	0.604921	6.33321	46.6661	8.42e-12	3.11e-11	0.0049477
GNRHR2|114814	0.605024	3.27652	28.4994	9.37e-08	2.5e-07	0.00373695
GOLGA8A|23015	0.605382	4.73195	22.4611	2.14e-06	5.02e-06	0.00955482
YTHDC1|91746	0.605393	6.42146	45.9304	1.23e-11	4.47e-11	0.0050735
DHFR|1719	0.606389	4.11555	36.2245	1.76e-09	5.41e-09	0.00395646
ZNF384|171017	0.60688	6.06661	30.3751	3.56e-08	9.83e-08	0.00786229
CEP57|9702	0.607074	5.02435	60.5921	7.02e-15	3.21e-14	0.0026373
C14orf156|81892	0.607741	4.91681	6.92083	0.00851975	0.0132678	0.0362599
SETD8|387893	0.607847	6.05485	53.6117	2.44e-13	1.01e-12	0.00407472
MTMR4|9110	0.608128	5.51571	28.7593	8.2e-08	2.2e-07	0.00807505
FASTKD5|60493	0.608376	5.14138	54.2414	1.77e-13	7.41e-13	0.00335793
NETO2|81831	0.608525	5.30802	58.3233	2.22e-14	9.87e-14	0.00327047
NANP|140838	0.608976	4.34801	51.1246	8.67e-13	3.46e-12	0.00252613
RARRES2|5919	0.609355	4.68729	10.8988	0.000962245	0.0017164	0.021954
C14orf43|91748	0.60938	5.75641	24.153	8.9e-07	2.16e-06	0.00999518
PROSC|11212	0.609438	5.37013	57.3833	3.59e-14	1.57e-13	0.00340959
HLA-B|3106	0.610186	8.38576	22.5754	2.02e-06	4.75e-06	0.0116067
C15orf44|81556	0.610981	4.94616	62.3143	2.93e-15	1.37e-14	0.00251182
GOLGA5|9950	0.61103	6.27797	62.066	3.32e-15	1.54e-14	0.00359308
AP4E1|23431	0.61139	5.27688	29.973	4.38e-08	1.2e-07	0.00748623
ZNF84|7637	0.611503	5.19265	49.3149	2.18e-12	8.45e-12	0.00398817
LARP1|23367	0.611745	9.26284	26.0279	3.37e-07	8.54e-07	0.0101999
HPS5|11234	0.612116	5.67969	48.9334	2.65e-12	1.02e-11	0.00442355
CNOT2|4848	0.612167	5.81226	60.8372	6.2e-15	2.85e-14	0.00343893
TRIAP1|51499	0.612395	5.567	18.4772	1.72e-05	3.72e-05	0.0132762
ZNF438|220929	0.612653	3.11148	29.158	6.67e-08	1.8e-07	0.00310594
MBD1|4152	0.613325	6.34701	58.156	2.42e-14	1.07e-13	0.00394855
RPS19BP1|91582	0.613665	6.12311	16.0172	6.28e-05	0.000128532	0.0159823
C18orf19|125228	0.614365	5.13287	53.7706	2.25e-13	9.36e-13	0.00344985
ZC3H11A|9877	0.614599	7.31846	53.3789	2.75e-13	1.13e-12	0.00470639
RPL35|11224	0.615197	7.90316	15.5131	8.19e-05	0.000165012	0.0172001
STX1A|6804	0.616057	4.34151	52.0256	5.48e-13	2.22e-12	0.00268413
CEP76|79959	0.61625	2.94528	25.6583	4.08e-07	1.03e-06	0.00370088
FGFR1OP2|26127	0.616296	4.8957	48.6741	3.02e-12	1.16e-11	0.00375016
ZNF416|55659	0.617302	3.30587	35.1818	3e-09	9.05e-09	0.0021684
CHURC1|91612	0.617406	6.47343	75.6578	3.37e-18	1.92e-17	0.00301821
SCG5|6447	0.617753	2.76453	6.02165	0.0141314	0.0212687	0.0375458
FANCG|2189	0.618066	3.66012	35.8678	2.11e-09	6.45e-09	0.00316308
BOD1L|259282	0.618932	6.30633	15.0816	0.000102964	0.000205116	0.0175143
ELL|8178	0.6191	5.24305	57.8138	2.88e-14	1.27e-13	0.0032785
RPS15|6209	0.619404	7.05039	7.40083	0.00651936	0.0103117	0.0366116
ANAPC16|119504	0.619419	5.17428	31.19	2.34e-08	6.58e-08	0.00724824
ABHD6|57406	0.619922	4.29238	47.7517	4.84e-12	1.82e-11	0.00284493
CHKA|1119	0.620032	4.6915	51.5721	6.9e-13	2.77e-12	0.00317124
GOLGA7|51125	0.620284	6.18136	66.3523	3.77e-16	1.88e-15	0.00339866
RORA|6095	0.620543	3.03614	22.7721	1.82e-06	4.3e-06	0.004874
ATP6V1B2|526	0.620562	7.59592	68.3559	1.36e-16	6.98e-16	0.00375888
IFNGR1|3459	0.620674	5.32591	63.0393	2.03e-15	9.61e-15	0.00289122
BCAS2|10286	0.620841	5.06814	43.053	5.33e-11	1.85e-10	0.00474459
C9orf64|84267	0.620842	4.23974	47.3095	6.06e-12	2.26e-11	0.00286459
CLDND1|56650	0.620921	6.12395	63.3357	1.74e-15	8.3e-15	0.00351577
MUDENG|55745	0.621042	5.27473	53.7335	2.3e-13	9.53e-13	0.00371883
C16orf68|79091	0.621452	4.44119	51.5211	7.08e-13	2.84e-12	0.0027786
WAC|51322	0.621471	6.99199	57.1264	4.09e-14	1.78e-13	0.00440871
TCEB1|6921	0.621584	5.53861	9.69583	0.00184686	0.00315605	0.027217
PIGX|54965	0.621822	3.89848	45.5307	1.5e-11	5.44e-11	0.00233858
RPS15A|6210	0.622087	7.56552	19.9499	7.95e-06	1.77e-05	0.013568
C7orf23|79161	0.622527	3.344	20.1785	7.05e-06	1.58e-05	0.00772305
RAB21|23011	0.622552	6.67117	70.6954	4.17e-17	2.2e-16	0.0033798
ZNF252|286101	0.622721	4.87961	41.2384	1.35e-10	4.54e-10	0.00495727
RPL19|6143	0.622815	9.03248	27.2982	1.74e-07	4.55e-07	0.0100513
HSPC157|29092	0.623121	2.68842	16.4337	5.04e-05	0.000104	0.00710906
MRPS30|10884	0.623251	4.71078	48.2972	3.66e-12	1.39e-11	0.00368281
UTP23|84294	0.623437	4.79713	46.0156	1.17e-11	4.28e-11	0.00406873
FLCN|201163	0.624446	6.29048	61.1854	5.19e-15	2.39e-14	0.00385009
CWF19L1|55280	0.624553	5.03562	52.1946	5.03e-13	2.04e-12	0.00367335
POLL|27343	0.624637	4.5495	54.5407	1.52e-13	6.39e-13	0.00275051
KRBA1|84626	0.624705	3.67244	39.2692	3.69e-10	1.2e-09	0.00277893
DLG4|1742	0.625193	5.58468	52.4881	4.33e-13	1.77e-12	0.00419873
ZNF528|84436	0.625438	4.79992	32.2365	1.37e-08	3.91e-08	0.0067682
HCFC1R1|54985	0.625526	4.02848	14.5624	0.000135591	0.000266691	0.0154349
ZNF439|90594	0.625635	2.85653	26.1453	3.17e-07	8.06e-07	0.00277125
ZNF549|256051	0.625777	3.50026	34.2766	4.78e-09	1.42e-08	0.00346585
LOC285074|285074	0.625834	3.29478	10.2163	0.00139207	0.00242066	0.02182
COX7C|1350	0.626026	5.66	10.5655	0.00115215	0.00202862	0.0253374
NACA|4666	0.626634	8.65711	22.6527	1.94e-06	4.56e-06	0.0122551
WDR8|49856	0.627139	4.43174	47.0482	6.93e-12	2.58e-11	0.00343587
PTPMT1|114971	0.627515	5.04087	36.914	1.23e-09	3.83e-09	0.00593108
MCM2|4171	0.627733	5.00263	56.036	7.12e-14	3.05e-13	0.0033559
EXOSC8|11340	0.627881	4.03948	18.7138	1.52e-05	3.3e-05	0.0115154
CIZ1|25792	0.627944	7.44522	72.2778	1.87e-17	1.01e-16	0.0035872
CASP8AP2|9994	0.628158	4.27894	16.7062	4.36e-05	9.06e-05	0.0140447
YIPF4|84272	0.628487	5.54726	44.6986	2.3e-11	8.18e-11	0.00509737
FAM178A|55719	0.62862	5.96485	35.0532	3.21e-09	9.64e-09	0.00722328
TTC4|7268	0.629217	5.02456	48.4112	3.46e-12	1.31e-11	0.00413863
SNX22|79856	0.629568	3.84737	12.9643	0.000317483	0.000598899	0.0176052
ERCC8|1161	0.629743	3.9015	42.6393	6.58e-11	2.27e-10	0.00286334
PPA2|27068	0.63009	5.04419	27.3586	1.69e-07	4.42e-07	0.00870979
ZCCHC9|84240	0.630484	4.55885	51.7131	6.42e-13	2.58e-12	0.00311554
ZNF263|10127	0.630598	5.49199	59.9268	9.85e-15	4.48e-14	0.00352188
COMMD2|51122	0.631052	5.34409	59.7092	1.1e-14	4.98e-14	0.00342017
STAG3L4|64940	0.631305	3.46809	26.5373	2.59e-07	6.64e-07	0.00533164
ZNF200|7752	0.631334	3.56332	40.5505	1.92e-10	6.38e-10	0.00223238
AXIN1|8312	0.631697	5.28557	57.6759	3.09e-14	1.36e-13	0.00357365
KCTD6|200845	0.631851	3.08814	32.2591	1.35e-08	3.87e-08	0.00218445
EZH1|2145	0.631874	5.06158	47.7342	4.88e-12	1.83e-11	0.00441138
ATP6V1G1|9550	0.63192	7.76404	58.0102	2.61e-14	1.15e-13	0.004668
CDCA5|113130	0.632116	4.43738	29.7656	4.88e-08	1.33e-07	0.00664287
C11orf46|120534	0.632315	4.56991	46.776	7.96e-12	2.95e-11	0.00380846
TNFRSF10B|8795	0.632914	8.21669	38.1895	6.42e-10	2.04e-09	0.00731657
THRAP3|9967	0.632932	7.89391	43.6006	4.03e-11	1.41e-10	0.00634465
RPS7|6201	0.633152	5.91732	21.7627	3.09e-06	7.15e-06	0.0122393
ADO|84890	0.633523	6.43963	71.8176	2.36e-17	1.27e-16	0.0033827
C18orf1|753	0.633583	4.33612	31.0846	2.47e-08	6.93e-08	0.00684449
PI4KB|5298	0.633666	7.79077	59.569	1.18e-14	5.33e-14	0.00456248
RPS5|6193	0.634288	8.36769	17.6848	2.61e-05	5.52e-05	0.0160851
RPS23|6228	0.634307	7.66492	24.3826	7.9e-07	1.93e-06	0.0115213
DEPDC5|9681	0.634721	3.7699	31.3038	2.21e-08	6.22e-08	0.00545723
NFKBIL2|4796	0.634992	4.27114	51.9847	5.59e-13	2.26e-12	0.00274017
LOC100132288|100132288	0.635021	3.32415	33.3352	7.76e-09	2.26e-08	0.00327925
RPL32|6161	0.635035	8.07862	12.8066	0.000345401	0.000649137	0.022287
KBTBD2|25948	0.635078	5.91281	64.9494	7.68e-16	3.74e-15	0.00352023
GRPEL1|80273	0.63557	5.82638	57.4888	3.4e-14	1.49e-13	0.00406086
SFRS4|6429	0.636155	6.51261	50.9676	9.39e-13	3.74e-12	0.00507868
C2orf18|54978	0.636175	6.86955	49.2235	2.28e-12	8.82e-12	0.00542715
ZNF192|7745	0.636635	4.6099	4.86874	0.0273475	0.0391354	0.057452
ATXN1L|342371	0.63676	6.49141	17.9279	2.29e-05	4.89e-05	0.0155882
ZNF506|440515	0.63706	3.73027	41.2286	1.35e-10	4.56e-10	0.00279097
USP1|7398	0.63713	4.92846	58.8692	1.69e-14	7.52e-14	0.00302303
MLLT10|8028	0.637184	5.26691	50.0505	1.5e-12	5.87e-12	0.00441598
C10orf32|119032	0.637612	4.13727	34.2566	4.83e-09	1.43e-08	0.00525815
NUP155|9631	0.637904	5.29721	17.5867	2.75e-05	5.8e-05	0.0152402
ZCCHC3|85364	0.637953	5.69178	63.4328	1.66e-15	7.92e-15	0.00352318
RBM16|22828	0.637976	6.36912	37.1401	1.1e-09	3.43e-09	0.00718346
NEK9|91754	0.638416	6.67319	46.049	1.15e-11	4.22e-11	0.0057984
SBNO1|55206	0.639082	6.18274	28.7541	8.22e-08	2.2e-07	0.00942053
ZNF737|100129842	0.639343	3.41531	20.8143	5.06e-06	1.15e-05	0.00916224
CCDC117|150275	0.63935	4.48392	55.5972	8.89e-14	3.79e-13	0.00276663
PIKFYVE|200576	0.63969	6.03544	18.6986	1.53e-05	3.32e-05	0.0148486
PCNXL2|80003	0.64051	5.06787	23.9397	9.94e-07	2.41e-06	0.0106956
TMEM57|55219	0.640692	5.28207	63.5381	1.57e-15	7.52e-15	0.00315506
TSEN15|116461	0.640858	4.95623	39.3556	3.53e-10	1.15e-09	0.0056416
DCP2|167227	0.640987	4.55547	43.5463	4.14e-11	1.44e-10	0.00427
PHLPP2|23035	0.641303	4.54669	29.687	5.08e-08	1.38e-07	0.00771901
DDTL|100037417	0.641337	4.40951	20.5948	5.67e-06	1.28e-05	0.0116575
RPP30|10556	0.641461	4.76409	58.5544	1.98e-14	8.8e-14	0.00299696
IFI30|10437	0.641849	5.85406	28.255	1.06e-07	2.82e-07	0.00944369
ZBTB49|166793	0.64209	3.19837	32.9964	9.23e-09	2.67e-08	0.00252816
CEP68|23177	0.642595	3.98069	37.3506	9.87e-10	3.09e-09	0.00467296
SPAG16|79582	0.643347	3.45576	23.1779	1.48e-06	3.51e-06	0.00760421
ZNF136|7695	0.644588	3.33264	31.7415	1.76e-08	4.99e-08	0.00387652
SFRS17A|8227	0.644808	6.43751	60.5363	7.22e-15	3.3e-14	0.00425911
KIAA1143|57456	0.64486	5.16202	44.629	2.38e-11	8.47e-11	0.00523784
RSAD1|55316	0.644929	5.25992	45.9784	1.2e-11	4.36e-11	0.00506214
RNF7|9616	0.645004	6.85064	48.9988	2.56e-12	9.86e-12	0.00557713
NEDD4L|23327	0.645293	2.83563	16.4233	5.07e-05	0.00010455	0.00875788
C17orf90|339229	0.645377	4.04035	20.1739	7.07e-06	1.58e-05	0.0110724
STAG3L3|442578	0.646435	3.53684	21.1679	4.21e-06	9.65e-06	0.00990468
DOHH|83475	0.646555	4.78887	20.7454	5.25e-06	1.19e-05	0.0123698
BRIX1|55299	0.647259	5.24358	44.345	2.75e-11	9.76e-11	0.00526804
ZNF510|22869	0.647767	3.75178	21.7661	3.08e-06	7.14e-06	0.00979957
OBFC2B|79035	0.647887	5.50437	52.0643	5.37e-13	2.18e-12	0.00456926
HTR7|3363	0.647987	2.65127	23.8887	1.02e-06	2.47e-06	0.00333629
RASSF7|8045	0.648208	3.8637	22.6609	1.93e-06	4.55e-06	0.00913379
SPAG5|10615	0.648266	5.01157	59.6197	1.15e-14	5.21e-14	0.00321581
SUPV3L1|6832	0.64872	5.08055	73.7431	8.9e-18	4.91e-17	0.00246774
RNF185|91445	0.648896	6.63615	54.3878	1.65e-13	6.9e-13	0.0049904
SSBP1|6742	0.649131	5.96431	17.1383	3.48e-05	7.28e-05	0.0166621
TMEM192|201931	0.649144	5.47266	52.2173	4.97e-13	2.02e-12	0.00457072
AVL9|23080	0.649468	5.43956	25.7782	3.83e-07	9.66e-07	0.0104489
COASY|80347	0.650726	6.03826	55.5755	8.99e-14	3.83e-13	0.0046062
GLE1|2733	0.651023	5.60042	66.1676	4.14e-16	2.06e-15	0.00350632
SARS|6301	0.652069	8.12392	57.7789	2.93e-14	1.29e-13	0.00505358
KCTD5|54442	0.652118	6.51298	71.57	2.68e-17	1.43e-16	0.00363696
[truncated: 1,513 more rows]

## Sheet: edgeR_ 24H_cpm10in3_DE
Gene	logFC	logCPM	LR	PValue	FDR	Tgw.Disp
GBP4|115361	-3.3823	2.18033	137.034	1.19e-31	3.13e-30	0.0120136
TACR1|6869	-3.17199	2.99433	256.251	1.13e-57	8.68e-56	0.0127657
AKR1C1|1645	-2.83043	2.72479	248.353	5.94e-56	4.28e-54	0.00878407
C7orf11|136647	-2.40982	2.90574	197.626	6.89e-45	3.23e-43	0.0106547
PGM2L1|283209	-2.3519	4.35903	279.227	1.11e-62	9.98e-61	0.0102045
KRTAP1-5|83895	-2.32201	2.07278	69.5002	7.64e-17	8.08e-16	0.00790968
GRIN2A|2903	-2.30209	2.12829	49.4618	2.02e-12	1.44e-11	0.0198296
BDKRB2|624	-2.2891	4.61438	296.267	2.14e-66	2.04e-64	0.0072541
IFI44|10561	-2.25788	3.94722	63.9536	1.27e-15	1.21e-14	0.0361854
FAM113B|91523	-2.16508	2.7161	208.466	2.97e-47	1.56e-45	0.00537145
TUBB3|10381	-2.12682	8.1872	621.393	3.72e-137	2.35e-134	0.004543
IL1R1|3554	-2.12055	4.47591	220.526	6.95e-50	3.98e-48	0.00949814
TDRD7|23424	-2.08547	3.89997	227.819	1.78e-51	1.07e-49	0.00705211
ANGPTL4|51129	-2.08304	4.35858	215.71	7.8e-49	4.38e-47	0.0112423
IFIT1|3434	-2.02467	6.1542	43.2542	4.81e-11	2.99e-10	0.0591334
AKR1B10|57016	-1.96295	2.07838	71.1534	3.3e-17	3.65e-16	0.00663933
KIAA1755|85449	-1.96156	5.04022	364.754	2.6e-81	4.95e-79	0.00510735
CMAS|55907	-1.93731	4.52099	258.659	3.36e-58	2.72e-56	0.00686814
HECW1|23072	-1.92303	3.73541	183.3	9.22e-42	3.86e-40	0.00871608
TRPA1|8989	-1.91837	7.59912	473.341	6.01e-105	2.17e-102	0.00484657
ITGA2|3673	-1.91338	8.85822	98.6374	3.03e-23	5.05e-22	0.0248771
KRIT1|889	-1.9035	4.1893	256.85	8.34e-58	6.53e-56	0.00573635
DDX60L|91351	-1.90167	5.65114	100.344	1.28e-23	2.21e-22	0.0222699
WISP1|8840	-1.90128	4.32865	237.946	1.1e-53	7.52e-52	0.00602897
NDRG4|65009	-1.89881	3.42592	212.162	4.64e-48	2.56e-46	0.00517312
DLGAP5|9787	-1.89275	3.6417	196.794	1.05e-44	4.8e-43	0.00821035
IL10RB|3588	-1.87498	4.68345	413.238	7.23e-92	1.83e-89	0.00310707
GORASP2|26003	-1.86658	6.77456	608.995	1.85e-134	1.1e-131	0.00327657
CRYBG3|131544	-1.85044	3.2968	107.302	3.82e-25	7.25e-24	0.0138957
MT1X|4501	-1.84385	2.55211	50.7337	1.06e-12	7.68e-12	0.0371139
HERC4|26091	-1.84033	7.28217	457.307	1.85e-101	5.67e-99	0.00461439
NYNRIN|57523	-1.83877	3.13661	124.876	5.42e-29	1.27e-27	0.00939606
PLCH1|23007	-1.8323	3.62689	157.876	3.29e-36	1.08e-34	0.00903334
NACAD|23148	-1.83042	3.5108	208.492	2.93e-47	1.55e-45	0.00500356
TUBA1A|7846	-1.82943	9.0132	346.079	3.03e-77	4.85e-75	0.00638888
DDX60|55601	-1.82449	4.70218	87.0089	1.08e-20	1.53e-19	0.0197357
IFIT3|3437	-1.78686	6.58537	74.0477	7.63e-18	8.8e-17	0.0278216
C1orf25|81627	-1.76358	4.31137	362.451	8.24e-81	1.51e-78	0.00261149
SLC4A7|9497	-1.75657	6.01984	179.31	6.86e-41	2.77e-39	0.0108272
SAMD9L|219285	-1.75602	6.65594	107.404	3.63e-25	6.9e-24	0.0186827
ATR|545	-1.75416	5.09065	243.661	6.26e-55	4.42e-53	0.00659155
TOM1|10043	-1.75085	5.52598	308.301	5.12e-69	5.62e-67	0.00537123
UACA|55075	-1.73929	8.13824	338.906	1.1e-75	1.64e-73	0.00588959
SYNPO|11346	-1.73798	5.49841	181.334	2.48e-41	1.02e-39	0.00901739
FAM120B|84498	-1.73719	4.95905	210.103	1.3e-47	7.04e-46	0.00763071
KLHL22|84861	-1.71248	4.07871	305.927	1.68e-68	1.74e-66	0.00283286
KIF2A|3796	-1.71235	5.03668	313.498	3.78e-70	4.54e-68	0.00431433
PAQR4|124222	-1.70205	3.18575	238.882	6.89e-54	4.77e-52	0.00199316
PRRG1|5638	-1.70137	4.88296	248.838	4.65e-56	3.38e-54	0.00519712
NRK|203447	-1.68658	5.87488	143.942	3.66e-33	1.07e-31	0.0123894
OBFC2A|64859	-1.68571	7.20057	344.148	7.97e-77	1.24e-74	0.00521262
PDE4B|5142	-1.67842	6.11146	357.591	9.42e-80	1.67e-77	0.00453842
INMT|11185	-1.6616	5.59345	275.941	5.76e-62	5.1e-60	0.0050221
ATHL1|80162	-1.65771	2.89686	140.441	2.13e-32	5.91e-31	0.00500887
HECTD3|79654	-1.65526	5.47086	413.188	7.42e-92	1.83e-89	0.00314296
DAAM1|23002	-1.65314	3.19573	136.248	1.76e-31	4.58e-30	0.007441
MT1E|4493	-1.64603	6.8239	43.2059	4.93e-11	3.06e-10	0.042469
ATP11C|286410	-1.6454	4.0309	204.144	2.6e-46	1.3e-44	0.00507241
HEATR5A|25938	-1.63921	5.42762	123.96	8.6e-29	1.99e-27	0.0132848
TUBB2A|7280	-1.63913	7.54469	331.017	5.77e-74	7.67e-72	0.00518301
EIF2B3|8891	-1.63813	4.48373	208.399	3.07e-47	1.6e-45	0.00611209
PIK3R3|8503	-1.635	3.48123	172.269	2.36e-39	9.07e-38	0.00404521
DDX58|23586	-1.62666	5.60613	85.2279	2.66e-20	3.66e-19	0.0188668
SLC12A8|84561	-1.60877	3.85873	233.506	1.03e-52	6.59e-51	0.00257939
IFT81|28981	-1.60439	3.09419	150.019	1.72e-34	5.24e-33	0.00433529
PMPCB|9512	-1.60092	5.30188	330.982	5.87e-74	7.7e-72	0.0035493
MYPN|84665	-1.59935	3.3528	111.855	3.84e-26	7.75e-25	0.0107139
STON1|11037	-1.57582	3.23166	128	1.12e-29	2.7e-28	0.0074879
IFIT2|3433	-1.56747	5.36099	52.0854	5.31e-13	3.97e-12	0.0300834
MAML3|55534	-1.56344	2.99422	104.717	1.41e-24	2.58e-23	0.00829419
HIST1H2AC|8334	-1.56101	5.01619	208.974	2.3e-47	1.22e-45	0.0057841
PDE5A|8654	-1.55419	8.54572	154.729	1.6e-35	5.11e-34	0.0105541
HMGCS1|3157	-1.54486	6.49433	317.918	4.11e-71	5.13e-69	0.00411129
SLITRK6|84189	-1.54423	5.56073	197.017	9.35e-45	4.33e-43	0.00721739
GNG2|54331	-1.54421	5.27234	310.061	2.12e-69	2.4e-67	0.00361609
NDRG1|10397	-1.5435	5.47882	217.094	3.89e-49	2.2e-47	0.00617659
SSH2|85464	-1.54277	4.54706	118.829	1.14e-27	2.52e-26	0.0113133
METTL7A|25840	-1.54114	2.8248	118.082	1.66e-27	3.62e-26	0.00449463
SLC2A12|154091	-1.52927	2.9734	108.586	2e-25	3.87e-24	0.00655677
CBLN2|147381	-1.52777	4.84311	237.306	1.52e-53	1.02e-51	0.00533158
SOX4|6659	-1.52407	6.86378	299.554	4.12e-67	4.04e-65	0.00479272
SMAD6|4091	-1.52055	3.89057	230.122	5.61e-52	3.45e-50	0.0026685
TRIB1|10221	-1.50469	5.12221	312.216	7.19e-70	8.43e-68	0.00375634
ARRB1|408	-1.50214	4.45735	158.242	2.74e-36	9.01e-35	0.00718142
SLC27A4|10999	-1.49947	5.5407	309.69	2.55e-69	2.86e-67	0.00379711
NMT1|4836	-1.49628	6.89129	375.543	1.16e-83	2.5e-81	0.00355653
RASA1|5921	-1.49609	7.38851	336.858	3.08e-75	4.45e-73	0.00422573
NECAB3|63941	-1.49554	3.98751	224.629	8.84e-51	5.19e-49	0.00335473
C9orf41|138199	-1.49289	3.68419	179.451	6.39e-41	2.61e-39	0.00393993
LDB2|9079	-1.49217	3.17972	141.18	1.47e-32	4.11e-31	0.00268401
MARCKSL1|65108	-1.48344	6.81527	202.351	6.41e-46	3.16e-44	0.00701562
KCNN4|3783	-1.48169	2.9552	83.6375	5.94e-20	7.95e-19	0.00905036
PNPLA8|50640	-1.48042	4.77287	310.354	1.83e-69	2.1e-67	0.00274417
RCBTB2|1102	-1.48014	3.15725	197.089	9.02e-45	4.21e-43	0.00195676
ATP7A|538	-1.46736	5.61162	106.541	5.61e-25	1.06e-23	0.0126731
MAML2|84441	-1.4628	5.00372	36.7336	1.35e-09	7.17e-09	0.0382851
CASD1|64921	-1.46255	3.45972	177.437	1.76e-40	7.02e-39	0.0027236
PDE11A|50940	-1.46232	3.90967	105.059	1.19e-24	2.18e-23	0.00971097
ZFC3H1|196441	-1.4582	5.89863	171.797	3e-39	1.15e-37	0.00749595
SLC33A1|9197	-1.45652	5.33561	198.874	3.68e-45	1.76e-43	0.00588168
TFAP2C|7022	-1.4545	6.07856	239.528	4.99e-54	3.5e-52	0.00534477
NLN|57486	-1.45439	5.17336	193.629	5.13e-44	2.29e-42	0.00581942
SUOX|6821	-1.44266	3.87941	162.677	2.94e-37	1.01e-35	0.00443478
EDN1|1906	-1.44185	5.32818	239.487	5.09e-54	3.54e-52	0.00467595
PYCRL|65263	-1.44097	3.83457	178.313	1.13e-40	4.55e-39	0.0035572
NEK3|4752	-1.43651	2.86761	107.296	3.83e-25	7.26e-24	0.00599996
FAM46C|54855	-1.43563	5.05056	300.687	2.33e-67	2.33e-65	0.00327
PLD1|5337	-1.43561	3.57411	159.324	1.59e-36	5.26e-35	0.00321071
STAG2|10735	-1.43548	6.04886	232.905	1.39e-52	8.86e-51	0.00521446
FAM65C|140876	-1.43521	7.42994	331.576	4.36e-74	5.87e-72	0.00397132
PLCD1|5333	-1.43444	3.81298	185.189	3.57e-42	1.51e-40	0.00241479
ACTR6|64431	-1.42272	3.55579	139.62	3.22e-32	8.85e-31	0.00475253
HEATR3|55027	-1.42249	4.18078	234.02	7.92e-53	5.12e-51	0.00248425
AGL|178	-1.41662	4.11061	125.119	4.79e-29	1.13e-27	0.00762782
LRP8|7804	-1.41538	4.43951	196.402	1.27e-44	5.82e-43	0.00485419
MCTP2|55784	-1.41344	5.20294	118.174	1.59e-27	3.46e-26	0.00959696
SLC39A11|201266	-1.41132	3.42324	152.86	4.11e-35	1.28e-33	0.00364952
DNAJB5|25822	-1.40959	3.46811	150.426	1.4e-34	4.28e-33	0.00307051
?|57714	-1.40887	4.21925	20.8813	4.89e-06	1.63e-05	0.0621003
ZCCHC24|219654	-1.40717	5.76708	251.122	1.48e-56	1.1e-54	0.00423068
PLEKHN1|84069	-1.40583	3.41727	134.348	4.59e-31	1.17e-29	0.00473512
PRICKLE2|166336	-1.4044	5.82596	128.266	9.82e-30	2.38e-28	0.00951621
PSD3|23362	-1.39832	4.46641	58.7312	1.81e-14	1.53e-13	0.0196933
CDH6|1004	-1.3896	6.67895	132.876	9.62e-31	2.4e-29	0.0096161
ATP6V0A1|535	-1.3892	6.26317	225.294	6.33e-51	3.76e-49	0.00516532
PPME1|51400	-1.38874	6.44144	334.206	1.17e-74	1.61e-72	0.00316803
RAB3D|9545	-1.38405	3.28532	121.119	3.6e-28	8.09e-27	0.00415286
RBL2|5934	-1.38187	5.20696	151.55	7.95e-35	2.45e-33	0.00707083
DUSP18|150290	-1.38153	3.10006	91.3486	1.2e-21	1.79e-20	0.00772737
SCFD2|152579	-1.38081	4.45935	237.322	1.51e-53	1.02e-51	0.00274214
AKAP6|9472	-1.3793	3.62915	80.3983	3.06e-19	3.91e-18	0.0100953
ARFGEF1|10565	-1.37813	6.19045	136.873	1.29e-31	3.37e-30	0.00881677
PSME4|23198	-1.37633	7.16917	229.895	6.28e-52	3.82e-50	0.00534163
PCDH18|54510	-1.37572	7.60432	106.105	6.99e-25	1.3e-23	0.0120706
ITPR1|3708	-1.37569	3.17811	53.1314	3.12e-13	2.4e-12	0.0161372
INSIG1|3638	-1.37234	6.16225	206.582	7.65e-47	3.9e-45	0.00557634
C17orf68|80169	-1.36515	3.12487	130.167	3.77e-30	9.23e-29	0.00277188
CBLB|868	-1.36108	3.4255	106.316	6.29e-25	1.18e-23	0.00637589
FHOD1|29109	-1.35986	6.15648	274.281	1.32e-61	1.16e-59	0.00395868
UBA7|7318	-1.3573	2.44601	28.5044	9.35e-08	3.95e-07	0.0105511
PLEKHA4|57664	-1.35688	3.37302	29.4634	5.7e-08	2.47e-07	0.0268263
TMEM87B|84910	-1.35678	5.79999	257.427	6.24e-58	4.92e-56	0.00391506
TMEM106A|113277	-1.35582	3.636	171.51	3.46e-39	1.3e-37	0.00334375
HERC3|8916	-1.3546	6.25496	162.688	2.93e-37	1.01e-35	0.00696354
EXOC6B|23233	-1.34845	4.98502	63.5396	1.57e-15	1.48e-14	0.0179164
RBM43|375287	-1.34322	3.45304	112.55	2.71e-26	5.49e-25	0.00438761
LSM10|84967	-1.34228	4.61361	105.616	8.95e-25	1.65e-23	0.00950553
OSR1|130497	-1.3393	2.0849	37.2944	1.02e-09	5.5e-09	0.00705028
STAMBPL1|57559	-1.33797	4.58591	252.026	9.39e-57	7.08e-55	0.00236114
AHR|196	-1.33354	7.3603	94.0994	3e-22	4.66e-21	0.0127946
STAT1|6772	-1.33111	7.93241	65.799	4.99e-16	4.96e-15	0.0182482
SRBD1|55133	-1.33094	3.11247	119.949	6.49e-28	1.44e-26	0.0025061
VAT1L|57687	-1.32865	6.04815	153.614	2.81e-35	8.87e-34	0.00683592
NET1|10276	-1.32616	6.22157	271.744	4.73e-61	4.08e-59	0.00380533
KCTD13|253980	-1.32603	3.40105	145.051	2.09e-33	6.18e-32	0.00263352
STC1|6781	-1.32572	6.50383	116.633	3.45e-27	7.42e-26	0.00997891
RINT1|60561	-1.32562	4.75921	235.504	3.76e-53	2.48e-51	0.00282312
ADD3|120	-1.3209	6.69528	205.812	1.13e-46	5.68e-45	0.00531056
ARHGAP31|57514	-1.31988	5.56951	71.8732	2.29e-17	2.55e-16	0.0155701
EFHA2|286097	-1.31903	3.1958	99.6849	1.79e-23	3.04e-22	0.00396626
CCDC71|64925	-1.31886	3.85287	148.052	4.62e-34	1.39e-32	0.00358961
C2orf24|27013	-1.31811	5.73717	231.26	3.17e-52	2e-50	0.00401553
FAR2|55711	-1.31564	2.9492	89.5305	3.02e-21	4.43e-20	0.00621121
RASGRP3|25780	-1.31338	4.39207	171.718	3.12e-39	1.19e-37	0.00445437
HLTF|6596	-1.31056	5.01922	210.835	9.03e-48	4.93e-46	0.00382692
BICC1|80114	-1.30915	4.16646	81.7916	1.51e-19	1.96e-18	0.0117918
IDH1|3417	-1.3087	6.95089	245.186	2.91e-55	2.08e-53	0.00433064
CLOCK|9575	-1.30717	4.2683	36.7781	1.32e-09	7.02e-09	0.0293084
TUBA4A|7277	-1.30541	4.13462	123.303	1.2e-28	2.74e-27	0.00662303
RNF160|26046	-1.30401	5.52712	110.009	9.76e-26	1.92e-24	0.009417
HEATR1|55127	-1.29708	5.78458	82.719	9.46e-20	1.24e-18	0.013093
IPO8|10526	-1.29022	5.67441	155.304	1.2e-35	3.88e-34	0.00627794
IKBKE|9641	-1.28961	4.31714	201.987	7.69e-46	3.75e-44	0.00249637
CDC42EP2|10435	-1.287	4.4312	206.583	7.65e-47	3.9e-45	0.00263741
PEX3|8504	-1.28663	3.70714	161.758	4.67e-37	1.59e-35	0.00162138
UTP20|27340	-1.2854	5.44749	94.8704	2.03e-22	3.21e-21	0.0106479
ZFYVE16|9765	-1.28277	5.31312	133.461	7.17e-31	1.8e-29	0.00714449
PRR5L|79899	-1.28029	4.42646	211.358	6.94e-48	3.81e-46	0.00317899
SHC4|399694	-1.27802	2.76046	67.856	1.76e-16	1.81e-15	0.00440523
IGF2BP3|10643	-1.27788	7.11362	160.184	1.03e-36	3.47e-35	0.0066464
AMACR|23600	-1.27565	3.82633	187.298	1.24e-42	5.31e-41	0.00174701
PTGFR|5737	-1.27054	3.10708	85.77	2.02e-20	2.82e-19	0.00696302
HIP1|3092	-1.27029	5.98785	45.005	1.97e-11	1.27e-10	0.0241123
WNT16|51384	-1.26802	5.14591	87.9364	6.76e-21	9.68e-20	0.0109349
KIAA0922|23240	-1.26797	3.10169	104.798	1.35e-24	2.48e-23	0.00421206
MRVI1|10335	-1.267	6.64667	84.6802	3.51e-20	4.78e-19	0.012472
KLF12|11278	-1.26151	4.83026	104.182	1.85e-24	3.35e-23	0.00859416
NBEAL2|23218	-1.26071	3.43099	105.188	1.11e-24	2.05e-23	0.00530042
GPR180|160897	-1.25155	4.55644	196.904	9.9e-45	4.56e-43	0.00297287
TBC1D8B|54885	-1.25025	3.59447	64.9356	7.74e-16	7.49e-15	0.012127
HERC6|55008	-1.24185	4.38803	24.348	8.04e-07	3.02e-06	0.0331212
APAF1|317	-1.24169	5.24797	139.151	4.08e-32	1.1e-30	0.00616191
PKP4|8502	-1.24043	4.98751	177.001	2.19e-40	8.67e-39	0.00422689
LIMS3-LOC440895|100271835	-1.23053	2.82984	8.12898	0.00435632	0.00875427	0.120092
LONP2|83752	-1.22343	6.22619	91.8548	9.33e-22	1.4e-20	0.010552
TNFAIP1|7126	-1.2232	6.93729	159.364	1.56e-36	5.17e-35	0.00603941
CNTN3|5067	-1.223	2.86001	76.4572	2.25e-18	2.68e-17	0.00480734
GBP2|2634	-1.22211	3.18912	54.4875	1.56e-13	1.23e-12	0.00487395
SCN2A|6326	-1.22069	2.61831	43.3089	4.67e-11	2.92e-10	0.0074849
C10orf118|55088	-1.21866	4.91402	58.1413	2.44e-14	2.04e-13	0.015697
SLC41A2|84102	-1.2173	2.73129	61.6397	4.12e-15	3.74e-14	0.00947963
DKK1|22943	-1.21435	4.93649	124.285	7.3e-29	1.7e-27	0.00669116
HSPA1A|3303	-1.20983	7.17565	138.972	4.47e-32	1.2e-30	0.00698492
ANLN|54443	-1.20926	6.19294	152.922	3.98e-35	1.25e-33	0.00604638
PLEKHG5|57449	-1.20648	4.25126	152.968	3.89e-35	1.22e-33	0.00371116
JMJD4|65094	-1.20305	4.17946	102.325	4.71e-24	8.36e-23	0.00662324
C9orf25|203259	-1.20099	5.49595	195.37	2.14e-44	9.64e-43	0.00388499
GPR155|151556	-1.2004	3.65911	95.3039	1.63e-22	2.59e-21	0.00628134
C4orf41|60684	-1.19905	5.33691	162.54	3.15e-37	1.08e-35	0.00465692
VEGFC|7424	-1.19663	7.12126	258.261	4.11e-58	3.27e-56	0.00350348
F2RL1|2150	-1.19655	4.63469	143.765	4e-33	1.16e-31	0.00534807
VWA5A|4013	-1.19489	6.48654	224.165	1.12e-50	6.52e-49	0.00373941
HERC5|51191	-1.19482	3.06	28.2107	1.09e-07	4.55e-07	0.0214767
HSPA4L|22824	-1.19446	2.94183	61.9414	3.54e-15	3.24e-14	0.00555332
CPT2|1376	-1.19402	4.07725	154.247	2.05e-35	6.47e-34	0.00278823
PDGFB|5155	-1.19232	3.15617	100.03	1.5e-23	2.58e-22	0.00405136
APPBP2|10513	-1.19112	5.61132	149.438	2.3e-34	7e-33	0.00534187
ATXN1|6310	-1.19026	5.50026	83.5989	6.06e-20	8.09e-19	0.0104983
GLCE|26035	-1.18982	5.30361	148.53	3.63e-34	1.1e-32	0.00533913
ABCD3|5825	-1.18908	5.59436	187.868	9.29e-43	4.01e-41	0.0040428
FBXL5|26234	-1.18883	5.4469	222.223	2.96e-50	1.72e-48	0.00307699
RAC2|5880	-1.18835	3.59953	134.386	4.5e-31	1.15e-29	0.0025543
NMNAT1|64802	-1.18454	4.08456	164.176	1.38e-37	4.87e-36	0.00245887
CYP2S1|29785	-1.18344	6.56152	121.863	2.47e-28	5.59e-27	0.00737738
SPATA13|221178	-1.18221	3.69895	29.0577	7.03e-08	3.02e-07	0.0290958
HDHD2|84064	-1.17749	3.97261	139.306	3.78e-32	1.02e-30	0.00302092
TRIM21|6737	-1.17746	4.65697	59.5876	1.17e-14	1.01e-13	0.0131301
HNRNPAB|3182	-1.17458	6.99402	210.117	1.3e-47	7.03e-46	0.00417244
CD24|100133941	-1.1731	6.10787	203.352	3.88e-46	1.93e-44	0.00377684
UPRT|139596	-1.17238	3.1824	119.477	8.23e-28	1.83e-26	0.00181842
C9orf114|51490	-1.17216	4.42772	99.8284	1.66e-23	2.84e-22	0.00687838
RGS2|5997	-1.17153	3.09358	56.0779	6.97e-14	5.64e-13	0.00852009
PLEKHG2|64857	-1.17137	6.22286	91.6915	1.01e-21	1.52e-20	0.00969322
FAM84A|151354	-1.16757	4.828	127.934	1.16e-29	2.79e-28	0.00492581
GPRC5A|9052	-1.1658	5.15011	118.407	1.41e-27	3.1e-26	0.00552318
BTN3A3|10384	-1.16286	2.73965	41.2852	1.32e-10	7.79e-10	0.00643121
POLR3B|55703	-1.16278	4.28866	142.644	7.03e-33	2.01e-31	0.00342837
FRY|10129	-1.16167	5.62096	68.4523	1.3e-16	1.35e-15	0.0123726
OAS2|4939	-1.16167	4.9449	10.2651	0.00135569	0.0030355	0.0656323
KANK1|23189	-1.16118	6.43928	113.461	1.71e-26	3.52e-25	0.00757359
TMEM131|23505	-1.15909	7.22075	63.2671	1.8e-15	1.69e-14	0.0145007
TRIM62|55223	-1.159	4.93224	163.515	1.93e-37	6.77e-36	0.00394097
KLHDC2|23588	-1.15844	3.86654	144.083	3.41e-33	1e-31	0.00253661
ARSK|153642	-1.15756	4.82918	196.058	1.51e-44	6.88e-43	0.00298349
PDCD4|27250	-1.15703	5.37864	123.219	1.25e-28	2.85e-27	0.00585696
AMPD3|272	-1.15601	5.51227	147.558	5.93e-34	1.77e-32	0.00522957
FAM69A|388650	-1.15103	3.86327	157.251	4.51e-36	1.47e-34	0.00274023
NBEAL1|65065	-1.15066	3.89979	28.525	9.25e-08	3.92e-07	0.0290337
BIVM|54841	-1.15057	4.87377	166.672	3.94e-38	1.42e-36	0.00349904
KCTD12|115207	-1.1496	6.23407	105.815	8.1e-25	1.5e-23	0.00800198
DIXDC1|85458	-1.14746	4.19873	86.0192	1.78e-20	2.49e-19	0.00793176
TRIB2|28951	-1.14595	3.7593	116.555	3.59e-27	7.7e-26	0.0028644
TMEM168|64418	-1.14032	4.16016	143.189	5.34e-33	1.54e-31	0.00332581
SYT14|255928	-1.13975	2.99426	35.1438	3.06e-09	1.54e-08	0.0197478
FAM98A|25940	-1.1396	7.30394	197.042	9.23e-45	4.3e-43	0.00424196
SLC25A17|10478	-1.13654	4.38439	140.241	2.36e-32	6.5e-31	0.00380992
TRIP12|9320	-1.13535	7.91776	98.6636	2.99e-23	4.99e-22	0.00895279
IRF7|3665	-1.13423	3.98598	30.5697	3.22e-08	1.44e-07	0.0198935
SQRDL|58472	-1.13398	5.42019	115.521	6.05e-27	1.28e-25	0.00634077
RIN3|79890	-1.13135	5.44373	165.183	8.34e-38	2.96e-36	0.00418561
IFIH1|64135	-1.13045	3.64897	15.1209	0.000100839	0.000274044	0.0394171
CROT|54677	-1.13042	6.04685	198.529	4.37e-45	2.08e-43	0.00350529
CCDC99|54908	-1.13041	5.55639	185.335	3.32e-42	1.41e-40	0.00374102
C15orf57|90416	-1.1299	3.98195	139.366	3.66e-32	9.97e-31	0.00264492
TENC1|23371	-1.12877	5.78992	108.386	2.21e-25	4.26e-24	0.0070439
ANKRD52|283373	-1.12776	8.13918	110.291	8.46e-26	1.67e-24	0.00790552
ATL1|51062	-1.1268	3.0141	72.5658	1.62e-17	1.82e-16	0.00522382
C15orf52|388115	-1.12674	6.98549	203.005	4.61e-46	2.28e-44	0.00392707
GMIP|51291	-1.12555	4.79179	170.771	5.02e-39	1.88e-37	0.00318553
NCKAP5|344148	-1.12308	5.1184	71.0658	3.46e-17	3.81e-16	0.0108338
FBXO6|26270	-1.12014	3.06994	68.8213	1.08e-16	1.13e-15	0.00491551
AHI1|54806	-1.1178	3.6127	115.963	4.84e-27	1.03e-25	0.00290907
LXN|56925	-1.11746	3.10844	97.3579	5.79e-23	9.45e-22	0.00202877
TMEM2|23670	-1.11255	7.75445	112.961	2.2e-26	4.49e-25	0.00750558
SUFU|51684	-1.11116	4.92093	121.886	2.45e-28	5.54e-27	0.0051316
FSCN1|6624	-1.11059	8.50263	202.303	6.57e-46	3.22e-44	0.00414249
SGK1|6446	-1.11013	5.18506	104.679	1.44e-24	2.62e-23	0.0069499
PARP4|143	-1.11004	7.43073	93.5296	4e-22	6.16e-21	0.0088851
RGS4|5999	-1.10798	3.2744	52.9427	3.43e-13	2.63e-12	0.010709
TMOD1|7111	-1.10728	2.98046	79.2982	5.34e-19	6.66e-18	0.00492812
F3|2152	-1.10507	8.49533	205.452	1.35e-46	6.78e-45	0.00402181
MMS19|64210	-1.10502	5.69514	170.962	4.56e-39	1.71e-37	0.00384803
SNX25|83891	-1.10166	4.68665	178.288	1.15e-40	4.59e-39	0.0026183
UBA5|79876	-1.09757	5.4343	171.549	3.4e-39	1.28e-37	0.00367213
CCDC132|55610	-1.09509	4.47235	158.407	2.52e-36	8.32e-35	0.0025966
BTN3A1|11119	-1.09438	3.88971	79.4983	4.83e-19	6.04e-18	0.00636294
SH3D19|152503	-1.0928	5.9613	99.4771	1.98e-23	3.36e-22	0.00756652
PHTF1|10745	-1.09213	4.8827	173.469	1.29e-39	5e-38	0.00276384
BPGM|669	-1.09018	6.49108	93.8133	3.47e-22	5.36e-21	0.00845444
ACSF2|80221	-1.08996	3.76735	110.685	6.93e-26	1.37e-24	0.00223178
PDGFRA|5156	-1.08853	8.04457	115.838	5.16e-27	1.09e-25	0.00697219
TINF2|26277	-1.08819	5.12149	152.139	5.91e-35	1.84e-33	0.0039057
SNX29|92017	-1.08791	4.88031	63.2378	1.83e-15	1.71e-14	0.011085
ARMC9|80210	-1.08696	6.86515	210.094	1.31e-47	7.04e-46	0.00341793
TOMM40L|84134	-1.08646	3.94634	124.921	5.3e-29	1.25e-27	0.00300305
TUBB2C|10383	-1.08626	8.40808	159.661	1.34e-36	4.49e-35	0.00502326
SCN3A|6328	-1.08401	2.71752	34.1038	5.22e-09	2.57e-08	0.011223
TRIM34|53840	-1.084	2.58626	26.7732	2.29e-07	9.23e-07	0.00904204
SLC26A2|1836	-1.08326	6.47152	76.1873	2.58e-18	3.06e-17	0.0102772
TUBGCP5|114791	-1.081	4.7061	156.594	6.28e-36	2.04e-34	0.00311714
POLR2A|5430	-1.08008	8.1562	61.0887	5.46e-15	4.89e-14	0.0132478
SAMD9|54809	-1.07971	6.41125	23.7511	1.1e-06	4.02e-06	0.0332132
C1QTNF6|114904	-1.07796	4.10942	146.78	8.77e-34	2.6e-32	0.00270284
LIFR|3977	-1.07714	3.83358	66.4361	3.61e-16	3.62e-15	0.00798859
SSX2IP|117178	-1.07507	3.70118	115.945	4.89e-27	1.04e-25	0.00247428
ZFP36|7538	-1.0741	4.21027	146.559	9.8e-34	2.9e-32	0.00244482
NEK1|4750	-1.07293	4.66825	106.243	6.52e-25	1.22e-23	0.00501184
NIPSNAP3A|25934	-1.07238	4.15285	116.538	3.62e-27	7.75e-26	0.00383276
SPRY2|10253	-1.07183	5.8195	189.697	3.7e-43	1.61e-41	0.00342189
NT5DC1|221294	-1.07062	4.26979	130.849	2.67e-30	6.61e-29	0.00315429
RTTN|25914	-1.06856	4.14923	73.3778	1.07e-17	1.22e-16	0.00703931
C4orf34|201895	-1.06838	3.64484	68.7578	1.11e-16	1.16e-15	0.00740625
PLEKHA6|22874	-1.06815	3.88646	51.1988	8.35e-13	6.13e-12	0.00997013
SDCCAG1|9147	-1.06322	5.81093	140.789	1.79e-32	4.98e-31	0.00457241
TOM1L2|146691	-1.06292	6.13514	114.252	1.15e-26	2.38e-25	0.00606321
MAP9|79884	-1.0624	4.69589	104.165	1.86e-24	3.37e-23	0.00518116
MAPRE2|10982	-1.062	5.7716	83.4397	6.57e-20	8.74e-19	0.00851033
SRP54|6729	-1.06133	6.25182	161.434	5.5e-37	1.86e-35	0.00411362
TMEM132B|114795	-1.06091	4.39153	70.0742	5.71e-17	6.14e-16	0.00834374
PKD2|5311	-1.06083	5.90744	111.29	5.11e-26	1.02e-24	0.00610889
NEDD9|4739	-1.05974	5.4612	130.238	3.63e-30	8.93e-29	0.00472561
AHSA2|130872	-1.05908	4.01021	77.087	1.64e-18	1.97e-17	0.00651871
DISC1|27185	-1.05629	4.28664	64.685	8.79e-16	8.47e-15	0.0092067
TTC28|23331	-1.05569	3.81181	55.5041	9.33e-14	7.46e-13	0.0102761
KIAA1107|23285	-1.05477	3.09544	59.3701	1.31e-14	1.12e-13	0.0050477
EEF2K|29904	-1.05381	4.89861	105.951	7.56e-25	1.41e-23	0.00536534
PIK3C2A|5286	-1.05361	5.72713	36.5299	1.5e-09	7.91e-09	0.0202993
BAMBI|25805	-1.05325	5.22801	97.3698	5.75e-23	9.41e-22	0.00631306
AP4M1|9179	-1.05096	4.24981	139.226	3.93e-32	1.06e-30	0.00253354
NLGN1|22871	-1.04927	3.14111	48.2683	3.72e-12	2.58e-11	0.00998313
KIFAP3|22920	-1.04902	4.64081	150.975	1.06e-34	3.27e-33	0.00277294
PREP|5550	-1.04896	5.36543	174.666	7.08e-40	2.76e-38	0.00304143
TRO|7216	-1.04825	4.03427	141.922	1.01e-32	2.86e-31	0.00200652
TBC1D8|11138	-1.04812	4.00578	108.629	1.96e-25	3.8e-24	0.00376547
C2CD2|25966	-1.04805	6.59978	128.079	1.08e-29	2.61e-28	0.00548689
ELFN2|114794	-1.04774	4.17972	78.8039	6.86e-19	8.49e-18	0.00609009
KALRN|8997	-1.04581	3.72784	102.064	5.37e-24	9.49e-23	0.00410134
ID2|3398	-1.04523	5.15863	130.839	2.69e-30	6.63e-29	0.0038279
HIST1H2BC|8347	-1.04385	2.77487	42.3937	7.46e-11	4.55e-10	0.00998723
SAMD11|148398	-1.04312	3.63948	65.3224	6.36e-16	6.25e-15	0.00560081
HSPA1B|3304	-1.04223	4.63301	108.091	2.57e-25	4.93e-24	0.00477706
RGS20|8601	-1.0413	3.13851	70.5253	4.54e-17	4.94e-16	0.00400841
SCYL2|55681	-1.03939	6.0872	102.162	5.12e-24	9.05e-23	0.00665024
NSMCE2|286053	-1.03929	3.48953	62.7536	2.34e-15	2.17e-14	0.00732678
MAP1B|4131	-1.03877	8.00378	35.8212	2.16e-09	1.11e-08	0.0210426
MBD5|55777	-1.03867	3.40011	53.0628	3.23e-13	2.48e-12	0.00835442
PPP1R3C|5507	-1.03769	4.88426	118.206	1.56e-27	3.42e-26	0.00381071
CYB561D2|11068	-1.03759	3.65285	68.9485	1.01e-16	1.06e-15	0.00664021
FAR1|84188	-1.03706	5.6035	136.558	1.51e-31	3.94e-30	0.004307
WDR7|23335	-1.03625	4.69738	77.5582	1.29e-18	1.57e-17	0.00754529
VPS29|51699	-1.03413	5.34901	72.8915	1.37e-17	1.55e-16	0.00902165
PTPRE|5791	-1.03364	3.2437	76.0791	2.73e-18	3.23e-17	0.00474966
FAM40A|85369	-1.03144	5.60256	142.035	9.55e-33	2.71e-31	0.00406285
PLEKHJ1|55111	-1.0306	4.71854	49.0776	2.46e-12	1.73e-11	0.0129174
PARP14|54625	-1.02875	6.43857	23.4272	1.3e-06	4.71e-06	0.030472
TTC31|64427	-1.02682	4.07765	130.049	4e-30	9.77e-29	0.00217675
RSAD2|91543	-1.02246	4.97353	8.22141	0.0041399	0.00836765	0.0801796
C6orf1|221491	-1.02229	4.63906	70.9882	3.59e-17	3.96e-16	0.00817412
DHCR24|1718	-1.02209	6.91827	122.335	1.95e-28	4.42e-27	0.00545881
NOP56|10528	-1.02163	6.33787	167.581	2.5e-38	9.04e-37	0.0036823
ABCD1|215	-1.02081	5.37122	118.527	1.33e-27	2.93e-26	0.00486299
THOC1|9984	-1.01995	3.38953	63.546	1.57e-15	1.48e-14	0.00593783
EEFSEC|60678	-1.01896	3.14541	85.7177	2.08e-20	2.89e-19	0.00239213
C7orf43|55262	-1.01858	4.16335	102.938	3.46e-24	6.17e-23	0.00366959
HMGA2|8091	-1.01765	8.69184	126.369	2.55e-29	6.05e-28	0.00566033
PCCA|5095	-1.0176	3.34617	63.5956	1.53e-15	1.45e-14	0.00616346
IFNAR1|3454	-1.01353	6.40453	138.801	4.87e-32	1.3e-30	0.00462518
TTPAL|79183	-1.0132	4.84501	115.428	6.34e-27	1.34e-25	0.00414298
CSDC2|27254	-1.01098	4.09051	101.362	7.66e-24	1.34e-22	0.00383772
TST|7263	-1.00875	4.06674	48.6302	3.09e-12	2.16e-11	0.0113567
SMTN|6525	-1.00755	7.42921	139.415	3.57e-32	9.75e-31	0.00482609
PGM2|55276	-1.00734	4.57212	143.41	4.78e-33	1.38e-31	0.00240161
TBC1D1|23216	-1.00707	5.23519	166.88	3.55e-38	1.28e-36	0.00284558
MON2|23041	-1.00669	5.78298	63.5173	1.59e-15	1.49e-14	0.0101574
TUBA1C|84790	-1.00641	8.24847	78.9181	6.47e-19	8.03e-18	0.00884563
TARBP1|6894	-1.00639	3.65288	63.1167	1.95e-15	1.82e-14	0.00639419
VAMP1|6843	-1.00632	3.5537	70.2925	5.11e-17	5.54e-16	0.00482209
TSC22D1|8848	-1.00569	7.00526	179.391	6.58e-41	2.67e-39	0.00353887
C2orf43|60526	-1.0055	4.22086	135.937	2.06e-31	5.33e-30	0.00235737
GPRC5B|51704	-1.00537	5.59665	113.321	1.84e-26	3.76e-25	0.00523466
BCAS3|54828	-1.00489	3.86377	101.413	7.47e-24	1.31e-22	0.00251938
KIAA0427|9811	-1.00411	6.45078	137.118	1.14e-31	3e-30	0.00451637
SH3BP5|9467	-1.00219	3.29233	77.8258	1.13e-18	1.37e-17	0.00307122
TMEM26|219623	-1.00201	2.78282	39.7761	2.85e-10	1.63e-09	0.00780655
RAD50|10111	-1.00159	5.81871	66.1355	4.21e-16	4.2e-15	0.00961963
SLC1A1|6505	-1.00131	2.75766	54.9756	1.22e-13	9.69e-13	0.00515017
FRMD8|83786	-1.00115	5.78179	75.3523	3.94e-18	4.62e-17	0.00830292
MKL2|57496	-0.999093	3.81376	44.4486	2.61e-11	1.66e-10	0.0117878
HDAC5|10014	-0.998492	6.22496	160.56	8.54e-37	2.88e-35	0.00361299
HSPA2|3306	-0.998228	4.00501	85.1825	2.72e-20	3.74e-19	0.00416331
SERTAD1|29950	-0.996421	5.33773	43.0238	5.41e-11	3.34e-10	0.0149664
CHN1|1123	-0.996181	5.30169	84.1467	4.59e-20	6.2e-19	0.00693912
CAB39|51719	-0.995682	6.98899	188.195	7.88e-43	3.41e-41	0.00328245
CAT|847	-0.995341	4.97749	144.066	3.44e-33	1.01e-31	0.00285744
PFKFB3|5209	-0.994362	7.31166	165.199	8.28e-38	2.94e-36	0.00391933
CXCR7|57007	-0.993712	3.69875	104.396	1.66e-24	3.01e-23	0.0019248
APBB3|10307	-0.992943	3.27286	73.6856	9.16e-18	1.05e-16	0.00316044
IL21R|50615	-0.9919	3.29072	67.3062	2.32e-16	2.36e-15	0.00408465
MFN1|55669	-0.991465	5.63312	138.386	6e-32	1.6e-30	0.00388321
KANK2|25959	-0.986964	7.6829	92.1364	8.09e-22	1.22e-20	0.00720109
MPI|4351	-0.98546	3.98647	96.2928	9.91e-23	1.6e-21	0.00338338
SNCAIP|9627	-0.984911	3.02045	59.8832	1.01e-14	8.76e-14	0.00474494
EEPD1|80820	-0.984041	2.8456	66.6098	3.31e-16	3.31e-15	0.00229987
VPS13C|54832	-0.983441	5.67896	40.2256	2.26e-10	1.3e-09	0.0158553
MAGI2|9863	-0.983308	3.289	75.3161	4.01e-18	4.69e-17	0.00241235
SLC25A15|10166	-0.983225	4.54116	123.221	1.25e-28	2.85e-27	0.00311518
CENPE|1062	-0.98011	4.25603	55.6818	8.52e-14	6.84e-13	0.00961362
BTRC|8945	-0.978343	5.96138	86.4346	1.44e-20	2.03e-19	0.00689564
KDM1B|221656	-0.977422	4.46534	110.176	8.97e-26	1.77e-24	0.00365299
NDST2|8509	-0.977093	4.48457	69.737	6.78e-17	7.22e-16	0.0068918
HMMR|3161	-0.976736	3.6853	76.4513	2.26e-18	2.68e-17	0.00499236
KIAA0586|9786	-0.976731	4.58539	63.7708	1.4e-15	1.33e-14	0.00814063
PRKCD|5580	-0.976628	5.29775	142.569	7.3e-33	2.08e-31	0.00323031
DFNB31|25861	-0.976452	3.1998	71.9724	2.18e-17	2.43e-16	0.00280574
DACT1|51339	-0.97517	5.41781	126.275	2.68e-29	6.33e-28	0.00404493
TMTC3|160418	-0.97291	6.02061	89.2324	3.51e-21	5.11e-20	0.00678099
SLC15A3|51296	-0.971422	3.35277	18.2046	1.98e-05	6.08e-05	0.0240224
TUBB|203068	-0.971063	10.4299	192.7	8.18e-44	3.62e-42	0.00341578
PHLDB1|23187	-0.971026	8.4797	151.97	6.43e-35	1.99e-33	0.00422441
IDI1|3422	-0.969955	6.60255	134.342	4.6e-31	1.17e-29	0.00421732
EIF4EBP2|1979	-0.969778	6.85232	86.112	1.7e-20	2.38e-19	0.00721838
MYO18A|399687	-0.969154	7.03876	89.4921	3.08e-21	4.5e-20	0.00692397
POLR3E|55718	-0.968352	4.5481	104.432	1.63e-24	2.96e-23	0.00390301
ID1|3397	-0.967583	5.67062	37.1288	1.11e-09	5.94e-09	0.0167083
C5orf4|10826	-0.966878	2.27262	27.838	1.32e-07	5.45e-07	0.00591759
GIYD2|79008	-0.966546	3.8389	56.8368	4.74e-14	3.88e-13	0.00806628
LIMD2|80774	-0.96336	5.11082	75.9035	2.98e-18	3.51e-17	0.00718082
BUB1|699	-0.963198	3.88567	92.7545	5.92e-22	8.99e-21	0.00390747
ZNF804A|91752	-0.96317	4.07127	75.3294	3.98e-18	4.67e-17	0.00433329
PCTP|58488	-0.962865	2.79951	50.9985	9.24e-13	6.75e-12	0.00396805
SGK223|157285	-0.961538	5.63113	64.9427	7.71e-16	7.48e-15	0.00836185
LRRC8C|84230	-0.960528	6.56615	94.4232	2.55e-22	3.98e-21	0.00638316
EGFR|1956	-0.95972	6.79686	15.3098	9.12e-05	0.000249913	0.0421322
PALM2-AKAP2|445815	-0.959042	7.01615	67.8306	1.78e-16	1.83e-15	0.00915348
EHHADH|1962	-0.958608	3.13855	67.0133	2.7e-16	2.72e-15	0.00325062
IVNS1ABP|10625	-0.958136	7.388	144.278	3.09e-33	9.09e-32	0.0041914
SKIV2L2|23517	-0.957607	5.84674	126.53	2.35e-29	5.59e-28	0.00401335
RGL1|23179	-0.955479	5.24675	68.2255	1.46e-16	1.51e-15	0.00780163
MGST1|4257	-0.953896	4.86372	79.036	6.1e-19	7.58e-18	0.00635203
PTGER4|5734	-0.953632	5.32508	120.374	5.24e-28	1.17e-26	0.00393317
BICD1|636	-0.953118	3.61701	55.4332	9.67e-14	7.72e-13	0.00706586
JUP|3728	-0.952816	7.46035	113.32	1.84e-26	3.76e-25	0.00533808
DNAH5|1767	-0.952716	3.48346	44.4432	2.62e-11	1.66e-10	0.00905887
KLHL29|114818	-0.951735	4.32089	59.7956	1.05e-14	9.12e-14	0.00750139
DHX32|55760	-0.950931	5.9834	137.447	9.63e-32	2.56e-30	0.00380437
DIS3|22894	-0.950929	5.7808	110.827	6.46e-26	1.28e-24	0.00466695
FBXL2|25827	-0.950551	3.52847	83.2082	7.39e-20	9.8e-19	0.00233039
XKR8|55113	-0.950105	4.33353	108.901	1.71e-25	3.33e-24	0.00319794
DTWD1|56986	-0.949909	3.6442	75.6934	3.31e-18	3.9e-17	0.00261435
CARD6|84674	-0.949545	3.36854	79.8663	4.01e-19	5.05e-18	0.00345535
TNS3|64759	-0.948241	8.86996	68.3252	1.39e-16	1.44e-15	0.00918729
NPTX1|4884	-0.947928	3.10598	23.4541	1.28e-06	4.65e-06	0.00854846
TFB1M|51106	-0.94616	4.0223	85.1026	2.83e-20	3.89e-19	0.00368383
EIF2B4|8890	-0.946089	5.5199	111.685	4.19e-26	8.42e-25	0.00436781
TBC1D4|9882	-0.945692	3.07623	42.8519	5.9e-11	3.63e-10	0.00759209
CFDP1|10428	-0.94481	4.63767	62.6971	2.41e-15	2.23e-14	0.00773541
KCNF1|3754	-0.944417	3.56464	67.0811	2.61e-16	2.63e-15	0.00472234
KLF7|8609	-0.944407	3.64416	29.1675	6.64e-08	2.86e-07	0.0175241
WDHD1|11169	-0.943903	3.50355	70.557	4.47e-17	4.88e-16	0.00348892
CDCP1|64866	-0.943481	5.8095	41.9403	9.41e-11	5.68e-10	0.0140632
HCFC2|29915	-0.942648	4.67443	77.5864	1.27e-18	1.55e-17	0.00575253
HS2ST1|9653	-0.938003	5.48161	129.602	5.01e-30	1.22e-28	0.00355458
ADAMTS9|56999	-0.93696	2.5537	15.6119	7.78e-05	0.000216219	0.0143161
XAF1|54739	-0.934811	5.15296	15.5584	8e-05	0.000222064	0.0304417
TTLL7|79739	-0.934391	3.67884	38.0211	7e-10	3.86e-09	0.0127539
MEF2C|4208	-0.934061	4.4032	66.6332	3.27e-16	3.28e-15	0.00588903
RFXANK|8625	-0.932303	4.53408	58.8787	1.68e-14	1.43e-13	0.00798871
WDR60|55112	-0.927047	3.82063	84.4945	3.85e-20	5.21e-19	0.00296252
HSPA8|3312	-0.926196	10.7393	176.082	3.47e-40	1.37e-38	0.00341632
VPS33B|26276	-0.92574	4.15786	70.5323	4.53e-17	4.93e-16	0.00523337
XRN1|54464	-0.925195	5.29875	32.9901	9.26e-09	4.41e-08	0.0167632
PNPLA3|80339	-0.923255	3.92651	33.0397	9.03e-09	4.3e-08	0.0143258
KIF3C|3797	-0.923178	5.35267	68.7548	1.11e-16	1.16e-15	0.00732286
SLCO3A1|28232	-0.921915	3.85976	83.9742	5.01e-20	6.75e-19	0.0027875
SQLE|6713	-0.92191	6.65282	132.315	1.28e-30	3.17e-29	0.00387024
RPGRIP1L|23322	-0.921847	3.57557	53.7509	2.28e-13	1.77e-12	0.00580948
TMCO7|79613	-0.920879	4.24989	118.407	1.41e-27	3.1e-26	0.00212125
PQLC2|54896	-0.920057	4.90678	106.476	5.8e-25	1.09e-23	0.0037463
TBC1D19|55296	-0.919562	4.20969	103.814	2.22e-24	4e-23	0.0024376
ATP2B4|493	-0.918457	7.92088	39.0609	4.11e-10	2.31e-09	0.0151014
PIK3C3|5289	-0.917981	5.1703	115.195	7.13e-27	1.49e-25	0.00346894
DNAJC6|9829	-0.91794	4.87873	68.2971	1.41e-16	1.46e-15	0.00682731
DNAJC30|84277	-0.917698	4.31832	89.9066	2.5e-21	3.68e-20	0.00374042
PLCH2|9651	-0.914765	4.10232	65.7818	5.04e-16	5e-15	0.00573178
ZNF480|147657	-0.914711	4.20283	70.1518	5.49e-17	5.92e-16	0.00557027
LOC401093|401093	-0.91447	3.0574	41.6099	1.11e-10	6.67e-10	0.00613714
CAND1|55832	-0.914327	7.005	124.77	5.71e-29	1.34e-27	0.00427892
AP4B1|10717	-0.912729	3.69031	83.7049	5.74e-20	7.7e-19	0.00260307
RNF152|220441	-0.912089	4.39159	35.8489	2.13e-09	1.1e-08	0.0140822
SPG11|80208	-0.911267	5.6126	65.3803	6.18e-16	6.08e-15	0.00765109
MAN2A1|4124	-0.911167	7.15801	36.9177	1.23e-09	6.56e-09	0.0155966
RRAS|6237	-0.910611	5.86448	63.8421	1.35e-15	1.28e-14	0.00824702
FMNL2|114793	-0.910483	5.72229	79.9861	3.77e-19	4.76e-18	0.00634473
KIF16B|55614	-0.909622	3.52144	52.8495	3.6e-13	2.75e-12	0.00621166
PPP2R1B|5519	-0.908785	5.22348	120.185	5.76e-28	1.28e-26	0.00334454
B3GNT2|10678	-0.908101	4.17803	96.5234	8.82e-23	1.43e-21	0.00284615
FNBP1L|54874	-0.907022	3.51485	63.583	1.54e-15	1.45e-14	0.00387951
STARD13|90627	-0.906446	5.29992	97.6021	5.12e-23	8.41e-22	0.00450454
METTL8|79828	-0.906284	4.16072	77.3112	1.46e-18	1.77e-17	0.00399483
TMEM164|84187	-0.905003	4.63345	95.8414	1.24e-22	1.99e-21	0.00385208
VPS53|55275	-0.90392	6.15133	94.816	2.09e-22	3.29e-21	0.00527009
ELOVL6|79071	-0.903591	5.06156	85.4464	2.38e-20	3.29e-19	0.0049351
TRIM5|85363	-0.903103	4.38639	53.4788	2.61e-13	2.02e-12	0.00673232
DLL4|54567	-0.902853	6.09833	134.591	4.06e-31	1.04e-29	0.00361701
IPP|3652	-0.900861	3.86779	62.0542	3.34e-15	3.06e-14	0.00551599
ZNF76|7629	-0.90049	3.86881	98.4866	3.27e-23	5.44e-22	0.00188594
WDR47|22911	-0.899724	5.38467	86.6587	1.29e-20	1.82e-19	0.005185
DRP2|1821	-0.899665	2.90061	37.9434	7.28e-10	4.01e-09	0.0080489
BUB1B|701	-0.898663	4.23244	79.3819	5.12e-19	6.4e-18	0.00481699
SLC35A1|10559	-0.897865	3.85501	72.7904	1.44e-17	1.63e-16	0.00343787
WDR19|57728	-0.895846	3.91667	95.8279	1.25e-22	2.01e-21	0.00229323
CASP7|840	-0.894637	4.61584	109.877	1.04e-25	2.04e-24	0.00271104
INVS|27130	-0.894423	3.85281	64.2534	1.09e-15	1.05e-14	0.00503272
KATNAL1|84056	-0.893906	6.05825	44.9376	2.03e-11	1.31e-10	0.0118451
TAF2|6873	-0.893184	5.24037	62.8031	2.28e-15	2.12e-14	0.00741763
SOX6|55553	-0.892723	4.35575	51.127	8.66e-13	6.34e-12	0.00823416
APCDD1L|164284	-0.89263	3.41789	37.098	1.12e-09	6.03e-09	0.00998632
ASCC3|10973	-0.891969	7.21867	88.0304	6.45e-21	9.24e-20	0.00598803
LIG3|3980	-0.891771	4.29265	68.1638	1.5e-16	1.55e-15	0.0055002
ARHGAP19|84986	-0.890111	3.44989	53.5886	2.47e-13	1.91e-12	0.00509656
PHLDB2|90102	-0.889631	4.6663	61.9271	3.56e-15	3.26e-14	0.00603132
DGKQ|1609	-0.889594	4.91773	106.477	5.8e-25	1.09e-23	0.00323317
C19orf66|55337	-0.889489	5.29985	49.6602	1.83e-12	1.3e-11	0.00908161
SIPA1|6494	-0.889026	5.66666	110.786	6.59e-26	1.31e-24	0.00395848
DOCK11|139818	-0.888767	3.94168	69.7024	6.9e-17	7.34e-16	0.00472385
ST3GAL5|8869	-0.88849	7.09898	97.5747	5.19e-23	8.51e-22	0.00531426
INO80B|83444	-0.888033	3.85184	59.4845	1.23e-14	1.06e-13	0.00534456
PCDH9|5101	-0.886381	4.41684	49.3596	2.13e-12	1.51e-11	0.00876972
OSBPL8|114882	-0.885449	6.93297	47.6579	5.07e-12	3.47e-11	0.0112305
HOMEZ|57594	-0.885431	3.492	78.2069	9.28e-19	1.14e-17	0.00227935
GTF2I|2969	-0.884629	6.69063	19.7969	8.61e-06	2.78e-05	0.0275625
LRBA|987	-0.884086	4.76461	43.5056	4.23e-11	2.64e-10	0.0105448
TRANK1|9881	-0.884018	3.23186	15.7887	7.08e-05	0.000198342	0.0209082
CHRM2|1129	-0.883876	6.02398	15.218	9.58e-05	0.000261367	0.0356007
MED19|219541	-0.883208	3.89738	91.8157	9.51e-22	1.43e-20	0.00207689
CPPED1|55313	-0.882236	5.38124	116.735	3.28e-27	7.08e-26	0.0032639
MGAT3|4248	-0.882083	5.21954	98.8722	2.69e-23	4.5e-22	0.00412307
FTO|79068	-0.8803	5.62294	62.141	3.2e-15	2.93e-14	0.00775506
HECW2|57520	-0.879895	4.70648	33.1119	8.7e-09	4.15e-08	0.0139295
ARHGEF17|9828	-0.879492	6.91324	52.0824	5.32e-13	3.97e-12	0.0100298
FZD6|8323	-0.879078	6.7459	137.02	1.19e-31	3.14e-30	0.00346717
ABTB1|80325	-0.879017	3.25927	51.3897	7.57e-13	5.59e-12	0.00486862
SH3BP1|23616	-0.878789	4.26301	91.6114	1.05e-21	1.57e-20	0.00300385
RFC1|5981	-0.878684	5.01448	78.2259	9.19e-19	1.13e-17	0.00519338
DNAJA1|3301	-0.877687	7.63296	85.3872	2.45e-20	3.39e-19	0.00610036
ANKS1A|23294	-0.875666	4.6921	61.7165	3.97e-15	3.61e-14	0.00649156
AHNAK2|113146	-0.874792	7.45547	19.7255	8.94e-06	2.88e-05	0.0271534
TRIOBP|11078	-0.874089	6.76922	112.826	2.36e-26	4.79e-25	0.00434851
MSH3|4437	-0.873177	4.66435	94.6508	2.27e-22	3.57e-21	0.00347834
TUBB6|84617	-0.872547	8.25318	88.724	4.54e-21	6.58e-20	0.00587315
ALS2CL|259173	-0.872214	4.76991	85.6103	2.19e-20	3.03e-19	0.00405428
NAPEPLD|222236	-0.871794	3.81733	65.4498	5.96e-16	5.88e-15	0.00417313
C14orf4|64207	-0.870527	6.97078	119.136	9.78e-28	2.17e-26	0.00407771
ANGPT2|285	-0.870163	5.56699	73.956	7.99e-18	9.21e-17	0.00609173
FBXL7|23194	-0.869	4.38508	57.0555	4.24e-14	3.49e-13	0.00633791
CDKN2B|1030	-0.868451	7.15707	93.7197	3.64e-22	5.61e-21	0.00537718
KIF13B|23303	-0.867369	5.14545	73.4284	1.04e-17	1.19e-16	0.00548242
SEPT6|23157	-0.867286	3.13069	49.3948	2.09e-12	1.48e-11	0.00371523
MAPRE3|22924	-0.86695	4.00676	81.9842	1.37e-19	1.79e-18	0.00338132
SLC44A1|23446	-0.866814	5.50698	70.1243	5.57e-17	5.99e-16	0.00632055
DDX17|10521	-0.866606	8.11743	84.8977	3.14e-20	4.29e-19	0.0060457
HEG1|57493	-0.865761	7.16566	40.6311	1.84e-10	1.07e-09	0.0126096
FASTKD1|79675	-0.864794	3.82474	65.8085	4.97e-16	4.94e-15	0.0043291
ERLEC1|27248	-0.864042	6.79256	115.373	6.52e-27	1.37e-25	0.00413925
FGD6|55785	-0.863877	3.98028	32.1677	1.41e-08	6.59e-08	0.0132614
DNAJB4|11080	-0.863316	4.84554	96.7814	7.74e-23	1.25e-21	0.00361279
SLC2A10|81031	-0.862682	5.56159	38.6455	5.08e-10	2.83e-09	0.0126261
C17orf59|54785	-0.862626	3.77942	38.5596	5.31e-10	2.95e-09	0.00919167
OPHN1|4983	-0.862334	3.30386	23.8432	1.05e-06	3.85e-06	0.015576
DDR1|780	-0.862196	5.16104	121.339	3.22e-28	7.26e-27	0.002802
KIAA1217|56243	-0.859318	5.26848	41.7047	1.06e-10	6.38e-10	0.0110896
UHRF1BP1L|23074	-0.858862	5.22584	65.6612	5.35e-16	5.3e-15	0.00644265
RNF207|388591	-0.857591	3.18122	37.1103	1.12e-09	5.99e-09	0.00742886
GNPTAB|79158	-0.857491	6.55449	39.0361	4.16e-10	2.34e-09	0.0127458
LIMCH1|22998	-0.856433	4.76679	60.5431	7.2e-15	6.36e-14	0.00578894
TMEM63A|9725	-0.856401	5.37644	101.098	8.75e-24	1.53e-22	0.00375732
PTPN13|5783	-0.85574	6.24696	29.9243	4.49e-08	1.97e-07	0.0166351
MLKL|197259	-0.854532	3.62923	80.7528	2.56e-19	3.29e-18	0.00188241
KIAA0513|9764	-0.854354	5.02214	84.6494	3.56e-20	4.84e-19	0.00444917
PDE6D|5147	-0.853271	3.51389	64.6897	8.77e-16	8.45e-15	0.00326213
AFAP1L2|84632	-0.852855	3.99229	73.3415	1.09e-17	1.24e-16	0.00318778
ZEB1|6935	-0.852664	7.37777	55.8612	7.78e-14	6.27e-13	0.00892017
SNAI2|6591	-0.85228	5.57747	92.7624	5.9e-22	8.97e-21	0.0042564
PIK3CD|5293	-0.852157	5.15017	89.4106	3.21e-21	4.69e-20	0.00415707
EPOR|2057	-0.852063	3.34665	67.9883	1.64e-16	1.69e-15	0.00294715
TCF7L1|83439	-0.85127	3.55607	67.7971	1.81e-16	1.86e-15	0.00288685
SLC35A3|23443	-0.851229	3.71127	77.1604	1.58e-18	1.9e-17	0.00262867
SASH1|23328	-0.8512	5.38691	41.1894	1.38e-10	8.17e-10	0.0112046
TMEM35|59353	-0.849913	2.79579	44.7447	2.24e-11	1.44e-10	0.00268587
MED14|9282	-0.849713	5.44007	32.6557	1.1e-08	5.19e-08	0.0145237
ZMYM3|9203	-0.849683	5.33906	83.5706	6.15e-20	8.2e-19	0.00468284
DKK2|27123	-0.848568	4.33411	46.0344	1.16e-11	7.69e-11	0.00440465
SLC20A1|6574	-0.847387	9.30293	107.11	4.21e-25	7.95e-24	0.00467623
HEATR5B|54497	-0.847253	5.25242	33.8292	6.02e-09	2.94e-08	0.0131147
C14orf159|80017	-0.847	4.39392	70.8523	3.85e-17	4.23e-16	0.00352553
MGAT5|4249	-0.846297	6.55752	13.3585	0.00025725	0.000655361	0.0375413
ZNF407|55628	-0.846283	4.25481	56.0807	6.96e-14	5.64e-13	0.00572446
PPAPDC2|403313	-0.845959	3.63195	60.6297	6.89e-15	6.12e-14	0.00364083
PIK3C2B|5287	-0.845519	3.35912	27.7206	1.4e-07	5.77e-07	0.0067821
FAM168A|23201	-0.845285	3.74707	21.1125	4.33e-06	1.46e-05	0.0198917
LRRN3|54674	-0.845216	2.39548	26.4491	2.71e-07	1.08e-06	0.00567898
ATG2A|23130	-0.845024	5.20688	82.4655	1.08e-19	1.41e-18	0.00440195
MAP1A|4130	-0.841132	9.28527	28.0833	1.16e-07	4.85e-07	0.0178186
WWTR1|25937	-0.84051	5.28979	40.9536	1.56e-10	9.17e-10	0.0109337
G2E3|55632	-0.839282	4.56865	90.5001	1.85e-21	2.73e-20	0.00291357
THOC2|57187	-0.838861	5.69943	46.5477	8.94e-12	5.97e-11	0.00953899
SDC3|9672	-0.838275	6.55829	81.2331	2.01e-19	2.59e-18	0.00555541
CDK6|1021	-0.837609	7.51583	30.6014	3.17e-08	1.42e-07	0.0160219
TEK|7010	-0.837214	6.21087	72.3958	1.76e-17	1.98e-16	0.00623769
ALDH1B1|219	-0.836306	4.98109	104.76	1.38e-24	2.53e-23	0.00273576
TNKS|8658	-0.836199	5.79495	40.2269	2.26e-10	1.3e-09	0.0112567
UBASH3B|84959	-0.836103	6.27332	80.6886	2.64e-19	3.39e-18	0.00552969
MAP4K2|5871	-0.834946	4.05267	65.2383	6.64e-16	6.49e-15	0.00370512
DENND4A|10260	-0.834893	4.56298	29.2151	6.48e-08	2.79e-07	0.0144151
RASAL2|9462	-0.834441	5.67713	28.5135	9.3e-08	3.94e-07	0.0162936
NLRP1|22861	-0.834041	4.01896	51.2183	8.26e-13	6.08e-12	0.00541157
KIAA1841|84542	-0.831086	3.53255	72.1963	1.95e-17	2.18e-16	0.00218283
DENND4C|55667	-0.830931	5.11288	49.8928	1.62e-12	1.16e-11	0.00798719
UGP2|7360	-0.830895	6.40804	97.4727	5.46e-23	8.95e-22	0.00434977
ABCG2|9429	-0.830583	3.30059	35.9097	2.07e-09	1.07e-08	0.00561019
KIAA1033|23325	-0.830563	6.66201	79.644	4.48e-19	5.62e-18	0.0055897
GALNT10|55568	-0.829579	6.71933	45.0432	1.93e-11	1.25e-10	0.0103274
SAMD12|401474	-0.828747	3.73968	25.9192	3.56e-07	1.4e-06	0.0145055
FIG4|9896	-0.82833	4.08497	74.1994	7.06e-18	8.18e-17	0.00268849
RUFY1|80230	-0.828211	5.08831	87.5007	8.42e-21	1.2e-19	0.00385104
PARP10|84875	-0.826772	5.25781	28.2888	1.04e-07	4.39e-07	0.0147098
TOPBP1|11073	-0.826175	4.95518	66.6514	3.24e-16	3.26e-15	0.00548153
ZNF526|116115	-0.82613	4.44504	58.0091	2.61e-14	2.18e-13	0.00557878
SCG5|6447	-0.825206	2.76453	10.4584	0.00122095	0.0027515	0.0375458
PIK3R4|30849	-0.823683	4.88901	54.7988	1.34e-13	1.06e-12	0.00680852
ZNF469|84627	-0.820853	5.63661	26.6786	2.4e-07	9.65e-07	0.0170261
ST3GAL3|6487	-0.820776	3.35774	61.5944	4.22e-15	3.82e-14	0.00204085
DOCK10|55619	-0.819752	5.99175	43.5436	4.15e-11	2.6e-10	0.0101637
DYNC1LI1|51143	-0.819595	6.3539	107.422	3.6e-25	6.85e-24	0.00380512
PPIP5K2|23262	-0.818967	5.9349	80.4661	2.96e-19	3.78e-18	0.00509373
C20orf112|140688	-0.815396	5.07254	78.2183	9.23e-19	1.13e-17	0.00443396
MRPL16|54948	-0.815058	4.46011	37.6465	8.48e-10	4.64e-09	0.010003
TAB1|10454	-0.814943	4.68737	99.2346	2.24e-23	3.79e-22	0.00246059
NGLY1|55768	-0.813604	3.98941	65.0459	7.32e-16	7.1e-15	0.00334327
HIST2H2AA3|8337	-0.813181	3.65447	25.7057	3.98e-07	1.55e-06	0.0139467
WDR36|134430	-0.812632	5.73336	50.3559	1.28e-12	9.27e-12	0.00811858
INTS8|55656	-0.811939	4.67336	71.5322	2.73e-17	3.03e-16	0.00406024
C16orf88|400506	-0.810741	4.4671	68.9478	1.01e-16	1.06e-15	0.0042583
DNAJC13|23317	-0.810506	7.31589	49.164	2.35e-12	1.66e-11	0.00915927
CORO2B|10391	-0.810257	4.53438	58.8248	1.72e-14	1.46e-13	0.00581903
PLCB3|5331	-0.81007	6.47484	100.963	9.37e-24	1.63e-22	0.00399347
CNOT6L|246175	-0.809616	3.95095	49.0178	2.54e-12	1.78e-11	0.00501701
ARHGAP1|392	-0.80909	7.42796	60.1085	8.98e-15	7.87e-14	0.00740753
NF1|4763	-0.808915	6.37568	25.5476	4.32e-07	1.68e-06	0.0175385
ADCY7|113	-0.808563	4.87727	59.1122	1.49e-14	1.27e-13	0.00596497
LBH|81606	-0.808039	6.7686	84.5725	3.7e-20	5.02e-19	0.00484517
BMPR2|659	-0.806915	7.41843	27.1689	1.86e-07	7.6e-07	0.0167318
MIPEP|4285	-0.806881	3.63896	67.3333	2.29e-16	2.33e-15	0.00245716
UBAP2|55833	-0.806502	6.12313	36.5443	1.49e-09	7.86e-09	0.0118084
ALDH1A1|216	-0.806357	2.47092	23.021	1.6e-06	5.72e-06	0.00515051
FAM179B|23116	-0.806087	4.45136	38.1499	6.55e-10	3.62e-09	0.00920284
LEF1|51176	-0.805573	4.89737	102.474	4.37e-24	7.77e-23	0.00300627
ABCB6|10058	-0.805204	4.14963	79.5751	4.64e-19	5.82e-18	0.00313615
KIAA0564|23078	-0.804998	4.6553	52.4482	4.42e-13	3.34e-12	0.00649371
RFX5|5993	-0.804446	5.20567	59.7946	1.05e-14	9.12e-14	0.00600223
NFATC4|4776	-0.803552	4.94441	101.081	8.83e-24	1.54e-22	0.00270478
CTNNBIP1|56998	-0.80319	4.83412	70.5973	4.38e-17	4.78e-16	0.00444536
SEMA4B|10509	-0.802497	3.42978	57.1981	3.94e-14	3.25e-13	0.0024008
ZNF445|353274	-0.802408	4.69544	36.3586	1.64e-09	8.59e-09	0.01036
TBC1D2|55357	-0.801923	6.09902	59.8111	1.04e-14	9.06e-14	0.00680365
JAZF1|221895	-0.801894	4.14866	76.471	2.23e-18	2.66e-17	0.00286092
TP53INP2|58476	-0.800955	6.69628	76.9805	1.73e-18	2.07e-17	0.00540817
ATP11B|23200	-0.800474	5.44083	56.6367	5.24e-14	4.28e-13	0.00679542
LMBRD2|92255	-0.799997	3.53327	28.1451	1.13e-07	4.71e-07	0.0115748
ATP6V1A|523	-0.799185	7.99192	94.0882	3.02e-22	4.68e-21	0.00461807
ITPR2|3709	-0.798838	4.40081	33.7303	6.33e-09	3.08e-08	0.010878
FASN|2194	-0.798484	7.70378	70.1248	5.57e-17	5.99e-16	0.00616996
LIN37|55957	-0.798143	3.11022	35.4689	2.59e-09	1.32e-08	0.00596408
EXOC6|54536	-0.798051	3.59226	61.4763	4.48e-15	4.05e-14	0.00207153
ENC1|8507	-0.797819	7.11155	81.0843	2.16e-19	2.79e-18	0.00515128
PLD2|5338	-0.797571	4.3204	76.7754	1.92e-18	2.29e-17	0.00297532
PPP2R3A|5523	-0.797415	5.50347	31.0092	2.57e-08	1.16e-07	0.0133833
LGR4|55366	-0.796313	4.52299	81.1841	2.06e-19	2.65e-18	0.0034756
GBP1|2633	-0.79631	6.29267	45.6664	1.4e-11	9.2e-11	0.00848558
NAA40|79829	-0.796232	4.33708	56.3894	5.94e-14	4.85e-13	0.00524036
ST5|6764	-0.795724	6.77211	82.867	8.78e-20	1.16e-18	0.00490975
OGDH|4967	-0.795483	7.12007	80.4998	2.91e-19	3.72e-18	0.00515088
CCNH|902	-0.795252	4.47854	56.0837	6.95e-14	5.63e-13	0.00501166
RRAGA|10670	-0.795166	6.73608	99.1036	2.4e-23	4.03e-22	0.00400616
FAM20C|56975	-0.794645	7.80508	95.8212	1.26e-22	2.01e-21	0.00443354
USP18|11274	-0.793543	4.10374	9.12993	0.00251461	0.00533799	0.0351294
TMEM181|57583	-0.793317	6.62612	87.5644	8.16e-21	1.16e-19	0.00454863
ABHD11|83451	-0.793051	3.1918	33.1991	8.32e-09	3.98e-08	0.00728641
LRRC45|201255	-0.792809	3.6866	30.3842	3.54e-08	1.58e-07	0.0103126
ORC3L|23595	-0.79207	4.74791	94.6766	2.24e-22	3.53e-21	0.00260972
MYD88|4615	-0.791559	5.92917	40.1481	2.35e-10	1.35e-09	0.00995907
RHOBTB3|22836	-0.791253	6.58435	57.9977	2.62e-14	2.19e-13	0.00704953
ATP13A3|79572	-0.791147	8.36675	38.682	4.99e-10	2.78e-09	0.0113553
PPP2R2A|5520	-0.790942	5.78533	99.8181	1.67e-23	2.85e-22	0.00344605
NKX3-1|4824	-0.790504	3.34263	34.3665	4.57e-09	2.26e-08	0.00811821
FAM115A|9747	-0.790082	4.33812	15.545	8.06e-05	0.000223515	0.0256484
DHX16|8449	-0.789367	5.79473	100.201	1.38e-23	2.37e-22	0.00334457
TNFRSF21|27242	-0.789347	6.63205	75.618	3.44e-18	4.05e-17	0.00521296
KIAA0556|23247	-0.789283	4.93961	51.5753	6.89e-13	5.09e-12	0.00670206
DMXL2|23312	-0.789234	5.06543	24.0662	9.31e-07	3.47e-06	0.0168241
APBB2|323	-0.789051	4.86773	48.4713	3.35e-12	2.34e-11	0.00730654
ZADH2|284273	-0.788658	4.81551	54.3656	1.66e-13	1.31e-12	0.00606976
ACVRL1|94	-0.788005	5.94141	93.5784	3.9e-22	6.02e-21	0.00374316
BASP1|10409	-0.786943	7.47906	111.541	4.5e-26	9.02e-25	0.00364786
GLRX|2745	-0.786707	5.8558	52.478	4.35e-13	3.3e-12	0.00734813
MYO6|4646	-0.786464	6.64923	68.387	1.34e-16	1.39e-15	0.00587321
EXTL1|2134	-0.785844	3.96661	64.0166	1.23e-15	1.18e-14	0.00331833
TXNRD3IT1|645840	-0.785126	2.95884	40.8068	1.68e-10	9.83e-10	0.00386445
SNX12|29934	-0.78453	4.29826	24.0825	9.23e-07	3.44e-06	0.0152973
PDLIM7|9260	-0.78382	7.79787	89.5728	2.96e-21	4.34e-20	0.00463664
FAM35A|54537	-0.783769	4.28774	80.915	2.36e-19	3.03e-18	0.00240594
TRERF1|55809	-0.783637	5.2278	44.5322	2.5e-11	1.6e-10	0.00837936
PRDM1|639	-0.783616	5.6471	43.2023	4.94e-11	3.07e-10	0.00910351
HELQ|113510	-0.782932	3.35202	55.8103	7.98e-14	6.43e-13	0.00200064
RIC8B|55188	-0.782187	3.6785	51.8224	6.08e-13	4.52e-12	0.00389039
CALHM2|51063	-0.782153	3.41384	55.0834	1.16e-13	9.18e-13	0.00254961
HIVEP1|3096	-0.78201	4.9873	17.1126	3.52e-05	0.000103508	0.0237682
CLIP2|7461	-0.782007	6.86039	80.2769	3.25e-19	4.15e-18	0.00495871
GPRIN1|114787	-0.781708	4.08408	60.7446	6.5e-15	5.8e-14	0.00412118
ZFP90|146198	-0.781162	4.37684	32.4075	1.25e-08	5.85e-08	0.0104771
RALGPS2|55103	-0.781055	4.15125	55.6751	8.55e-14	6.86e-13	0.00480668
EIF2AK1|27102	-0.779633	6.67781	123.86	9.04e-29	2.08e-27	0.00299206
ZNF767|79970	-0.779363	3.06931	37.3822	9.71e-10	5.27e-09	0.00372153
ARHGAP22|58504	-0.779329	5.94152	81.8277	1.48e-19	1.93e-18	0.00437094
SLC24A6|80024	-0.779014	3.61142	61.266	4.99e-15	4.49e-14	0.00251579
ASAP3|55616	-0.778894	4.58493	47.7965	4.73e-12	3.25e-11	0.00643783
ARFGAP2|84364	-0.778836	5.89891	80.7218	2.6e-19	3.33e-18	0.00426365
IL4R|3566	-0.778053	7.5014	112.113	3.37e-26	6.83e-25	0.00357801
LMOD1|25802	-0.777266	5.07981	26.7235	2.35e-07	9.45e-07	0.0130244
SVIL|6840	-0.776204	7.71736	32.2498	1.36e-08	6.33e-08	0.0130429
TTLL1|25809	-0.77608	3.0046	33.8162	6.06e-09	2.95e-08	0.00560448
CHST12|55501	-0.775904	4.20442	61.8599	3.69e-15	3.37e-14	0.00389903
PPP1R12A|4659	-0.775472	6.78221	75.1315	4.4e-18	5.14e-17	0.00517538
RABEP2|79874	-0.775459	4.736	52.111	5.24e-13	3.93e-12	0.00625753
S1PR2|9294	-0.774906	2.94648	34.63	3.99e-09	1.98e-08	0.00331174
ALPK2|115701	-0.774078	5.08884	33.1183	8.67e-09	4.14e-08	0.0114218
EFHC1|114327	-0.773912	3.2182	38.2263	6.3e-10	3.48e-09	0.00476492
RCOR1|23186	-0.773652	5.07716	85.6448	2.15e-20	2.99e-19	0.00325327
SNN|8303	-0.773184	3.2252	45.5098	1.52e-11	9.93e-11	0.00281825
ATP10D|57205	-0.773086	5.933	52.4324	4.45e-13	3.37e-12	0.00730453
NAV1|89796	-0.772833	7.7232	16.195	5.71e-05	0.000162107	0.025999
TRIM38|10475	-0.772201	4.6662	69.9405	6.11e-17	6.55e-16	0.00344463
KIAA0319L|79932	-0.771785	5.96274	71.32	3.04e-17	3.37e-16	0.0049193
THTPA|79178	-0.77168	3.61654	67.3912	2.23e-16	2.27e-15	0.00157184
DOCK4|9732	-0.771533	6.11531	32.3132	1.31e-08	6.14e-08	0.0123729
CHPF2|54480	-0.771505	7.90993	94.2827	2.74e-22	4.26e-21	0.00428339
KCNJ2|3759	-0.769965	3.47768	31.7999	1.71e-08	7.88e-08	0.00677053
TP53|7157	-0.769652	5.09439	47.9472	4.38e-12	3.02e-11	0.00650851
ZNF576|79177	-0.767911	3.32812	40.8472	1.65e-10	9.65e-10	0.00423521
ARHGAP18|93663	-0.767716	6.40833	105.31	1.04e-24	1.93e-23	0.00338364
HDHD1A|8226	-0.766692	5.13041	85.3265	2.53e-20	3.49e-19	0.0030734
BCORL1|63035	-0.766541	3.16603	30.4065	3.5e-08	1.56e-07	0.00735491
TJP1|7082	-0.766323	7.70899	35.6871	2.32e-09	1.19e-08	0.0114379
RTKN|6242	-0.765815	3.9788	63.5838	1.54e-15	1.45e-14	0.00334483
IFT172|26160	-0.764373	3.63244	60.5688	7.11e-15	6.3e-14	0.00190847
USP8|9101	-0.764233	5.88042	65.9748	4.57e-16	4.55e-15	0.00529575
ANKRD46|157567	-0.763072	3.92529	57.4417	3.48e-14	2.89e-13	0.00346624
DBNL|28988	-0.762111	6.49431	88.3638	5.45e-21	7.85e-20	0.00402839
KLHDC8B|200942	-0.76143	4.83185	40.2097	2.28e-10	1.31e-09	0.00837898
NOL6|65083	-0.76125	6.4543	90.8696	1.53e-21	2.28e-20	0.00383639
ASCC1|51008	-0.759755	4.10547	59.2083	1.42e-14	1.21e-13	0.00353684
CC2D2A|57545	-0.759463	4.42845	72.6302	1.56e-17	1.76e-16	0.00270328
APBA1|320	-0.75904	5.13877	58.7741	1.77e-14	1.5e-13	0.00540882
SP110|3431	-0.758595	5.80783	33.2622	8.05e-09	3.86e-08	0.0108761
OSBPL5|114879	-0.757854	6.01846	72.0817	2.06e-17	2.31e-16	0.00474184
KIAA0391|9692	-0.757764	4.77682	91.3079	1.23e-21	1.83e-20	0.00260032
LPCAT4|254531	-0.757573	4.60094	64.1044	1.18e-15	1.13e-14	0.00427315
OXR1|55074	-0.75744	4.82511	74.158	7.21e-18	8.34e-17	0.00351107
MOBKL1A|92597	-0.757228	6.48629	50.8279	1.01e-12	7.33e-12	0.007435
GALNT6|11226	-0.756664	2.97953	35.0788	3.17e-09	1.59e-08	0.00434535
CSRP2|1466	-0.756632	4.33169	23.1894	1.47e-06	5.28e-06	0.0150736
NUDCD3|23386	-0.756465	6.62966	103.28	2.91e-24	5.22e-23	0.00334596
L3MBTL2|83746	-0.756359	4.99938	68.7466	1.12e-16	1.17e-15	0.00398155
SLC36A4|120103	-0.756206	3.11614	51.0877	8.83e-13	6.46e-12	0.0033001
ZNF792|126375	-0.754509	3.38319	39.21	3.81e-10	2.15e-09	0.00552553
DCBLD2|131566	-0.753945	9.26319	53.7655	2.26e-13	1.76e-12	0.00744659
TMEM214|54867	-0.753855	6.8443	84.0715	4.77e-20	6.43e-19	0.00434294
ZNF827|152485	-0.753737	4.34582	14.1051	0.000172871	0.000451801	0.0258797
TFPI|7035	-0.752799	6.52818	92.4136	7.03e-22	1.07e-20	0.00379597
FBXL4|26235	-0.752431	3.67514	59.456	1.25e-14	1.07e-13	0.00235683
ATCAY|85300	-0.752336	3.9936	50.9756	9.35e-13	6.82e-12	0.0055045
PREPL|9581	-0.751986	6.43777	75.294	4.06e-18	4.74e-17	0.00456938
SLC17A5|26503	-0.751805	6.84253	94.5987	2.33e-22	3.66e-21	0.00380399
IER5L|389792	-0.751693	5.18186	33.6532	6.59e-09	3.19e-08	0.0106498
PARP9|83666	-0.751088	5.47631	15.5129	8.19e-05	0.000226848	0.0216098
RAB27A|5873	-0.750871	3.01951	40.3715	2.1e-10	1.21e-09	0.00389773
MYO1E|4643	-0.750827	6.72399	58.8006	1.74e-14	1.48e-13	0.00629111
RNFT1|51136	-0.750592	3.57738	50.3178	1.31e-12	9.44e-12	0.00337571
SLC35B3|51000	-0.750283	4.70264	83.6817	5.81e-20	7.78e-19	0.00254753
PKIA|5569	-0.750119	3.92933	77.1964	1.55e-18	1.87e-17	0.00205386
NR2C1|7181	-0.749996	3.93765	65.1534	6.93e-16	6.75e-15	0.00200595
COG5|10466	-0.748779	5.38939	46.641	8.53e-12	5.71e-11	0.00727814
BCKDHB|594	-0.748642	3.76307	54.1665	1.84e-13	1.44e-12	0.00276783
ZNF117|51351	-0.746808	4.09998	24.2174	8.61e-07	3.22e-06	0.0124266
STXBP5|134957	-0.746503	5.47215	40.724	1.75e-10	1.02e-09	0.00845066
A4GALT|53947	-0.746041	4.01485	63.4121	1.68e-15	1.57e-14	0.00289274
CACHD1|57685	-0.744927	4.50613	47.6779	5.02e-12	3.44e-11	0.00590312
TBC1D24|57465	-0.744739	4.62361	46.2293	1.05e-11	6.99e-11	0.00631755
VPS8|23355	-0.7438	5.39056	60.53	7.25e-15	6.4e-14	0.00521815
IFT80|57560	-0.743412	4.17305	65.2322	6.66e-16	6.51e-15	0.0028138
EHD2|30846	-0.743406	9.00188	83.4034	6.69e-20	8.89e-19	0.00461336
NACC2|138151	-0.743319	4.56794	49.726	1.77e-12	1.26e-11	0.00527078
ERBB2IP|55914	-0.743002	7.13651	39.4002	3.45e-10	1.95e-09	0.00959299
ARSD|414	-0.742913	4.90117	57.7354	3e-14	2.49e-13	0.00471943
DMXL1|1657	-0.742855	4.74835	34.0318	5.42e-09	2.66e-08	0.00925537
RPAP3|79657	-0.741286	4.9652	85.6216	2.18e-20	3.02e-19	0.00274101
C14orf21|161424	-0.7404	4.62818	42.5274	6.97e-11	4.26e-10	0.00682339
LUZP1|7798	-0.740251	7.55976	28.2807	1.05e-07	4.4e-07	0.0135346
SLFN12|55106	-0.739588	4.11857	47.0409	6.95e-12	4.69e-11	0.00451985
AR|367	-0.739293	3.49993	8.66313	0.00324714	0.00671968	0.0386645
C16orf5|29965	-0.73881	5.63174	75.989	2.85e-18	3.37e-17	0.00395211
RABGGTA|5875	-0.737815	4.1036	62.7875	2.3e-15	2.14e-14	0.00286347
FANCF|2188	-0.737566	3.32713	49.299	2.2e-12	1.55e-11	0.00185887
HMGXB3|22993	-0.737077	6.97624	93.2825	4.53e-22	6.94e-21	0.003713
BOD1|91272	-0.735043	5.40302	50.0403	1.51e-12	1.08e-11	0.00615706
TEX2|55852	-0.734068	5.94537	45.3348	1.66e-11	1.08e-10	0.00759572
GLUL|2752	-0.7339	6.33669	69.4909	7.68e-17	8.11e-16	0.00476088
MICAL1|64780	-0.733746	5.60185	76.9821	1.73e-18	2.07e-17	0.0036294
TMEM150A|129303	-0.733618	4.14499	71.099	3.4e-17	3.75e-16	0.00220773
SYNPO2|171024	-0.733314	5.85364	21.0526	4.47e-06	1.5e-05	0.0170263
DOCK5|80005	-0.732648	5.92501	16.983	3.77e-05	0.000110211	0.0216178
HPS6|79803	-0.732644	4.85668	61.3348	4.81e-15	4.34e-14	0.00416996
ST3GAL2|6483	-0.732326	5.86025	70.17	5.44e-17	5.89e-16	0.00451476
QARS|5859	-0.731839	6.44292	89.1386	3.68e-21	5.35e-20	0.00362706
ENDOG|2021	-0.731512	3.23117	13.2717	0.000269449	0.000683323	0.0234886
ARMCX2|9823	-0.731366	5.04084	85.1018	2.83e-20	3.89e-19	0.00268671
SECISBP2|79048	-0.73089	4.43877	65.4045	6.1e-16	6.01e-15	0.00265642
GBF1|8729	-0.73082	7.37359	28.0789	1.16e-07	4.86e-07	0.0132076
ETNK1|55500	-0.730596	5.11467	60.8521	6.15e-15	5.5e-14	0.00466699
SFRS2|6427	-0.73059	7.30337	57.2404	3.86e-14	3.19e-13	0.00629829
PNP|4860	-0.73056	5.53609	66.7124	3.14e-16	3.16e-15	0.00457404
SCAMP1|9522	-0.730176	5.33599	59.8968	1e-14	8.71e-14	0.00490108
HIC1|3090	-0.730077	5.79731	60.0285	9.35e-15	8.18e-14	0.00537668
KLRAQ1|129285	-0.729197	4.09484	68.0632	1.58e-16	1.63e-15	0.00238032
GRAMD4|23151	-0.729166	3.79797	47.7176	4.92e-12	3.37e-11	0.00359113
ABCC3|8714	-0.728145	3.59405	43.1092	5.18e-11	3.21e-10	0.00344956
MAPK14|1432	-0.72781	6.01945	64.8001	8.29e-16	8.02e-15	0.00499119
TTK|7272	-0.726912	3.19017	51.7474	6.31e-13	4.68e-12	0.00204007
C15orf29|79768	-0.726688	4.25097	71.9595	2.2e-17	2.45e-16	0.00232607
TEAD2|8463	-0.725468	4.79073	74.1429	7.27e-18	8.39e-17	0.00311784
SARS2|54938	-0.723751	3.35132	48.138	3.97e-12	2.75e-11	0.00191268
ERC1|23085	-0.723604	6.11262	24.8762	6.11e-07	2.33e-06	0.014217
USP20|10868	-0.723588	5.0942	74.1628	7.19e-18	8.33e-17	0.0033097
GMPPA|29926	-0.722924	4.88209	54.3295	1.7e-13	1.33e-12	0.00507889
TTC23|64927	-0.722135	4.21359	65.4867	5.85e-16	5.77e-15	0.00262656
KIAA1598|57698	-0.722023	3.26937	26.3936	2.78e-07	1.11e-06	0.00711801
ZMYM4|9202	-0.720454	5.99718	54.3099	1.71e-13	1.35e-12	0.00588852
TJP2|9414	-0.71987	5.24703	41.1061	1.44e-10	8.5e-10	0.00731932
RBM20|282996	-0.719391	3.29172	26.2168	3.05e-07	1.21e-06	0.00764532
SLC39A10|57181	-0.718819	5.5657	44.6673	2.34e-11	1.5e-10	0.00722177
ORAI3|93129	-0.718744	4.94769	76.7499	1.94e-18	2.32e-17	0.00298683
CIDEB|27141	-0.718333	3.19794	42.115	8.61e-11	5.21e-10	0.00217709
NSF|4905	-0.718011	6.21439	65.1252	7.03e-16	6.84e-15	0.00487549
WDR70|55100	-0.717975	3.84342	40.312	2.16e-10	1.25e-09	0.00493207
TRPV2|51393	-0.71769	7.84133	74.2077	7.03e-18	8.16e-17	0.00470348
PTBP1|5725	-0.717407	8.2061	69.6586	7.05e-17	7.49e-16	0.00506084
B3GNT9|84752	-0.717178	5.00328	43.2973	4.7e-11	2.93e-10	0.00688963
FCHSD1|89848	-0.716518	5.10696	77.8408	1.12e-18	1.36e-17	0.00298351
FBXO10|26267	-0.716507	4.57784	64.9366	7.73e-16	7.49e-15	0.00328726
HIPK2|28996	-0.716469	8.32564	15.2075	9.63e-05	0.000262682	0.0239334
RHOJ|57381	-0.716192	3.65201	48.3533	3.56e-12	2.47e-11	0.00292213
MARCH4|57574	-0.71601	6.7906	69.7445	6.75e-17	7.2e-16	0.00475207
ESYT1|23344	-0.715724	7.96329	50.6997	1.08e-12	7.81e-12	0.00698084
AARS2|57505	-0.715672	4.10963	62.3485	2.88e-15	2.65e-14	0.00237067
DHTKD1|55526	-0.715562	4.75047	40.4682	2e-10	1.16e-09	0.00697597
ZNF260|339324	-0.713791	5.20118	47.3251	6.01e-12	4.09e-11	0.00597626
MYPOP|339344	-0.7137	3.26057	44.9381	2.03e-11	1.31e-10	0.00205451
IBTK|25998	-0.713462	6.29709	57.4007	3.55e-14	2.94e-13	0.00558129
IVD|3712	-0.713053	6.18665	82.1523	1.26e-19	1.65e-18	0.00354515
AKAP12|9590	-0.712723	4.23904	34.1627	5.07e-09	2.5e-08	0.00787558
C1orf35|79169	-0.712014	3.59308	28.2544	1.06e-07	4.46e-07	0.00811559
SDPR|8436	-0.711264	5.29654	47.5782	5.29e-12	3.61e-11	0.0056842
BBS9|27241	-0.71121	3.33223	35.4917	2.56e-09	1.31e-08	0.00490699
GSDMD|79792	-0.711119	3.79644	30.581	3.2e-08	1.43e-07	0.00724237
BRWD3|254065	-0.710944	3.70073	18.0817	2.12e-05	6.46e-05	0.015795
KIF26B|55083	-0.710926	3.31729	24.6545	6.86e-07	2.6e-06	0.00870972
MOBKL2C|148932	-0.710317	3.4613	47.9365	4.4e-12	3.03e-11	0.00223488
PIK3CA|5290	-0.710056	5.20962	38.8513	4.57e-10	2.56e-09	0.0078579
CASP6|839	-0.708917	3.29562	42.3752	7.53e-11	4.59e-10	0.00229616
CDK9|1025	-0.708831	5.42015	78.1418	9.59e-19	1.18e-17	0.00325363
TRADD|8717	-0.708802	3.95942	23.881	1.02e-06	3.78e-06	0.0114011
KIAA1797|54914	-0.708626	5.59913	51.2591	8.09e-13	5.96e-12	0.00575102
LACTB2|51110	-0.708616	3.48267	36.3104	1.68e-09	8.79e-09	0.00388401
IFT88|8100	-0.708609	3.20105	32.3537	1.29e-08	6.01e-08	0.0042635
DOLK|22845	-0.708097	5.17081	65.8874	4.77e-16	4.75e-15	0.00389877
CCDC88A|55704	-0.707919	6.12351	23.906	1.01e-06	3.73e-06	0.0141236
SYTL5|94122	-0.70784	3.85177	34.8818	3.5e-09	1.75e-08	0.00516968
NUMBL|9253	-0.707343	5.80033	83.9042	5.19e-20	6.97e-19	0.00328297
FOXL1|2300	-0.707106	6.19386	60.0294	9.34e-15	8.18e-14	0.00516689
DIS3L2|129563	-0.707042	3.84238	60.4629	7.5e-15	6.62e-14	0.00184135
PAG1|55824	-0.706923	6.62417	29.647	5.18e-08	2.26e-07	0.0115657
SH3TC2|79628	-0.706569	3.78793	23.5654	1.21e-06	4.4e-06	0.0104235
C18orf45|85019	-0.706561	3.20319	39.1695	3.89e-10	2.19e-09	0.00292287
CTU2|348180	-0.706187	3.77023	38.8232	4.64e-10	2.59e-09	0.00497916
PSMD1|5707	-0.705491	7.3901	92.976	5.29e-22	8.08e-21	0.00350527
DYNLT1|6993	-0.705299	4.92883	15.076	0.00010327	0.000280046	0.0217839
EIF2C3|192669	-0.70516	3.36347	31.2353	2.29e-08	1.04e-07	0.00611013
KIAA1539|80256	-0.704983	6.83572	92.1141	8.18e-22	1.23e-20	0.00336251
FAM125B|89853	-0.704778	3.5239	46.8955	7.49e-12	5.04e-11	0.00260788
PIK3CB|5291	-0.704354	4.7193	70.3334	5.01e-17	5.43e-16	0.00305472
C9orf69|90120	-0.703066	5.35302	57.881	2.78e-14	2.32e-13	0.00458539
KIAA0317|9870	-0.703017	6.26041	44.4789	2.57e-11	1.63e-10	0.00717871
RHBDF1|64285	-0.70218	6.79814	92.2508	7.64e-22	1.15e-20	0.00332871
LPIN3|64900	-0.701961	4.25584	45.8694	1.26e-11	8.34e-11	0.00393818
SLC46A1|113235	-0.701598	3.04202	30.1958	3.91e-08	1.73e-07	0.00437666
MTFMT|123263	-0.701492	3.30056	37.2081	1.06e-09	5.73e-09	0.0039052
RAB10|10890	-0.701392	7.02127	91.6273	1.05e-21	1.56e-20	0.00341248
RALGAPB|57148	-0.701265	6.17777	28.3032	1.04e-07	4.36e-07	0.0115741
DLGAP4|22839	-0.69972	7.70222	56.7481	4.95e-14	4.05e-13	0.00589902
LRSAM1|90678	-0.69933	4.43896	56.904	4.58e-14	3.75e-13	0.0031309
DOK4|55715	-0.699316	5.03478	66.6273	3.28e-16	3.29e-15	0.00341392
DDX59|83479	-0.699309	3.52719	52.2839	4.8e-13	3.62e-12	0.00194691
PGM1|5236	-0.698718	3.97531	64.5294	9.51e-16	9.15e-15	0.00216424
HYAL2|8692	-0.69819	5.91842	72.1478	2e-17	2.23e-16	0.00385631
TTLL3|26140	-0.697946	4.09251	30.6842	3.04e-08	1.36e-07	0.00754659
TRIM6|117854	-0.697711	4.01774	51.6467	6.64e-13	4.92e-12	0.00301591
ETV1|2115	-0.697689	5.17456	42.6033	6.7e-11	4.1e-10	0.00652902
THADA|63892	-0.697437	4.20837	70.0222	5.86e-17	6.29e-16	0.00172988
SKAP2|8935	-0.697353	4.5006	68.7582	1.11e-16	1.16e-15	0.00281212
STAT6|6778	-0.696283	7.02833	86.6419	1.3e-20	1.83e-19	0.00353492
NCBP1|4686	-0.695915	5.94259	70.7466	4.06e-17	4.44e-16	0.00393747
MVD|4597	-0.695738	5.46319	37.0197	1.17e-09	6.25e-09	0.00793647
TNKS1BP1|85456	-0.694452	7.42761	89.2901	3.41e-21	4.97e-20	0.00354337
STAT2|6773	-0.693959	7.13942	42.0475	8.91e-11	5.38e-10	0.00760369
RASSF2|9770	-0.693647	4.89013	37.3952	9.65e-10	5.24e-09	0.007602
TMEM156|80008	-0.692895	3.7571	41.8642	9.78e-11	5.89e-10	0.00452971
ATRX|546	-0.692417	6.23042	28.5985	8.91e-08	3.78e-07	0.0112472
SPATA5|166378	-0.692271	3.22916	43.4594	4.33e-11	2.7e-10	0.00250265
LDLR|3949	-0.69214	7.59254	31.0872	2.47e-08	1.12e-07	0.010664
ZNF217|7764	-0.691627	5.23928	31.3194	2.19e-08	9.96e-08	0.00943842
STX17|55014	-0.691552	4.75158	38.2302	6.29e-10	3.48e-09	0.00671684
FBXO21|23014	-0.691197	5.27297	57.4145	3.53e-14	2.92e-13	0.00445058
GLRB|2743	-0.691104	3.47633	48.0543	4.15e-12	2.86e-11	0.00272641
CTNND1|1500	-0.690619	8.15955	49.5915	1.89e-12	1.35e-11	0.00666551
MRPS6|64968	-0.690392	5.21277	15.3663	8.86e-05	0.000243604	0.0208658
DICER1|23405	-0.689641	6.54964	24.3692	7.95e-07	2.99e-06	0.0133529
FAM26E|254228	-0.689561	3.73379	45.6586	1.41e-11	9.23e-11	0.00343007
NMD3|51068	-0.68818	5.89062	80.0982	3.56e-19	4.51e-18	0.00331175
ANO4|121601	-0.687563	3.57973	38.9138	4.43e-10	2.48e-09	0.00342186
COPG2|26958	-0.687319	3.51541	41.3868	1.25e-10	7.41e-10	0.00262427
HHAT|55733	-0.687234	4.31806	59.5564	1.19e-14	1.02e-13	0.00318242
EML2|24139	-0.687186	4.31021	50.474	1.21e-12	8.75e-12	0.00344726
ZW10|9183	-0.686956	4.49734	68.4435	1.31e-16	1.36e-15	0.00245053
BMF|90427	-0.686675	6.05347	54.1173	1.89e-13	1.48e-12	0.00558795
VCL|7414	-0.685837	9.9813	27.3598	1.69e-07	6.9e-07	0.0122145
TMCO4|255104	-0.685737	3.43509	39.8512	2.74e-10	1.57e-09	0.00176269
PGAP3|93210	-0.685665	3.16623	35.7332	2.26e-09	1.16e-08	0.00273162
VAC14|55697	-0.685173	6.53738	69.5899	7.3e-17	7.74e-16	0.00418715
KIAA1370|56204	-0.684795	5.84863	45.7245	1.36e-11	8.95e-11	0.00645616
PCIF1|63935	-0.684014	4.22302	61.2289	5.08e-15	4.57e-14	0.00242492
EPHB2|2048	-0.683502	7.09715	72.0585	2.09e-17	2.33e-16	0.00417303
PVRL1|5818	-0.683006	3.95048	49.2729	2.23e-12	1.57e-11	0.00339359
PEX14|5195	-0.682821	4.52595	49.1758	2.34e-12	1.65e-11	0.00422149
CCDC22|28952	-0.682703	3.97483	37.2286	1.05e-09	5.68e-09	0.00547723
C14orf132|56967	-0.682359	5.02444	35.9949	1.98e-09	1.03e-08	0.00731651
TBL3|10607	-0.682089	5.33605	52.8841	3.54e-13	2.7e-12	0.00464824
DYNLL1|8655	-0.681987	7.58666	31.8414	1.67e-08	7.73e-08	0.0101511
FEZ2|9637	-0.681452	5.97081	60.8501	6.16e-15	5.5e-14	0.00460457
ETV6|2120	-0.681381	4.19952	51.1627	8.5e-13	6.24e-12	0.00364628
IRF9|10379	-0.681044	5.51796	37.6303	8.55e-10	4.67e-09	0.00574077
AAGAB|79719	-0.680424	5.44088	51.6525	6.62e-13	4.91e-12	0.00508035
PLEKHM3|389072	-0.68025	3.87488	15.7736	7.14e-05	0.000199713	0.0174118
MAP3K6|9064	-0.680137	4.96358	65.2179	6.71e-16	6.55e-15	0.00329518
IQSEC2|23096	-0.679993	4.85718	43.5886	4.05e-11	2.54e-10	0.00558532
GLIPR2|152007	-0.679504	3.28504	34.909	3.45e-09	1.73e-08	0.00373465
KIF20A|10112	-0.679488	4.54753	55.6584	8.62e-14	6.91e-13	0.00427642
TSPYL2|64061	-0.678936	4.28329	40.8724	1.63e-10	9.54e-10	0.00494404
CREB3L1|90993	-0.678856	8.12391	33.6442	6.62e-09	3.2e-08	0.00957892
OGT|8473	-0.678844	6.55316	29.4675	5.69e-08	2.46e-07	0.0106016
PPIL2|23759	-0.678441	5.6316	63.5814	1.54e-15	1.45e-14	0.00394377
FKTN|2218	-0.677369	5.42103	28.9614	7.38e-08	3.17e-07	0.0101283
PIP4K2C|79837	-0.677297	5.55539	32.212	1.38e-08	6.45e-08	0.00898695
DUSP6|1848	-0.676899	7.06001	78.0048	1.03e-18	1.26e-17	0.00379231
TGFB2|7042	-0.676554	6.77333	53.3857	2.74e-13	2.11e-12	0.00550491
MEIS3|56917	-0.67647	4.92025	54.4939	1.56e-13	1.23e-12	0.00427368
KATNB1|10300	-0.676262	4.41104	69.1201	9.26e-17	9.75e-16	0.00233532
RRP12|23223	-0.676089	5.67762	60.4609	7.51e-15	6.62e-14	0.00427528
LOXL1|4016	-0.674236	5.82059	65.0656	7.24e-16	7.04e-15	0.00402696
DCAF7|10238	-0.674168	7.71375	36.2274	1.76e-09	9.17e-09	0.00869717
PML|5371	-0.673579	6.84508	42.454	7.24e-11	4.42e-10	0.00699287
DIP2B|57609	-0.673513	6.06805	24.0134	9.57e-07	3.55e-06	0.0126761
ARV1|64801	-0.672651	3.582	30.8122	2.84e-08	1.28e-07	0.00484353
HSPB8|26353	-0.672514	5.52806	63.0142	2.05e-15	1.91e-14	0.00390074
HSPH1|10808	-0.671108	8.02937	82.7663	9.24e-20	1.22e-18	0.00368368
POU2F2|5452	-0.671048	5.97911	35.3752	2.72e-09	1.38e-08	0.00834182
TCIRG1|10312	-0.670895	6.68822	64.7724	8.41e-16	8.12e-15	0.0044229
RBM45|129831	-0.670626	3.29464	28.6175	8.82e-08	3.75e-07	0.00530477
ANGPT1|284	-0.67014	5.55687	46.8231	7.77e-12	5.22e-11	0.00563252
EPN2|22905	-0.67012	5.69186	55.5611	9.06e-14	7.25e-13	0.00466953
ARHGEF1|9138	-0.669975	6.23024	73.2444	1.15e-17	1.3e-16	0.00362919
MYO9B|4650	-0.669673	7.76521	35.3352	2.78e-09	1.4e-08	0.00881485
SCAND1|51282	-0.669562	5.19481	17.1717	3.41e-05	0.000100542	0.0170225
CDC25B|994	-0.668475	6.30739	59.1842	1.44e-14	1.23e-13	0.00474655
NFKB2|4791	-0.668404	5.55376	73.7298	8.96e-18	1.03e-16	0.00314183
FUT8|2530	-0.668244	4.63887	55.5863	8.94e-14	7.17e-13	0.00360022
GPR68|8111	-0.667854	4.27101	50.327	1.3e-12	9.41e-12	0.00379994
SEC24D|9871	-0.667506	7.45661	42.3808	7.51e-11	4.58e-10	0.0072015
C19orf20|91978	-0.667148	3.50591	17.9588	2.26e-05	6.85e-05	0.0128009
FAM175A|84142	-0.666936	3.20096	30.0872	4.13e-08	1.82e-07	0.00274068
SLC5A3|6526	-0.666858	4.99485	23.8649	1.03e-06	3.81e-06	0.0116385
N6AMT1|29104	-0.666262	3.13683	35.1092	3.12e-09	1.57e-08	0.00266924
NICN1|84276	-0.665791	3.66683	48.6658	3.04e-12	2.12e-11	0.00226472
PRKD1|5587	-0.664604	2.98382	29.2535	6.35e-08	2.74e-07	0.00248354
PEX11B|8799	-0.664568	4.84319	47.4749	5.57e-12	3.8e-11	0.00465256
RILPL1|353116	-0.664517	4.66735	49.2806	2.22e-12	1.57e-11	0.0043043
JARID2|3720	-0.664078	3.71409	34.7725	3.71e-09	1.85e-08	0.0043789
HEXIM1|10614	-0.663915	6.07827	60.1596	8.75e-15	7.69e-14	0.00439247
EXOC2|55770	-0.663735	5.85556	38.8709	4.53e-10	2.53e-09	0.00707108
APOOL|139322	-0.663703	3.41171	13.4888	0.000239987	0.000614484	0.0185044
PPP1R12B|4660	-0.663618	3.46607	19.7242	8.95e-06	2.88e-05	0.0106592
SMARCA1|6594	-0.663417	6.2671	60.0253	9.36e-15	8.19e-14	0.00459878
ARMC10|83787	-0.663236	4.34964	40.5975	1.87e-10	1.09e-09	0.00517744
SLC38A9|153129	-0.661875	4.18882	55.1993	1.09e-13	8.67e-13	0.0027025
HMGCL|3155	-0.661827	4.56058	35.3035	2.82e-09	1.42e-08	0.00627282
ABR|29	-0.661567	6.57702	48.785	2.86e-12	2e-11	0.00580889
MFSD8|256471	-0.661526	3.7825	47.2377	6.29e-12	4.27e-11	0.0023624
SOS1|6654	-0.66139	5.63469	31.409	2.09e-08	9.54e-08	0.00883052
MRE11A|4361	-0.660946	3.62336	47.7941	4.73e-12	3.25e-11	0.00200664
STAU2|27067	-0.658592	4.75863	58.282	2.27e-14	1.91e-13	0.0033561
FRYL|285527	-0.657915	5.52077	18.7507	1.49e-05	4.65e-05	0.0152338
MCM6|4175	-0.657637	4.09592	47.4954	5.51e-12	3.76e-11	0.00326053
NSUN5P2|260294	-0.657592	4.52494	45.3235	1.67e-11	1.09e-10	0.00415366
CUL4B|8450	-0.656999	6.72234	76.6388	2.05e-18	2.45e-17	0.00346172
STIM2|57620	-0.656136	5.4515	72.655	1.54e-17	1.74e-16	0.00296609
TXNDC11|51061	-0.656061	5.50591	72.3391	1.81e-17	2.04e-16	0.00296502
HNRPLL|92906	-0.655393	5.1875	78.315	8.79e-19	1.08e-17	0.00231963
MAPKAPK3|7867	-0.655127	4.69252	53.1314	3.12e-13	2.4e-12	0.00339847
FAM43A|131583	-0.654539	4.36586	43.5676	4.1e-11	2.57e-10	0.00392017
PSRC1|84722	-0.654323	3.25063	20.8818	4.89e-06	1.63e-05	0.00906153
FZD4|8322	-0.653701	3.87139	25.939	3.52e-07	1.39e-06	0.00776277
NRBP1|29959	-0.653672	7.06549	84.6086	3.64e-20	4.94e-19	0.00322427
GBP3|2635	-0.65366	5.82428	40.3996	2.07e-10	1.2e-09	0.00622499
SGK269|79834	-0.6534	5.11331	10.8682	0.000978278	0.00224572	0.0260765
NSDHL|50814	-0.653328	5.04516	54.4646	1.58e-13	1.25e-12	0.00385361
BIN3|55909	-0.653265	4.32609	60.7094	6.62e-15	5.89e-14	0.00184306
PAK4|10298	-0.652018	4.92634	52.5191	4.26e-13	3.23e-12	0.00383726
FAM126A|84668	-0.652006	6.85931	52.5654	4.16e-13	3.16e-12	0.00533795
TOP2B|7155	-0.651643	6.74263	74.5124	6.03e-18	7e-17	0.00350818
TTC8|123016	-0.651604	4.41585	70.1648	5.46e-17	5.9e-16	0.00172223
WDR35|57539	-0.651167	4.00765	41.3943	1.24e-10	7.39e-10	0.0033562
PSMD2|5708	-0.651014	9.04791	76.6517	2.04e-18	2.44e-17	0.00386501
SPATA2L|124044	-0.650912	3.17647	22.8953	1.71e-06	6.09e-06	0.00655235
LMAN2L|81562	-0.650613	4.58851	54.8207	1.32e-13	1.05e-12	0.00316522
SLFN5|162394	-0.650315	6.87412	9.90746	0.0016461	0.00361676	0.0298653
LRRC8D|55144	-0.650228	5.30599	53.0375	3.27e-13	2.51e-12	0.00439835
CLCN5|1184	-0.650055	4.35735	21.5435	3.46e-06	1.18e-05	0.0114743
NAV2|89797	-0.649656	3.08949	12.7323	0.000359394	0.000893045	0.0156317
RAB3B|5865	-0.648888	5.49728	8.63722	0.00329364	0.00680429	0.0338711
OSGIN1|29948	-0.648816	5.71982	52.2995	4.76e-13	3.6e-12	0.00459563
ZNF414|84330	-0.647792	3.17863	21.5504	3.45e-06	1.18e-05	0.00712619
RNF20|56254	-0.647246	6.01454	52.5842	4.12e-13	3.13e-12	0.00470603
DOCK6|57572	-0.646852	4.16061	27.2203	1.82e-07	7.41e-07	0.00794526
MAD1L1|8379	-0.646832	4.51425	28.5584	9.09e-08	3.86e-07	0.00766159
BTBD12|84464	-0.646406	4.49264	20.0381	7.59e-06	2.47e-05	0.0123599
PDIA5|10954	-0.645714	3.71066	45.0321	1.94e-11	1.25e-10	0.00223755
IRF1|3659	-0.645655	5.77544	59.2819	1.37e-14	1.17e-13	0.00396411
MPV17L2|84769	-0.645472	4.1232	41.4196	1.23e-10	7.31e-10	0.00380388
KDELR3|11015	-0.645327	6.23961	53.5906	2.47e-13	1.91e-12	0.00491506
SERPINB1|1992	-0.644988	4.23026	54.3159	1.71e-13	1.34e-12	0.00236062
TTC37|9652	-0.644692	7.32634	33.1718	8.44e-09	4.03e-08	0.00859668
LYPLA2|11313	-0.64452	6.11702	33.3095	7.86e-09	3.77e-08	0.00803879
ZBTB17|7709	-0.643929	4.69123	47.9377	4.4e-12	3.03e-11	0.00384853
SLC2A13|114134	-0.643413	4.20693	24.9184	5.98e-07	2.29e-06	0.00943482
GJA1|2697	-0.642975	7.7597	70.8826	3.79e-17	4.17e-16	0.00393489
CC2D1A|54862	-0.642685	5.09309	53.6971	2.34e-13	1.82e-12	0.00386385
PIAS1|8554	-0.642239	3.9629	24.0873	9.21e-07	3.43e-06	0.00866748
TPST1|8460	-0.642	4.9452	69.5266	7.54e-17	7.98e-16	0.00259808
TTC9C|283237	-0.641904	4.26927	48.43	3.42e-12	2.38e-11	0.00301421
CUL7|9820	-0.641842	5.72428	52.0981	5.28e-13	3.95e-12	0.00451639
IFI35|3430	-0.641556	4.24348	9.17043	0.00245956	0.00523877	0.0240426
SAP30BP|29115	-0.641347	5.69835	44.6004	2.42e-11	1.55e-10	0.00543409
C4orf27|54969	-0.641335	3.52348	27.9364	1.25e-07	5.2e-07	0.00544669
CNP|1267	-0.640904	7.08378	60.6668	6.76e-15	6.02e-14	0.00436226
WDR75|84128	-0.640491	5.2143	61.2849	4.94e-15	4.45e-14	0.00313176
C5orf42|65250	-0.640406	4.47408	13.1959	0.000280556	0.000709898	0.0196231
SMAGP|57228	-0.639489	4.46665	46.4613	9.34e-12	6.22e-11	0.00391159
SPRY4|81848	-0.638528	7.52497	31.3427	2.16e-08	9.84e-08	0.00903813
ARFGEF2|10564	-0.638496	6.54748	22.3331	2.29e-06	8.05e-06	0.0124097
DNMT3A|1788	-0.638138	3.94841	52.2355	4.92e-13	3.7e-12	0.0023333
TRIM13|10206	-0.638083	4.7953	53.455	2.65e-13	2.04e-12	0.00338719
DHX57|90957	-0.637622	5.12275	43.6331	3.96e-11	2.49e-10	0.00495293
MYST4|23522	-0.636795	4.79068	16.2448	5.57e-05	0.000158326	0.0159332
LPIN2|9663	-0.636258	6.18287	31.1985	2.33e-08	1.06e-07	0.00851991
MEIS3P1|4213	-0.63573	3.78898	45.9891	1.19e-11	7.86e-11	0.00262992
UGDH|7358	-0.635679	6.02579	66.2974	3.88e-16	3.88e-15	0.00348447
KLF10|7071	-0.634814	6.20385	61.1569	5.27e-15	4.73e-14	0.00401228
RCC1|1104	-0.634711	3.84607	24.5941	7.08e-07	2.68e-06	0.00848154
BAG3|9531	-0.634523	7.33496	56.2393	6.42e-14	5.22e-13	0.00479047
FNDC3B|64778	-0.634497	7.97012	24.0442	9.42e-07	3.5e-06	0.0117584
METTL5|29081	-0.634444	4.43879	20.1811	7.04e-06	2.3e-05	0.0116396
ARMCX1|51309	-0.634254	5.59374	59.5205	1.21e-14	1.04e-13	0.00363941
TTC35|9694	-0.634045	4.68783	39.5454	3.21e-10	1.82e-09	0.00479791
FAT4|79633	-0.633187	5.78615	6.58182	0.0103026	0.0190923	0.0425872
C10orf55|414236	-0.633063	4.22545	48.679	3.01e-12	2.11e-11	0.00367788
STARD4|134429	-0.632643	4.8036	31.8493	1.67e-08	7.7e-08	0.00663108
EHD1|10938	-0.632196	7.51316	69.8368	6.44e-17	6.89e-16	0.00379513
C1orf63|57035	-0.631594	4.33464	32.8817	9.79e-09	4.65e-08	0.00590814
LARS2|23395	-0.631016	5.40056	41.6046	1.12e-10	6.69e-10	0.00536207
GALNTL4|374378	-0.630973	4.06452	41.4605	1.2e-10	7.16e-10	0.00283325
CCDC149|91050	-0.630822	3.83106	60.0573	9.21e-15	8.07e-14	0.00132878
MAGED4B|81557	-0.63056	5.99357	58.2723	2.28e-14	1.92e-13	0.00405721
TOP1MT|116447	-0.629535	3.58105	33.5388	6.99e-09	3.37e-08	0.00394822
RBPJ|3516	-0.628733	7.00989	34.7311	3.79e-09	1.88e-08	0.00772849
CCDC14|64770	-0.628263	6.64812	41.6203	1.11e-10	6.65e-10	0.00623082
MTSS1|9788	-0.62812	4.03889	35.4427	2.63e-09	1.34e-08	0.0048775
KCTD21|283219	-0.627359	4.44906	35.0061	3.29e-09	1.65e-08	0.00548251
USO1|8615	-0.626047	7.08109	64.2643	1.09e-15	1.04e-14	0.00394826
TMEM50B|757	-0.626039	4.546	45.2951	1.69e-11	1.1e-10	0.00341754
DCAF4|26094	-0.625392	3.71018	37.1716	1.08e-09	5.82e-09	0.00318843
TUBA1B|10376	-0.62539	9.62633	60.5604	7.14e-15	6.32e-14	0.00454629
MAN1A1|4121	-0.625185	5.08006	31.4116	2.09e-08	9.53e-08	0.00758039
HIF1A|3091	-0.624989	8.11583	36.7619	1.33e-09	7.07e-09	0.00740049
FAM155A|728215	-0.624016	5.712	56.3276	6.13e-14	5e-13	0.0039077
TMEM101|84336	-0.623767	3.8287	19.631	9.39e-06	3.01e-05	0.00982456
IL6ST|3572	-0.62303	8.21107	5.54189	0.0185666	0.0325261	0.0499316
ZNF687|57592	-0.622527	4.41159	29.7374	4.95e-08	2.16e-07	0.00646523
PAF1|54623	-0.621795	5.81414	34.0678	5.32e-09	2.62e-08	0.00706776
KIAA0776|23376	-0.62139	5.38299	44.2575	2.88e-11	1.82e-10	0.00483682
USP9X|8239	-0.621175	7.48952	21.5929	3.37e-06	1.15e-05	0.0124633
DYNC1I2|1781	-0.621112	6.25517	39.6932	2.97e-10	1.69e-09	0.00619844
ARHGAP29|9411	-0.620724	4.03818	33.6981	6.44e-09	3.12e-08	0.00454264
GLYR1|84656	-0.620377	6.63575	48.5497	3.22e-12	2.25e-11	0.00507841
LOC151162|151162	-0.620376	8.14212	51.4267	7.43e-13	5.48e-12	0.00515263
XPO1|7514	-0.620141	7.53942	55.4811	9.44e-14	7.54e-13	0.00461177
HIST2H2BE|8349	-0.619982	3.86	40.869	1.63e-10	9.55e-10	0.00264383
FBXO28|23219	-0.619555	5.84536	39.6358	3.06e-10	1.74e-09	0.00591755
PLXNA2|5362	-0.619124	5.81767	19.9255	8.05e-06	2.61e-05	0.0127028
PKNOX1|5316	-0.618982	4.7987	58.7873	1.76e-14	1.49e-13	0.002621
BAZ1A|11177	-0.618922	5.5829	41.4101	1.23e-10	7.33e-10	0.00548196
C17orf62|79415	-0.618153	5.57915	41.0771	1.46e-10	8.62e-10	0.00553234
ANKRD39|51239	-0.61773	3.07071	17.5903	2.74e-05	8.19e-05	0.00948256
SNRNP35|11066	-0.6177	3.64066	30.3174	3.67e-08	1.63e-07	0.00437171
DOPEY2|9980	-0.617445	4.44273	19.1445	1.21e-05	3.83e-05	0.0115902
MT2A|4502	-0.617183	10.1557	7.87895	0.00500134	0.00994163	0.0345403
S1PR3|1903	-0.617039	3.08538	23.4024	1.31e-06	4.77e-06	0.00707538
MAP4|4134	-0.616967	9.2373	43.5013	4.24e-11	2.65e-10	0.00616427
NKX3-2|579	-0.616749	3.37753	17.4851	2.9e-05	8.62e-05	0.00958139
FAM120C|54954	-0.616627	3.68353	25.7744	3.84e-07	1.5e-06	0.00580661
CCNA2|890	-0.61651	4.45211	36.6286	1.43e-09	7.55e-09	0.00520908
CACNB3|784	-0.616498	5.3334	47.9781	4.31e-12	2.97e-11	0.00426247
SIPA1L3|23094	-0.616444	6.62955	18.6532	1.57e-05	4.87e-05	0.0140852
RPS6KA4|8986	-0.616427	5.97052	53.4145	2.7e-13	2.08e-12	0.00419343
LACTB|114294	-0.615799	5.09105	51.9657	5.65e-13	4.21e-12	0.00360522
CDYL2|124359	-0.615649	3.34823	11.023	0.000899905	0.00208191	0.0196459
NBAS|51594	-0.615124	6.03917	34.7686	3.71e-09	1.85e-08	0.0068743
MCRS1|10445	-0.614818	5.23136	40.88	1.62e-10	9.51e-10	0.00503689
UBAP2L|9898	-0.614735	7.85079	36.9837	1.19e-09	6.36e-09	0.00705319
ANKRD1|27063	-0.614615	6.9665	45.0098	1.96e-11	1.27e-10	0.00539605
YWHAH|7533	-0.614503	7.21981	58.8118	1.73e-14	1.47e-13	0.00426
PRMT7|54496	-0.614364	4.6249	46.9331	7.35e-12	4.95e-11	0.00321101
SH3BP4|23677	-0.614088	8.19393	27.4845	1.58e-07	6.49e-07	0.00961147
LASP1|3927	-0.613987	9.59413	57.4238	3.51e-14	2.91e-13	0.0046265
CHTF8|54921	-0.613804	6.74433	63.8762	1.32e-15	1.26e-14	0.00364617
CCDC142|84865	-0.613589	3.54404	33.6085	6.74e-09	3.26e-08	0.00250856
LLGL1|3996	-0.613537	5.73929	50.7996	1.02e-12	7.44e-12	0.00426646
DALRD3|55152	-0.612487	4.28438	26.8027	2.25e-07	9.11e-07	0.00680653
PM20D2|135293	-0.612189	4.41015	36.153	1.82e-09	9.5e-09	0.00488537
C22orf29|79680	-0.612078	5.09457	56.1546	6.7e-14	5.44e-13	0.00306076
PDS5B|23047	-0.611647	4.83987	37.3262	9.99e-10	5.41e-09	0.00527605
BCR|613	-0.611568	5.61849	42.9022	5.75e-11	3.55e-10	0.00498165
SLC29A4|222962	-0.611493	3.07979	28.5805	8.99e-08	3.81e-07	0.00294845
PPAT|5471	-0.611155	4.21594	49.1345	2.39e-12	1.68e-11	0.00242154
NDUFAF1|51103	-0.611108	4.07454	21.1151	4.33e-06	1.46e-05	0.0093137
ATP2B1|490	-0.610924	5.98106	56.8184	4.78e-14	3.91e-13	0.00387812
MAP3K12|7786	-0.610854	5.0574	52.3839	4.56e-13	3.45e-12	0.00330533
RAI1|10743	-0.610325	7.08298	30.2472	3.8e-08	1.68e-07	0.00836358
CASP1|834	-0.610138	4.31064	26.9092	2.13e-07	8.65e-07	0.0050762
NUP160|23279	-0.610105	5.70321	30.0456	4.22e-08	1.86e-07	0.00768641
KIF3B|9371	-0.609335	6.66164	42.3097	7.79e-11	4.73e-10	0.00573074
BBS7|55212	-0.609001	4.65306	48.46	3.37e-12	2.35e-11	0.00278087
PGD|5226	-0.608901	7.00848	66.1707	4.14e-16	4.13e-15	0.00358376
CNIH3|149111	-0.608871	5.52151	32.8698	9.85e-09	4.68e-08	0.00673143
PAQR3|152559	-0.608473	5.01374	39.5534	3.19e-10	1.81e-09	0.00478736
S100A16|140576	-0.608263	6.0139	28.82	7.94e-08	3.39e-07	0.00841273
DDI2|84301	-0.608181	3.04075	7.22967	0.00717084	0.0137427	0.0307749
GMPR|2766	-0.607994	3.61175	11.9079	0.000558954	0.00135166	0.0137428
COLEC10|10584	-0.607935	7.05318	59.6054	1.16e-14	1e-13	0.00404403
LOC729082|729082	-0.60777	4.09122	25.3802	4.71e-07	1.82e-06	0.00739826
SLC25A12|8604	-0.607353	4.7216	50.0306	1.51e-12	1.09e-11	0.0029332
MAGI1|9223	-0.607243	4.98066	28.699	8.45e-08	3.61e-07	0.00728764
MGAT2|4247	-0.607231	6.36773	71.2709	3.11e-17	3.45e-16	0.0030647
PITPNM2|57605	-0.606526	4.96355	32.591	1.14e-08	5.36e-08	0.00592301
BTBD9|114781	-0.606208	4.89253	28.906	7.6e-08	3.25e-07	0.00712111
CYP4V2|285440	-0.605624	4.01372	34.3128	4.69e-09	2.32e-08	0.00356448
NCKAP1|10787	-0.605048	8.65107	42.0849	8.74e-11	5.29e-10	0.0061011
MYBL1|4603	-0.603874	5.12731	33.4009	7.5e-09	3.61e-08	0.00588522
GAB2|9846	-0.603863	4.21051	29.2752	6.28e-08	2.71e-07	0.00630595
RNF141|50862	-0.603852	5.32575	52.8972	3.51e-13	2.69e-12	0.00334433
AFF3|3899	-0.603261	5.42731	24.119	9.06e-07	3.38e-06	0.00955216
MEN1|4221	-0.603007	4.95158	55.9489	7.44e-14	6e-13	0.00285284
PNMAL1|55228	-0.60263	3.01946	25.9325	3.54e-07	1.39e-06	0.00311197
ARF3|377	-0.602296	7.71473	46.2133	1.06e-11	7.04e-11	0.00537175
MAN1A2|10905	-0.602029	6.37239	14.4213	0.000146139	0.000386642	0.0174197
H6PD|9563	-0.602024	5.70114	32.4569	1.22e-08	5.71e-08	0.00685103
RAB4B|53916	-0.601732	3.58683	13.2871	0.000267241	0.000678587	0.0147722
MLLT11|10962	-0.601634	6.88284	62.1365	3.2e-15	2.94e-14	0.00380134
LMO7|4008	-0.601613	9.10784	39.8443	2.75e-10	1.57e-09	0.00638619
STK32B|55351	-0.601278	5.00219	51.9561	5.68e-13	4.23e-12	0.00343093
TRIM44|54765	-0.601226	6.25134	21.7821	3.05e-06	1.05e-05	0.011172
SHANK2|22941	-0.600985	3.92651	17.372	3.07e-05	9.12e-05	0.0104059
PDE8A|5151	-0.600566	4.52175	38.2705	6.16e-10	3.41e-09	0.00421758
OSMR|9180	-0.600561	6.84959	11.0874	0.000869145	0.00201444	0.0229047
SNTB2|6645	-0.600392	5.72068	21.2244	4.09e-06	1.38e-05	0.011006
NUDT12|83594	-0.600282	3.25551	28.6136	8.84e-08	3.76e-07	0.00278134
VCP|7415	-0.599661	9.15815	62.1947	3.11e-15	2.86e-14	0.00404399
CDC27|996	-0.599317	6.92007	47.1672	6.52e-12	4.42e-11	0.00497373
NOC3L|64318	-0.598463	4.36862	50.1629	1.41e-12	1.02e-11	0.00220434
PDSS2|57107	-0.598462	3.99345	43.7925	3.65e-11	2.3e-10	0.00274726
SNPH|9751	-0.598402	5.36647	52.1481	5.15e-13	3.86e-12	0.00349966
STAMBP|10617	-0.598282	4.83568	52.8447	3.61e-13	2.75e-12	0.00286845
SLC30A9|10463	-0.59779	6.31738	62.9891	2.08e-15	1.94e-14	0.00333011
EYA3|2140	-0.597507	3.50461	11.144	0.000843051	0.00196207	0.0181048
KIAA1644|85352	-0.597496	2.97795	17.9869	2.22e-05	6.75e-05	0.00675407
MYO10|4651	-0.597201	8.67046	26.4602	2.69e-07	1.07e-06	0.00950935
OSBPL7|114881	-0.597157	4.21747	35.4047	2.68e-09	1.36e-08	0.00362938
NKRF|55922	-0.597109	3.92681	38.2757	6.14e-10	3.41e-09	0.00289972
WDR24|84219	-0.597042	3.77401	28.027	1.2e-07	4.98e-07	0.0039488
TMEM60|85025	-0.596853	3.58419	15.3489	8.94e-05	0.000245529	0.0114943
ARSI|340075	-0.596634	3.09034	21.7051	3.18e-06	1.09e-05	0.00461907
C3orf23|285343	-0.595331	5.47808	55.7634	8.17e-14	6.57e-13	0.00312786
WDFY2|115825	-0.595315	4.19276	36.7496	1.34e-09	7.11e-09	0.00396336
SND1|27044	-0.594928	7.9569	65.1663	6.88e-16	6.71e-15	0.00366955
ZDHHC21|340481	-0.594781	3.50823	22.9852	1.63e-06	5.83e-06	0.00672887
SMAD3|4088	-0.594375	6.09646	32.8051	1.02e-08	4.83e-08	0.00653555
CTNNB1|1499	-0.59404	8.44173	59.9449	9.75e-15	8.5e-14	0.00404959
GABBR1|2550	-0.594014	4.04843	22.3561	2.26e-06	7.96e-06	0.00751118
NAV3|89795	-0.593867	6.85875	13.3263	0.000261705	0.000666038	0.018416
TMEM158|25907	-0.592876	7.86772	29.7348	4.95e-08	2.16e-07	0.00826559
SLC6A8|6535	-0.592766	5.94652	54.089	1.92e-13	1.5e-12	0.00382087
UBE2L6|9246	-0.59261	5.69338	16.8946	3.95e-05	0.000115032	0.0128962
VPS54|51542	-0.592339	4.75684	53.604	2.45e-13	1.9e-12	0.00271093
TTC39C|125488	-0.592257	3.21759	23.729	1.11e-06	4.07e-06	0.00315483
ABCB9|23457	-0.591918	3.10422	22.2019	2.45e-06	8.58e-06	0.00306927
TWF2|11344	-0.591746	6.45418	27.6462	1.46e-07	5.99e-07	0.00847129
SPTAN1|6709	-0.590677	8.87835	28.6313	8.76e-08	3.73e-07	0.00859977
KLF6|1316	-0.590593	7.9058	39.8548	2.74e-10	1.57e-09	0.00604786
ARFIP1|27236	-0.589949	5.26562	43.1853	4.98e-11	3.09e-10	0.00427172
MVK|4598	-0.589858	4.26925	25.6125	4.17e-07	1.63e-06	0.00648192
JRK|8629	-0.589836	4.40682	35.6282	2.39e-09	1.22e-08	0.00387078
LOC642852|642852	-0.588831	5.30681	27.9022	1.28e-07	5.29e-07	0.00739705
PTPRN2|5799	-0.588455	4.1399	48.1317	3.99e-12	2.76e-11	0.00203238
AFMID|125061	-0.588381	3.74807	29.0469	7.06e-08	3.03e-07	0.00400939
RALB|5899	-0.588045	6.41541	55.8352	7.88e-14	6.35e-13	0.00385212
DGKA|1606	-0.587845	5.84904	55.9704	7.36e-14	5.95e-13	0.00338924
AP1M1|8907	-0.587699	6.60874	67.2251	2.42e-16	2.46e-15	0.00310962
VIPAR|63894	-0.587309	4.38233	49.9434	1.58e-12	1.13e-11	0.00224746
ATG2B|55102	-0.586984	5.52015	16.6187	4.57e-05	0.000131896	0.0135668
HSD17B4|3295	-0.586943	5.90207	60.2134	8.51e-15	7.49e-14	0.00318533
NQO1|1728	-0.586942	8.62258	41.5005	1.18e-10	7.03e-10	0.00578587
TSPYL1|7259	-0.586568	6.84258	51.0352	9.07e-13	6.63e-12	0.00431121
GRK5|2869	-0.586322	4.69165	48.9189	2.67e-12	1.87e-11	0.00278934
AKT3|10000	-0.586294	5.63825	28.4219	9.76e-08	4.12e-07	0.00759261
DSEL|92126	-0.586051	6.53992	41.1485	1.41e-10	8.34e-10	0.00547436
IFFO1|25900	-0.58581	5.87351	51.3822	7.6e-13	5.6e-12	0.00386428
FAM38B|63895	-0.585147	6.27914	14.0871	0.000174541	0.000455694	0.0166383
BBS10|79738	0.585204	4.48276	32.5768	1.15e-08	5.39e-08	0.00477442
GAN|8139	0.58612	3.08982	15.6341	7.69e-05	0.000213929	0.00923592
ZNF513|130557	0.586547	4.61999	47.2897	6.12e-12	4.16e-11	0.00292293
VARS2|57176	0.586839	4.66587	43.3174	4.65e-11	2.9e-10	0.00314251
ZNF25|219749	0.587279	4.03289	35.965	2.01e-09	1.04e-08	0.00310902
KDM6B|23135	0.587964	5.90234	25.9954	3.42e-07	1.35e-06	0.00860268
ZNF664|144348	0.58835	7.03061	41.1154	1.44e-10	8.47e-10	0.00556616
C3orf19|51244	0.589541	4.47024	44.5599	2.47e-11	1.58e-10	0.00251171
LOC150776|150776	0.59015	4.11544	44.6066	2.41e-11	1.54e-10	0.00205983
RNF4|6047	0.590254	6.83163	52.1338	5.18e-13	3.89e-12	0.00427998
RICTOR|253260	0.590384	6.03578	14.7132	0.000125169	0.000335024	0.0160499
KIAA0753|9851	0.590554	4.93768	41.4945	1.18e-10	7.04e-10	0.00396607
MED13L|23389	0.590965	6.42009	11.5447	0.000679416	0.00161625	0.0210534
MPP4|58538	0.591488	3.3326	32.008	1.54e-08	7.12e-08	0.00218132
KIF23|9493	0.591554	5.28524	44.4823	2.57e-11	1.63e-10	0.00441622
ZNF200|7752	0.592359	3.56332	37.1764	1.08e-09	5.81e-09	0.00223238
ZNF498|221785	0.592431	4.63356	30.014	4.29e-08	1.89e-07	0.00596757
PSPC1|55269	0.59249	5.66594	49.631	1.86e-12	1.32e-11	0.00387897
IQCE|23288	0.592529	5.36185	47.1242	6.66e-12	4.51e-11	0.00389318
RNPS1|10921	0.59314	6.67239	52.2603	4.86e-13	3.66e-12	0.00425599
WTAP|9589	0.593144	6.30636	50.3568	1.28e-12	9.27e-12	0.00424138
FAM92A1|137392	0.593509	4.01992	35.9627	2.01e-09	1.04e-08	0.00371719
ADIPOR2|79602	0.593797	6.75528	53.8844	2.13e-13	1.66e-12	0.00422141
NUP35|129401	0.593884	3.57821	32.1927	1.4e-08	6.51e-08	0.00319175
ZNF496|84838	0.594299	4.56326	16.3425	5.29e-05	0.000150774	0.0129732
ZXDB|158586	0.594554	4.80453	25.3732	4.72e-07	1.83e-06	0.00781013
ZNF655|79027	0.595335	6.29559	38.6335	5.11e-10	2.84e-09	0.00581728
ZNF777|27153	0.595442	5.07264	52.3471	4.65e-13	3.51e-12	0.00300247
MLL5|55904	0.596129	6.90108	11.852	0.000575983	0.00138753	0.0209312
PPP3CC|5533	0.596175	4.85547	54.3033	1.72e-13	1.35e-12	0.00283123
CKS1B|1163	0.596303	4.02498	14.557	0.000135983	0.000361761	0.0148698
CYLD|1540	0.597602	6.32061	51.1849	8.41e-13	6.17e-12	0.00421195
COPS3|8533	0.598329	5.9701	48.5491	3.22e-12	2.25e-11	0.00442677
HNRNPD|3184	0.598987	7.56147	29.522	5.53e-08	2.4e-07	0.00839196
C7orf26|79034	0.599628	4.74743	50.1874	1.4e-12	1.01e-11	0.00296708
DDX19B|11269	0.599856	5.41985	37.3399	9.92e-10	5.38e-09	0.00554522
UCHL5|51377	0.600025	4.69204	46.7431	8.09e-12	5.43e-11	0.00340549
WASH5P|375690	0.600161	3.21448	8.43535	0.00367996	0.00752026	0.023118
RRAGC|64121	0.600977	6.43201	45.5067	1.52e-11	9.94e-11	0.00495543
C20orf108|116151	0.601241	6.63983	56.1752	6.63e-14	5.38e-13	0.00396354
SPIN3|169981	0.601459	4.10148	25.741	3.9e-07	1.53e-06	0.00675018
NOL9|79707	0.601494	4.48494	15.6934	7.45e-05	0.000207791	0.0136403
RAB9A|9367	0.602143	5.18544	27.1612	1.87e-07	7.63e-07	0.00760354
TMEM87A|25963	0.602263	6.39969	60.1351	8.86e-15	7.78e-14	0.00358757
CDC6|990	0.602692	3.79537	43.3689	4.53e-11	2.83e-10	0.0024834
AHRR|57491	0.602692	6.86768	45.5305	1.5e-11	9.83e-11	0.00521394
GOLGA5|9950	0.602792	6.27797	60.0163	9.41e-15	8.22e-14	0.00359308
DLG4|1742	0.603405	5.58468	47.7683	4.8e-12	3.29e-11	0.00419873
ZFAND3|60685	0.603737	7.31363	61.843	3.72e-15	3.39e-14	0.00388695
XRCC3|7517	0.604966	3.76808	26.7437	2.32e-07	9.36e-07	0.0056388
ILVBL|10994	0.606372	5.47948	39.0431	4.15e-10	2.33e-09	0.00540257
AXIN1|8312	0.606473	5.28557	52.1705	5.09e-13	3.82e-12	0.00357365
CCDC85B|11007	0.607343	6.51487	22.0628	2.64e-06	9.2e-06	0.011383
TJAP1|93643	0.607932	5.45415	43.6781	3.87e-11	2.43e-10	0.00467801
STYXL1|51657	0.608019	4.95769	28.3101	1.03e-07	4.34e-07	0.00737547
BGN|633	0.608159	3.86064	37.0504	1.15e-09	6.16e-09	0.0043813
PDXP|57026	0.608702	4.78784	43.826	3.59e-11	2.26e-10	0.00406155
FIGNL1|63979	0.609322	3.86344	38.5857	5.24e-10	2.91e-09	0.00236119
SNHG6|641638	0.609364	4.51436	9.00005	0.00269973	0.00569861	0.0265959
ZNF839|55778	0.609777	4.08789	38.8203	4.65e-10	2.59e-09	0.00355531
TLE1|7088	0.610055	4.57109	45.658	1.41e-11	9.23e-11	0.00283584
REPIN1|29803	0.610267	7.08364	62.2186	3.07e-15	2.83e-14	0.00387094
ORC1L|4998	0.610529	2.87384	20.674	5.44e-06	1.81e-05	0.0059688
NT5C3|51251	0.610566	4.1749	45.2141	1.77e-11	1.15e-10	0.0027548
GAS5|60674	0.610905	6.13371	17.3149	3.17e-05	9.37e-05	0.014359
FAM119B|25895	0.61188	3.70941	42.974	5.55e-11	3.42e-10	0.00170896
GOLGA1|2800	0.612302	5.38921	49.9551	1.57e-12	1.13e-11	0.00382467
ESPL1|9700	0.61283	3.69565	43.2111	4.91e-11	3.05e-10	0.00258986
ICAM5|7087	0.6131	3.06685	29.0815	6.94e-08	2.98e-07	0.00262915
DDB2|1643	0.613719	4.61383	47.096	6.76e-12	4.57e-11	0.00296171
SLC7A6OS|84138	0.614048	4.42181	38.9862	4.27e-10	2.4e-09	0.00404512
RPL18|6141	0.614453	8.63261	15.1733	9.81e-05	0.000267199	0.0176508
ZNF490|57474	0.615013	3.18934	24.0731	9.27e-07	3.46e-06	0.00420166
ZNF174|7727	0.615646	3.90352	41.5745	1.13e-10	6.78e-10	0.00229508
FAM48A|55578	0.616503	6.12711	30.9316	2.67e-08	1.21e-07	0.00793413
EIF4EBP1|1978	0.616508	5.42684	20.155	7.14e-06	2.33e-05	0.0122768
ZFAND1|79752	0.616828	4.33135	44.1829	2.99e-11	1.89e-10	0.00301364
DPH5|51611	0.617025	4.3522	30.6859	3.03e-08	1.36e-07	0.00579069
RPL23AP53|644128	0.617241	4.23288	31.5837	1.91e-08	8.74e-08	0.00502289
ISCU|23479	0.61783	6.68568	27.2151	1.82e-07	7.43e-07	0.00932807
C19orf61|56006	0.618285	5.90061	59.8015	1.05e-14	9.1e-14	0.00369524
CWC22|57703	0.619138	4.81457	49.368	2.12e-12	1.5e-11	0.00335962
IFNGR1|3459	0.619601	5.32591	66.6644	3.22e-16	3.24e-15	0.00289122
CAMSAP1|157922	0.619689	6.83087	30.5099	3.32e-08	1.48e-07	0.00848628
CRAMP1L|57585	0.620398	5.68591	34.0241	5.44e-09	2.67e-08	0.0069348
INPP5B|3633	0.620665	4.72357	56.9938	4.37e-14	3.59e-13	0.00249601
ZNF721|170960	0.620756	4.48686	30.6866	3.03e-08	1.36e-07	0.00592936
SMOX|54498	0.621076	6.03943	33.496	7.14e-09	3.44e-08	0.00742059
LOC399959|399959	0.621086	6.55478	57.9229	2.73e-14	2.27e-13	0.00411657
C4orf23|152992	0.62287	3.30228	28.3569	1.01e-07	4.25e-07	0.00173381
WDR43|23160	0.622982	6.9863	74.8099	5.18e-18	6.04e-17	0.00317597
UBN2|254048	0.62421	4.5174	18.3205	1.87e-05	5.73e-05	0.0123293
NRBF2|29982	0.624677	5.6314	54.629	1.46e-13	1.15e-12	0.00372474
IRS2|8660	0.625056	4.7934	35.5639	2.47e-09	1.26e-08	0.00484571
NFKBIL2|4796	0.62524	4.27114	50.1181	1.45e-12	1.04e-11	0.00274017
HOXB3|3213	0.625669	6.29009	25.1366	5.34e-07	2.05e-06	0.0101064
ZNF7|7553	0.625806	4.65264	48.5309	3.25e-12	2.27e-11	0.00311663
PDZD8|118987	0.625829	5.48953	19.1167	1.23e-05	3.88e-05	0.0133787
PI4KB|5298	0.625877	7.79077	58.0899	2.5e-14	2.09e-13	0.00456248
FOXK1|221937	0.626655	6.22774	32.591	1.14e-08	5.36e-08	0.00773467
SERPINE1|5054	0.626906	10.4629	58.254	2.3e-14	1.93e-13	0.00479696
WASH2P|375260	0.627087	4.2561	5.95678	0.0146608	0.0262392	0.0437917
DOM3Z|1797	0.627655	4.01423	43.9383	3.39e-11	2.14e-10	0.0021502
PTS|5805	0.628113	5.07784	15.964	6.46e-05	0.000181507	0.0160141
BAZ1B|9031	0.628262	7.73456	35.0309	3.25e-09	1.63e-08	0.00779069
ILF3|3609	0.628577	8.59202	67.6447	1.96e-16	2e-15	0.00401688
PPPDE1|51029	0.628727	6.82739	55.9525	7.42e-14	6e-13	0.00456114
LRDD|55367	0.629701	5.03215	34.7578	3.73e-09	1.86e-08	0.00600723
FAM178A|55719	0.629908	5.96485	34.7554	3.74e-09	1.86e-08	0.00722328
SRXN1|140809	0.630273	8.76144	63.5799	1.54e-15	1.45e-14	0.00430562
PDPR|55066	0.630636	6.93572	8.97273	0.00274039	0.00577357	0.0312051
FEM1B|10116	0.631247	6.5972	39.8335	2.77e-10	1.58e-09	0.00657802
ARHGAP11A|9824	0.631589	4.98254	39.5652	3.17e-10	1.8e-09	0.0058212
C16orf63|123811	0.633325	5.88538	65.2789	6.5e-16	6.38e-15	0.00336638
HNRNPR|10236	0.63335	7.77313	61.8346	3.74e-15	3.4e-14	0.00439063
SNX16|64089	0.635078	3.7365	39.3245	3.59e-10	2.03e-09	0.00283178
ZSCAN29|146050	0.635531	4.94085	34.923	3.43e-09	1.72e-08	0.00643082
CNOT8|9337	0.635933	5.83324	59.8336	1.03e-14	8.97e-14	0.0038608
PSMG4|389362	0.636096	3.53038	14.3993	0.000147855	0.000390566	0.015148
CMTM1|113540	0.636163	3.15804	36.0001	1.97e-09	1.02e-08	0.00241591
MIER1|57708	0.63668	5.96332	50.536	1.17e-12	8.48e-12	0.00478883
C19orf48|84798	0.636773	4.86198	32.7536	1.05e-08	4.95e-08	0.00681418
XBP1|7494	0.636885	6.44047	47.159	6.55e-12	4.44e-11	0.00551744
PTP4A1|7803	0.637313	8.77709	58.3755	2.17e-14	1.82e-13	0.00483085
KRT10|3858	0.637562	4.74951	22.8893	1.72e-06	6.11e-06	0.0107631
PRR24|255783	0.638098	4.02768	14.2231	0.000162364	0.000425884	0.0168051
MAP3K14|9020	0.63826	3.51388	25.3262	4.84e-07	1.87e-06	0.00489484
AP3M2|10947	0.638337	6.03766	65.2506	6.6e-16	6.46e-15	0.00348494
ZNF354A|6940	0.639483	4.05208	41.07	1.47e-10	8.65e-10	0.00302037
ERCC8|1161	0.639585	3.9015	46.506	9.13e-12	6.09e-11	0.00286334
ANUBL1|93550	0.639699	2.57735	17.5659	2.78e-05	8.28e-05	0.00487768
MRPL11|65003	0.640127	4.65439	20.7186	5.32e-06	1.77e-05	0.011716
NACA2|342538	0.640906	3.77203	11.5882	0.000663719	0.00158078	0.0211711
NCRNA00188|125144	0.64091	8.43807	30.2013	3.89e-08	1.72e-07	0.00954388
MMGT1|93380	0.641319	6.0344	67.8325	1.78e-16	1.83e-15	0.00347457
DYRK1A|1859	0.641459	6.13035	47.3022	6.08e-12	4.14e-11	0.00537728
RAPGEF6|51735	0.641782	4.93875	13.0482	0.000303569	0.000764107	0.0202887
IL8|3576	0.641857	3.53661	25.8366	3.72e-07	1.46e-06	0.00494916
ANKMY1|51281	0.64205	3.09554	23.3382	1.36e-06	4.91e-06	0.00340483
ZFYVE20|64145	0.643057	5.97198	45.4643	1.55e-11	1.01e-10	0.00551103
ZNF552|79818	0.643138	3.22504	28.1961	1.1e-07	4.59e-07	0.00381974
RBM12B|389677	0.644574	4.74428	38.7581	4.8e-10	2.67e-09	0.00573119
ZNF768|79724	0.644641	5.38368	40.5599	1.91e-10	1.11e-09	0.0058636
RBAK|57786	0.645193	4.85201	38.5138	5.44e-10	3.02e-09	0.00568281
ZWILCH|55055	0.645403	5.10558	67.2287	2.42e-16	2.46e-15	0.00290498
PALB2|79728	0.646356	4.40411	40.2021	2.29e-10	1.32e-09	0.0048764
TAF9|6880	0.646367	6.86296	67.5744	2.03e-16	2.07e-15	0.00390912
DCLK2|166614	0.646525	4.63285	45.8074	1.3e-11	8.6e-11	0.00410492
FIZ1|84922	0.646531	4.29842	47.1092	6.71e-12	4.55e-11	0.00317311
PYCR1|5831	0.646727	6.17528	69.1039	9.34e-17	9.82e-16	0.00364681
C16orf48|84080	0.647044	2.96086	24.5204	7.35e-07	2.78e-06	0.00511311
SCAND2|54581	0.647715	3.9716	43.8695	3.51e-11	2.21e-10	0.00251497
ESM1|11082	0.648072	3.39906	14.3388	0.000152685	0.000402378	0.0145261
SOLH|6650	0.648451	6.19786	29.9134	4.52e-08	1.98e-07	0.0093007
M6PR|4074	0.648788	7.87104	80.1682	3.44e-19	4.37e-18	0.00347474
HAUS2|55142	0.649557	5.39231	70.8396	3.87e-17	4.25e-16	0.00294088
SNHG11|128439	0.649637	3.21825	18.6614	1.56e-05	4.85e-05	0.00884689
SIVA1|10572	0.649861	5.10446	27.6101	1.48e-07	6.1e-07	0.00931111
C21orf2|755	0.649963	4.28089	45.8348	1.29e-11	8.48e-11	0.00368277
ZBTB34|403341	0.650399	4.4491	29.9907	4.34e-08	1.91e-07	0.0074648
ZNF229|7772	0.650467	5.20683	25.4928	4.44e-07	1.72e-06	0.0104008
CLCF1|23529	0.651241	4.04403	44.9086	2.06e-11	1.33e-10	0.00312936
SAP30L|79685	0.651287	5.22999	44.8891	2.09e-11	1.34e-10	0.00520837
NDOR1|27158	0.651325	5.38503	51.7438	6.32e-13	4.69e-12	0.00432726
N4BP2L2|10443	0.651413	5.61451	59.1011	1.5e-14	1.28e-13	0.00394219
DCLRE1A|9937	0.651459	3.78473	25.446	4.55e-07	1.76e-06	0.00774205
ZNF276|92822	0.651871	4.93739	56.2626	6.34e-14	5.16e-13	0.00329135
ZNF131|7690	0.65233	5.02091	53.9997	2.01e-13	1.56e-12	0.00389205
PTPDC1|138639	0.652414	3.85978	31.8484	1.67e-08	7.7e-08	0.00571631
TSEN15|116461	0.653163	4.95623	40.4758	1.99e-10	1.16e-09	0.0056416
ZNF606|80095	0.653683	3.68855	37.617	8.61e-10	4.7e-09	0.00277587
TADA2B|93624	0.653878	5.51296	53.9269	2.08e-13	1.62e-12	0.00428082
SF1|7536	0.654689	7.89827	62.2267	3.06e-15	2.82e-14	0.00470565
CAMK2N1|55450	0.654766	7.4334	61.5947	4.22e-15	3.82e-14	0.00461905
DAZAP1|26528	0.655049	6.78753	64.2288	1.11e-15	1.06e-14	0.00430018
OBSCN|84033	0.65509	4.95422	29.7216	4.99e-08	2.17e-07	0.00825561
ATF1|466	0.655263	4.55796	54.4959	1.56e-13	1.23e-12	0.00318903
FOXRED1|55572	0.655813	3.89346	42.6263	6.63e-11	4.06e-10	0.00279373
JMJD6|23210	0.656526	5.46168	49.911	1.61e-12	1.15e-11	0.00480082
ZNF550|162972	0.656969	4.27693	33.2703	8.02e-09	3.85e-08	0.00537693
MRFAP1L1|114932	0.657097	5.98012	39.8353	2.76e-10	1.58e-09	0.0067949
SCML1|6322	0.659292	4.33358	58.5234	2.01e-14	1.69e-13	0.00279831
C17orf86|654434	0.65931	3.35528	35.3602	2.74e-09	1.39e-08	0.00214602
C8orf33|65265	0.659329	6.32138	72.8584	1.39e-17	1.58e-16	0.00344114
ZC3H12C|85463	0.659376	5.11863	26.0389	3.35e-07	1.32e-06	0.0102553
GET4|51608	0.659406	6.29906	37.4491	9.38e-10	5.11e-09	0.00738737
CIZ1|25792	0.660524	7.44522	79.7889	4.17e-19	5.24e-18	0.0035872
DMTF1|9988	0.660664	5.95946	42.371	7.55e-11	4.59e-10	0.006442
C11orf57|55216	0.662267	5.41234	65.732	5.17e-16	5.12e-15	0.00335474
ZNF48|197407	0.662902	4.25468	35.3578	2.74e-09	1.39e-08	0.00574087
PHLDB3|653583	0.663282	3.91617	33.7456	6.28e-09	3.06e-08	0.00498583
B4GALT6|9331	0.663422	4.09224	37.7129	8.2e-10	4.49e-09	0.00427053
LOC374443|374443	0.664758	3.44452	36.6979	1.38e-09	7.29e-09	0.00212802
SYF2|25949	0.664768	5.85671	37.0363	1.16e-09	6.2e-09	0.00745085
THSD1P1|374500	0.66574	2.94093	25.4515	4.54e-07	1.76e-06	0.0022903
INO80|54617	0.666583	6.03869	41.6186	1.11e-10	6.65e-10	0.00667344
TIGD2|166815	0.666584	3.07391	31.9469	1.58e-08	7.34e-08	0.00254315
CARKD|55739	0.666729	5.75859	69.3133	8.4e-17	8.86e-16	0.00342757
ALG10B|144245	0.666738	3.01769	18.6819	1.54e-05	4.81e-05	0.00983831
GPCPD1|56261	0.66679	4.57047	54.0007	2e-13	1.56e-12	0.00275325
SLC19A2|10560	0.667465	5.07262	45.758	1.34e-11	8.81e-11	0.00508475
SLC39A14|23516	0.668646	6.75478	42.1878	8.29e-11	5.03e-10	0.00709934
ZNF714|148206	0.670397	3.27821	17.3029	3.19e-05	9.42e-05	0.012158
LAS1L|81887	0.671579	5.40456	62.8984	2.18e-15	2.02e-14	0.00368278
MSC|9242	0.671733	6.09828	27.7361	1.39e-07	5.73e-07	0.0108179
PUM2|23369	0.671737	7.10916	44.48	2.57e-11	1.63e-10	0.00679637
RPS12|6206	0.672205	8.36571	14.5506	0.000136446	0.000362897	0.0219911
ZNF333|84449	0.672261	3.9776	50.8351	1e-12	7.31e-12	0.00235915
USP37|57695	0.672908	3.8854	32.6001	1.13e-08	5.34e-08	0.00598213
SMC3|9126	0.673043	6.33998	58.5498	1.98e-14	1.67e-13	0.00480765
WBP4|11193	0.673202	4.8389	52.734	3.82e-13	2.91e-12	0.00401181
ZNF555|148254	0.6739	3.89815	19.6618	9.24e-06	2.97e-05	0.00640115
MTRF1L|54516	0.674153	4.50687	45.7362	1.35e-11	8.9e-11	0.00476073
NANP|140838	0.676095	4.34801	64.0062	1.24e-15	1.18e-14	0.00252613
TOE1|114034	0.676551	3.8264	41.1727	1.39e-10	8.24e-10	0.0032763
HMGB2|3148	0.677631	4.95455	27.7031	1.41e-07	5.82e-07	0.00970744
WDR85|92715	0.677702	4.8233	53.5955	2.46e-13	1.91e-12	0.00391729
ERMAP|114625	0.677823	4.0301	52.2356	4.92e-13	3.7e-12	0.00277863
PCNP|57092	0.67791	7.10142	72.2193	1.93e-17	2.16e-16	0.00408246
ZNF292|23036	0.677994	5.21977	16.5414	4.76e-05	0.000136873	0.0181433
KCTD15|79047	0.678556	5.01833	62.6101	2.52e-15	2.33e-14	0.00356899
SLC17A9|63910	0.67901	2.75967	26.04	3.34e-07	1.32e-06	0.0035434
BRD4|23476	0.67962	7.41331	30.1071	4.09e-08	1.81e-07	0.0106119
SLC25A33|84275	0.679649	3.33563	19.3063	1.11e-05	3.54e-05	0.0111576
C2orf64|493753	0.679664	4.2594	33.1051	8.73e-09	4.16e-08	0.00648813
SKA1|220134	0.679864	3.02845	39.7292	2.92e-10	1.66e-09	0.00288956
MMP10|4319	0.681524	4.8039	35.9124	2.06e-09	1.07e-08	0.00827151
ZNF673|55634	0.681935	4.01446	61.6475	4.11e-15	3.73e-14	0.00194047
FHL2|2274	0.682026	7.86598	52.5627	4.17e-13	3.16e-12	0.00608244
PROSC|11212	0.68316	5.37013	68.4023	1.33e-16	1.38e-15	0.00340959
FSD1L|83856	0.684065	2.78017	21.7801	3.06e-06	1.05e-05	0.00505915
GLTSCR1|29998	0.685323	4.79192	47.0431	6.94e-12	4.69e-11	0.00497379
LOC100272217|100272217	0.68545	2.03114	7.35158	0.0067004	0.012932	0.00573139
ZFX|7543	0.686092	5.91702	31.9809	1.56e-08	7.22e-08	0.0095697
PDPK1|5170	0.686333	7.41189	30.0492	4.21e-08	1.86e-07	0.010835
C1orf174|339448	0.687773	4.45153	67.2076	2.44e-16	2.47e-15	0.00236338
KIAA0114|57291	0.688256	5.5005	21.8472	2.95e-06	1.02e-05	0.0139701
GIN1|54826	0.688348	2.85786	23.5527	1.22e-06	4.43e-06	0.00478844
SYBU|55638	0.688925	2.6113	21.5564	3.44e-06	1.17e-05	0.00326948
PLA2G16|11145	0.689877	3.92089	41.5363	1.16e-10	6.9e-10	0.00415089
LARS|51520	0.6916	7.03227	84.9432	3.07e-20	4.2e-19	0.00358592
E2F6|1876	0.691601	4.50052	56.3356	6.11e-14	4.98e-13	0.00343331
CHD1|1105	0.691622	5.64385	33.5738	6.86e-09	3.31e-08	0.00884892
UBE2J2|118424	0.692475	6.57274	45.8798	1.26e-11	8.3e-11	0.0068066
TRIM8|81603	0.693136	7.15876	81.2527	1.99e-19	2.57e-18	0.00379061
C1orf43|25912	0.693205	7.72535	84.4766	3.89e-20	5.25e-19	0.00377413
CHML|1122	0.693275	6.23126	37.2516	1.04e-09	5.62e-09	0.00853004
KCTD6|200845	0.694511	3.08814	40.6696	1.8e-10	1.05e-09	0.00218445
MSTO2P|100129405	0.694995	2.95134	5.62583	0.0176977	0.0311337	0.0525721
ATAD1|84896	0.695664	6.16947	84.657	3.55e-20	4.83e-19	0.0033393
PDE4A|5141	0.69572	4.71169	41.5654	1.14e-10	6.81e-10	0.00595121
DRAM1|55332	0.696749	6.72635	95.6426	1.38e-22	2.19e-21	0.00299006
TYMS|7298	0.69735	5.18819	41.7807	1.02e-10	6.14e-10	0.00701297
SAFB|6294	0.697769	6.49798	46.8316	7.74e-12	5.2e-11	0.00674012
PLEKHH3|79990	0.699035	3.36529	48.5887	3.16e-12	2.21e-11	0.00184104
MTPAP|55149	0.699872	4.78246	77.8763	1.1e-18	1.34e-17	0.00238931
HINT3|135114	0.700978	5.36445	69.8699	6.33e-17	6.78e-16	0.00360794
HECTD2|143279	0.701442	3.47261	29.5492	5.45e-08	2.37e-07	0.00594478
SDHAF2|54949	0.701687	5.36995	41.8364	9.92e-11	5.97e-10	0.00682905
EPC2|26122	0.70219	4.78254	53.5808	2.48e-13	1.92e-12	0.00412269
EXOSC8|11340	0.702263	4.03948	23.6194	1.17e-06	4.29e-06	0.0115154
IGFBP3|3486	0.702654	9.8234	82.094	1.3e-19	1.7e-18	0.00424743
ZFYVE27|118813	0.702688	5.60247	73.6515	9.32e-18	1.06e-16	0.00344553
TMEM42|131616	0.703738	3.41763	20.1094	7.31e-06	2.39e-05	0.0110539
BRAP|8315	0.704298	5.5509	65.2737	6.52e-16	6.39e-15	0.00421062
TMEM201|199953	0.704728	4.99366	69.138	9.18e-17	9.68e-16	0.00322301
RPP25|54913	0.705044	4.79065	59.0821	1.51e-14	1.29e-13	0.00373548
HES1|3280	0.705303	3.09829	25.3508	4.78e-07	1.85e-06	0.0080687
TMEM57|55219	0.705665	5.28207	78.5093	7.96e-19	9.83e-18	0.00315506
PCNT|5116	0.706447	5.53857	39.7575	2.88e-10	1.64e-09	0.00769471
CA5BP|340591	0.706915	4.77294	70.7886	3.98e-17	4.35e-16	0.00271229
ANP32B|10541	0.70694	6.74758	35.2437	2.91e-09	1.47e-08	0.00959065
HAX1|10456	0.707083	5.64526	49.538	1.95e-12	1.38e-11	0.0061864
ZNF518B|85460	0.707473	5.20484	29.8112	4.76e-08	2.08e-07	0.0104102
GRINL1A|81488	0.708185	6.02528	67.5988	2e-16	2.05e-15	0.00430571
PVR|5817	0.708308	7.90175	93.9396	3.25e-22	5.04e-21	0.00360688
C12orf57|113246	0.708666	5.37555	13.6487	0.000220399	0.000568219	0.0249623
LINS1|55180	0.708761	3.73848	45.0877	1.88e-11	1.22e-10	0.00262602
RFC4|5984	0.710414	3.45532	28.6917	8.49e-08	3.62e-07	0.00770384
GMEB2|26205	0.710917	5.04883	67.1481	2.52e-16	2.55e-15	0.00358006
TBC1D20|128637	0.712792	6.98011	54.0597	1.94e-13	1.52e-12	0.00623503
ADAM8|101	0.713079	3.28965	38.0007	7.07e-10	3.9e-09	0.00299288
NRM|11270	0.713186	4.10286	39.6615	3.02e-10	1.72e-09	0.00579502
CRISPLD2|83716	0.713363	4.82344	63.2403	1.83e-15	1.71e-14	0.00399312
LOC100288778|100288778	0.713615	4.06706	27.5459	1.53e-07	6.3e-07	0.00922794
ZCCHC8|55596	0.713802	4.75693	54.7623	1.36e-13	1.08e-12	0.00415184
TMEM55B|90809	0.713878	5.83002	59.7596	1.07e-14	9.27e-14	0.00487596
GORAB|92344	0.714767	4.36132	60.6656	6.76e-15	6.02e-14	0.00269786
ZNF433|163059	0.715677	3.04765	22.8978	1.71e-06	6.09e-06	0.00260687
NR1D2|9975	0.716194	5.91767	61.6155	4.18e-15	3.78e-14	0.00491428
ALKBH8|91801	0.716951	4.93205	68.933	1.02e-16	1.07e-15	0.00321842
MYLIP|29116	0.717127	3.20102	33.8328	6.01e-09	2.93e-08	0.00378091
INTS2|57508	0.717527	4.9044	35.5682	2.46e-09	1.26e-08	0.00808765
SETD1A|9739	0.718574	5.80795	41.6012	1.12e-10	6.69e-10	0.00782549
CRCP|27297	0.718606	6.3589	99.1321	2.36e-23	3.98e-22	0.00301885
FOXC1|2296	0.7191	3.98094	41.2227	1.36e-10	8.04e-10	0.00519645
C11orf54|28970	0.719251	3.58634	51.0062	9.21e-13	6.73e-12	0.00152106
C4orf46|201725	0.71929	4.43496	80.0302	3.69e-19	4.67e-18	0.00228343
UBA2|10054	0.720137	6.93098	107.032	4.38e-25	8.25e-24	0.00297415
LOC147804|147804	0.720148	3.07377	42.9794	5.53e-11	3.42e-10	0.00224158
TMEM99|147184	0.722225	3.44352	26.8082	2.25e-07	9.09e-07	0.00843303
ZNF551|90233	0.722228	3.44421	16.668	4.45e-05	0.000128731	0.0173978
ZNF805|390980	0.723632	4.34147	38.7587	4.8e-10	2.67e-09	0.0064977
PER1|5187	0.723709	4.4364	57.0504	4.25e-14	3.5e-13	0.00287638
ZNF213|7760	0.72496	5.08113	44.7794	2.21e-11	1.42e-10	0.00655681
ZCCHC14|23174	0.725259	6.65426	66.723	3.12e-16	3.15e-15	0.00501142
P4HTM|54681	0.72687	4.8191	61.1143	5.39e-15	4.83e-14	0.00396404
C9orf91|203197	0.727086	4.21573	58.8517	1.7e-14	1.44e-13	0.00318868
ACTR5|79913	0.727114	3.38401	37.7924	7.87e-10	4.32e-09	0.00323794
FOXM1|2305	0.727763	6.04872	47.0145	7.05e-12	4.75e-11	0.00740062
FAM193B|54540	0.728264	4.99533	79.7466	4.26e-19	5.34e-18	0.00292133
CSNK2A2|1459	0.729104	5.51054	79.8622	4.01e-19	5.05e-18	0.00351339
EDA2R|60401	0.729717	4.94771	26.7011	2.37e-07	9.55e-07	0.0113726
C15orf40|123207	0.729892	3.47428	37.4256	9.5e-10	5.16e-09	0.00430755
ZNF628|89887	0.730243	3.9087	47.9323	4.41e-12	3.03e-11	0.00374796
ZCCHC4|29063	0.730546	2.99706	30.5718	3.22e-08	1.44e-07	0.00398464
SHMT2|6472	0.730867	7.01535	101.286	7.96e-24	1.39e-22	0.0033224
PKN3|29941	0.732197	3.40391	39.9588	2.59e-10	1.49e-09	0.00314942
CHD7|55636	0.732343	3.39343	24.8123	6.32e-07	2.41e-06	0.00917327
SETD8|387893	0.73405	6.05485	78.5377	7.85e-19	9.7e-18	0.00407472
LEMD2|221496	0.734097	6.6912	72.5884	1.6e-17	1.8e-16	0.00471778
DUSP28|285193	0.734377	2.59353	20.857	4.95e-06	1.65e-05	0.0058992
ZNF90|7643	0.734508	4.42368	10.032	0.00153844	0.00339946	0.0355296
MLL3|58508	0.735935	5.70593	15.9875	6.38e-05	0.000179419	0.023031
SEMA3B|7869	0.73644	3.5432	35.146	3.06e-09	1.54e-08	0.00621193
CHD1L|9557	0.736528	5.93116	92.8419	5.66e-22	8.63e-21	0.0031923
ABCE1|6059	0.736563	7.16129	99.5458	1.92e-23	3.25e-22	0.00348219
MDC1|9656	0.736913	5.80075	37.3583	9.83e-10	5.33e-09	0.00941925
ZNF30|90075	0.737308	3.16068	40.8331	1.66e-10	9.72e-10	0.0031937
ORC5L|5001	0.737524	4.79071	62.9866	2.08e-15	1.94e-14	0.00415292
PABPC4|8761	0.741436	8.19141	95.0634	1.84e-22	2.92e-21	0.00391854
LOC400027|400027	0.742062	2.95044	35.5483	2.49e-09	1.27e-08	0.00292753
TRMU|55687	0.743939	4.89126	51.8142	6.1e-13	4.53e-12	0.00582187
MED26|9441	0.744332	4.60929	65.5528	5.66e-16	5.59e-15	0.00322599
CUL9|23113	0.744489	4.99342	70.037	5.82e-17	6.25e-16	0.00381312
KIAA1267|284058	0.745058	6.02788	53.7473	2.28e-13	1.77e-12	0.00622019
PEAR1|375033	0.745255	3.58821	34.2981	4.73e-09	2.33e-08	0.0059846
C14orf109|26175	0.745513	3.83231	40.5359	1.93e-10	1.12e-09	0.00573936
CPSF7|79869	0.745514	6.73156	76.0793	2.72e-18	3.23e-17	0.00465727
LYRM1|57149	0.746833	4.07306	60.5494	7.18e-15	6.35e-14	0.00276956
WASH7P|653635	0.748427	6.58284	64.0041	1.24e-15	1.18e-14	0.00556459
MSL3L2|151507	0.748599	3.1179	35.9992	1.97e-09	1.02e-08	0.00415178
AP1AR|55435	0.749733	4.94643	78.8233	6.79e-19	8.41e-18	0.00317501
ANKRA2|57763	0.74977	4.44666	73.8136	8.59e-18	9.86e-17	0.00240321
ZNF430|80264	0.751346	3.01451	18.9932	1.31e-05	4.13e-05	0.0134012
DDX42|11325	0.752036	7.69772	95.5353	1.45e-22	2.31e-21	0.0039175
USP31|57478	0.752114	4.51312	45.5642	1.48e-11	9.68e-11	0.00603659
ZNF256|10172	0.754777	3.09211	35.9457	2.03e-09	1.05e-08	0.0036024
GUSBP1|728411	0.757858	2.86076	36.2556	1.73e-09	9.04e-09	0.00251877
PARP6|56965	0.758759	5.24189	69.6594	7.05e-17	7.49e-16	0.00423385
YEATS4|8089	0.760661	3.20035	26.0046	3.41e-07	1.34e-06	0.00860698
YOD1|55432	0.763294	5.0141	40.5885	1.88e-10	1.09e-09	0.00834603
UCN2|90226	0.764794	4.59481	62.5797	2.56e-15	2.36e-14	0.004702
MXD1|4084	0.765166	5.0373	53.6773	2.36e-13	1.83e-12	0.00610768
VEZF1|7716	0.766116	6.46049	88.2246	5.84e-21	8.39e-20	0.00409788
ZNF623|9831	0.76684	5.02372	31.7916	1.72e-08	7.91e-08	0.0111802
CTAGE5|4253	0.768762	4.76734	67.2103	2.44e-16	2.47e-15	0.00400062
ZNF639|51193	0.769348	5.05479	83.0032	8.19e-20	1.08e-18	0.00325326
MAMDC2|256691	0.769848	7.11244	91.4645	1.14e-21	1.69e-20	0.00418707
FNBP4|23360	0.770101	6.57669	64.7367	8.56e-16	8.26e-15	0.0058658
ZNF543|125919	0.770382	2.91233	22.2772	2.36e-06	8.28e-06	0.00950106
LOC200030|200030	0.770648	4.90034	48.3923	3.49e-12	2.43e-11	0.00671212
PLEKHA3|65977	0.771548	4.96167	85.6484	2.15e-20	2.99e-19	0.00305772
USP1|7398	0.772435	4.92846	88.7141	4.56e-21	6.61e-20	0.00302303
ZNF439|90594	0.773372	2.85653	37.0625	1.14e-09	6.13e-09	0.00277125
ZNF788|388507	0.773525	3.54298	37.826	7.73e-10	4.25e-09	0.00468814
LIF|3976	0.774288	4.03456	50.8882	9.78e-13	7.12e-12	0.00511234
CAPN10|11132	0.774598	4.85409	65.9478	4.63e-16	4.61e-15	0.00427686
ZNF419|79744	0.775997	3.72538	52.088	5.31e-13	3.97e-12	0.00310473
FAS|355	0.776288	5.76473	89.5103	3.05e-21	4.47e-20	0.00364529
RSL24D1|51187	0.777695	6.24409	45.2229	1.76e-11	1.14e-10	0.00876763
SLC1A4|6509	0.77878	5.95563	63.7007	1.45e-15	1.37e-14	0.00597776
MAB21L2|10586	0.780494	3.4662	36.8934	1.25e-09	6.64e-09	0.00572903
ZNF649|65251	0.78152	3.45157	37.8282	7.73e-10	4.25e-09	0.00588391
HSF2|3298	0.782632	4.01656	60.6153	6.94e-15	6.16e-14	0.0032282
BTF3L4|91408	0.783367	5.75574	78.9565	6.35e-19	7.88e-18	0.00442807
HNRNPH1|3187	0.783602	8.15529	82.9512	8.41e-20	1.11e-18	0.00508613
WHSC1|7468	0.78686	6.75452	74.7884	5.24e-18	6.1e-17	0.0053669
CTU1|90353	0.786919	3.29371	23.1937	1.46e-06	5.27e-06	0.0126863
SENP3|26168	0.787548	6.69228	116.241	4.21e-27	8.96e-26	0.00322639
ZNF304|57343	0.788919	4.94421	48.0863	4.08e-12	2.82e-11	0.00709073
BRD1|23774	0.789391	5.70454	98.8928	2.67e-23	4.46e-22	0.0032561
LGTN|1939	0.789415	5.51397	88.3527	5.48e-21	7.89e-20	0.00357651
HNRNPA3|220988	0.789671	7.8214	89.8132	2.62e-21	3.85e-20	0.00466922
CDC42EP1|11135	0.791735	7.13293	87.3692	9e-21	1.28e-19	0.00474722
ZNF268|10795	0.792514	5.29391	64.1225	1.17e-15	1.12e-14	0.00550064
UHRF1BP1|54887	0.794166	4.92694	26.7465	2.32e-07	9.35e-07	0.0143634
PER3|8863	0.794591	3.78559	39.3822	3.48e-10	1.97e-09	0.00590774
KIAA0907|22889	0.795985	6.02569	77.4966	1.33e-18	1.62e-17	0.00477879
ZNF598|90850	0.795985	6.42041	120.994	3.83e-28	8.6e-27	0.0030323
ZNF544|27300	0.797447	5.02724	101.708	6.44e-24	1.13e-22	0.00250077
C9orf30|91283	0.798588	6.61783	114.925	8.17e-27	1.71e-25	0.00333781
C5orf55|116349	0.800304	2.61151	25.9599	3.49e-07	1.37e-06	0.0045921
PTBP2|58155	0.800613	3.68178	49.6327	1.85e-12	1.32e-11	0.0022812
ZNF16|7564	0.801235	3.20986	42.3203	7.75e-11	4.71e-10	0.00430287
GRB10|2887	0.80189	5.03097	101.03	9.06e-24	1.57e-22	0.00278722
EIF3C|8663	0.80318	6.59385	12.5317	0.000400098	0.000988593	0.0361397
MYBL2|4605	0.803428	4.44334	59.8504	1.02e-14	8.9e-14	0.00579207
KIAA1530|57654	0.804525	4.02323	26.6583	2.43e-07	9.75e-07	0.013259
ZSCAN12|9753	0.805251	4.17819	33.5548	6.93e-09	3.34e-08	0.0103551
LRRC14|9684	0.805376	5.70145	81.3934	1.85e-19	2.39e-18	0.00449525
TNFAIP3|7128	0.806257	3.29809	27.4834	1.58e-07	6.49e-07	0.00697476
ZFAND2A|90637	0.806347	4.9778	30.378	3.56e-08	1.58e-07	0.0132904
DNAJC2|27000	0.807335	5.47128	94.9788	1.92e-22	3.04e-21	0.00357574
C20orf199|441951	0.807524	6.19073	24.1062	9.12e-07	3.4e-06	0.0182757
DDR2|4921	0.808859	6.46736	26.7972	2.26e-07	9.14e-07	0.0167569
CRY1|1407	0.809498	4.73946	99.8425	1.65e-23	2.83e-22	0.0021891
C10orf2|56652	0.814126	4.96193	83.4994	6.37e-20	8.49e-19	0.00355566
ITPRIP|85450	0.814212	6.12974	51.9355	5.74e-13	4.27e-12	0.00828585
ZNF470|388566	0.814245	4.16455	42.8792	5.82e-11	3.59e-10	0.0071192
ZBTB46|140685	0.814636	3.02535	49.9881	1.55e-12	1.11e-11	0.00200675
HEY1|23462	0.814909	2.9863	33.0905	8.8e-09	4.19e-08	0.00512132
CIDECP|152302	0.817968	3.47196	27.872	1.3e-07	5.36e-07	0.0114783
WARS|7453	0.819294	8.22292	94.4705	2.49e-22	3.89e-21	0.0048207
MIS12|79003	0.821039	4.79686	91.9435	8.92e-22	1.34e-20	0.00295768
WWC3|55841	0.823866	6.29567	53.3573	2.78e-13	2.14e-12	0.00827113
CCT6P1|643253	0.827096	2.5983	24.7619	6.49e-07	2.47e-06	0.00663219
EIF2S2|8894	0.82833	6.80336	61.4452	4.55e-15	4.11e-14	0.0074366
FIBIN|387758	0.828523	4.72414	80.1461	3.48e-19	4.41e-18	0.00385968
ABCA1|19	0.830274	6.15986	23.6311	1.17e-06	4.26e-06	0.0201614
PPM1D|8493	0.83101	5.06733	73.6629	9.27e-18	1.06e-16	0.00468818
CAMKK1|84254	0.831577	3.80175	61.1995	5.16e-15	4.63e-14	0.00268536
C1orf103|55791	0.831718	5.07866	92.0969	8.25e-22	1.24e-20	0.00349302
SEPHS2|22928	0.831873	7.25277	105.661	8.75e-25	1.62e-23	0.00411207
HRAS|3265	0.832703	6.00742	28.7868	8.08e-08	3.45e-07	0.0162306
ZNF844|284391	0.833176	3.90434	22.9418	1.67e-06	5.96e-06	0.0158697
HSPBAP1|79663	0.833284	3.26838	33.5706	6.87e-09	3.32e-08	0.00549162
ZNF133|7692	0.8338	3.99083	71.5487	2.7e-17	3e-16	0.00301957
RILP|83547	0.834161	3.81952	35.4215	2.66e-09	1.35e-08	0.00825906
ZNF331|55422	0.835184	4.30137	97.8794	4.45e-23	7.36e-22	0.00219455
ING5|84289	0.836117	4.17069	63.692	1.45e-15	1.38e-14	0.00430057
PRRT2|112476	0.836117	2.69051	31.6508	1.85e-08	8.47e-08	0.00395385
EIF5|1983	0.836867	8.41078	134.659	3.92e-31	1e-29	0.00352734
ZNF599|148103	0.837093	3.15279	43.5913	4.05e-11	2.54e-10	0.00390338
ERP29|10961	0.837409	7.13594	50.2629	1.34e-12	9.7e-12	0.00946459
EIF2S3|1968	0.837739	7.87845	118.308	1.48e-27	3.25e-26	0.00396231
ACP1|52	0.841118	6.56138	92.4027	7.07e-22	1.07e-20	0.0047876
TMEM69|51249	0.841654	4.84671	79.2867	5.37e-19	6.69e-18	0.00425124
RND3|390	0.842523	9.78382	112.758	2.44e-26	4.95e-25	0.00441003
LOC652276|652276	0.843023	3.42479	23.9658	9.81e-07	3.63e-06	0.0145366
EPB41L4A|64097	0.843868	2.69599	26.086	3.27e-07	1.29e-06	0.00441146
KLHL21|9903	0.844435	8.33025	55.7804	8.1e-14	6.52e-13	0.00886701
SNHG3|8420	0.844853	2.99924	22.3984	2.22e-06	7.79e-06	0.0151367
BAG1|573	0.847276	5.6298	43.2835	4.74e-11	2.95e-10	0.0105496
ANKS3|124401	0.848399	4.23514	56.9886	4.38e-14	3.6e-13	0.00586471
DEM1|64789	0.848591	3.61824	70.1553	5.48e-17	5.92e-16	0.00252146
FST|10468	0.849408	5.17009	49.9188	1.6e-12	1.15e-11	0.00825446
ZNF354C|30832	0.849954	3.2092	15.7261	7.32e-05	0.000204505	0.0260586
SLC9A8|23315	0.85067	4.66489	51.1064	8.75e-13	6.41e-12	0.00744592
SIRT7|51547	0.853168	5.26017	42.4826	7.13e-11	4.36e-10	0.0103679
NEAT1|283131	0.854224	10.2961	43.8136	3.61e-11	2.27e-10	0.0117423
ZNF567|163081	0.85477	3.04283	27.9059	1.27e-07	5.28e-07	0.0107949
ABCA7|10347	0.856548	3.14187	49.7073	1.78e-12	1.27e-11	0.00267165
VAMP4|8674	0.856913	5.31546	92.9181	5.45e-22	8.31e-21	0.00406496
TSC22D3|1831	0.856947	5.9638	81.5995	1.67e-19	2.16e-18	0.00551
RPLP0P2|113157	0.860161	2.26284	9.07094	0.00259703	0.00549332	0.0104262
C10orf47|254427	0.86152	3.8629	74.5281	5.98e-18	6.95e-17	0.00272682
MATR3|9782	0.861901	8.45231	134.926	3.43e-31	8.85e-30	0.00374701
MNX1|3110	0.862299	3.04471	39.6921	2.97e-10	1.69e-09	0.00656102
ANKRD11|29123	0.863829	8.73244	59.3146	1.34e-14	1.15e-13	0.00880262
ZNF232|7775	0.865022	3.221	53.9897	2.02e-13	1.57e-12	0.00219798
CEMP1|752014	0.866164	5.19685	25.8221	3.74e-07	1.47e-06	0.0181952
RNF208|727800	0.866552	2.8673	32.5964	1.13e-08	5.35e-08	0.00649383
DGCR14|8220	0.867103	4.66729	108.566	2.02e-25	3.9e-24	0.00244956
RNF114|55905	0.867211	6.72149	132.801	9.99e-31	2.49e-29	0.00344123
SBDSP1|155370	0.867313	6.47299	96.0666	1.11e-22	1.78e-21	0.00489423
SLC43A3|29015	0.867807	3.3139	46.8817	7.54e-12	5.07e-11	0.0039142
NBR2|10230	0.86844	2.91498	37.131	1.1e-09	5.94e-09	0.00276204
CRTC3|64784	0.870826	5.51213	29.94	4.46e-08	1.96e-07	0.0168003
ZNF473|25888	0.871076	4.23818	84.99	3e-20	4.11e-19	0.00268783
USP36|57602	0.871146	7.07918	86.9558	1.11e-20	1.57e-19	0.00570851
FAM129A|116496	0.871431	7.16143	53.6356	2.41e-13	1.87e-12	0.00958907
C16orf55|124045	0.871689	3.35783	65.6824	5.3e-16	5.24e-15	0.0028479
BCLAF1|9774	0.871868	8.00681	81.9986	1.36e-19	1.78e-18	0.00636605
XPOT|11260	0.87191	7.41422	107.807	2.96e-25	5.66e-24	0.00466464
SUSD2|56241	0.872665	4.51553	56.7328	4.99e-14	4.08e-13	0.00644983
ZNF568|374900	0.873523	3.45612	57.5517	3.29e-14	2.73e-13	0.00381782
RCAN1|1827	0.874562	6.5108	113.891	1.38e-26	2.85e-25	0.00412537
ZNF223|7766	0.875095	2.95799	32.8629	9.89e-09	4.69e-08	0.00829368
RFK|55312	0.875204	5.76913	108.626	1.96e-25	3.8e-24	0.00387121
LRRC37B2|147172	0.875785	4.85828	76.3392	2.39e-18	2.84e-17	0.00482075
WDR45L|56270	0.876096	7.38828	147.656	5.64e-34	1.69e-32	0.00333321
NBPF1|55672	0.876611	5.93142	41.4145	1.23e-10	7.32e-10	0.0122192
PRR3|80742	0.878945	3.46024	68.9204	1.03e-16	1.07e-15	0.00251216
ENOPH1|58478	0.881289	6.19081	127.721	1.29e-29	3.1e-28	0.0034482
C14orf138|79609	0.887259	3.33523	41.3293	1.29e-10	7.63e-10	0.00714917
GPER|2852	0.888139	2.84155	36.7044	1.37e-09	7.27e-09	0.00347152
LOC339047|339047	0.892218	5.63	23.9939	9.66e-07	3.58e-06	0.0222493
E2F7|144455	0.893881	7.444	36.1942	1.79e-09	9.31e-09	0.0153307
TARS|6897	0.894601	7.90758	126.735	2.12e-29	5.07e-28	0.00423511
AKAP8|10270	0.895153	5.91641	131.373	2.05e-30	5.09e-29	0.00321595
SAFB2|9667	0.895474	6.43331	84.6981	3.48e-20	4.74e-19	0.00603363
PHLDA3|23612	0.895826	7.39672	86.4516	1.43e-20	2.01e-19	0.00622173
ARL5B|221079	0.896095	5.46	29.3262	6.12e-08	2.65e-07	0.0180577
TCF19|6941	0.896331	4.42107	97.7835	4.67e-23	7.7e-22	0.00364182
SFRS16|11129	0.896944	5.09671	75.8487	3.06e-18	3.61e-17	0.00558861
ATXN2L|11273	0.897512	8.06121	75.9375	2.93e-18	3.46e-17	0.00730841
LMO4|8543	0.898763	5.68815	102.53	4.25e-24	7.57e-23	0.00444771
ZNF700|90592	0.901103	3.72709	59.5808	1.17e-14	1.01e-13	0.00368917
ZNF23|7571	0.904078	5.77534	117.04	2.81e-27	6.1e-26	0.00357735
CDH24|64403	0.905418	5.59647	103.184	3.05e-24	5.47e-23	0.00425514
TNFRSF10B|8795	0.905926	8.21669	77.3717	1.42e-18	1.72e-17	0.00731657
SPATA18|132671	0.906775	5.23392	86.9756	1.1e-20	1.56e-19	0.00468247
C1orf128|57095	0.907783	5.94947	70.7466	4.06e-17	4.44e-16	0.00730702
LRRN4CL|221091	0.9085	4.06091	59.1739	1.44e-14	1.23e-13	0.00585298
C5orf51|285636	0.909823	7.12187	64.13	1.16e-15	1.11e-14	0.00872078
AVPI1|60370	0.910015	5.31637	96.3811	9.48e-23	1.53e-21	0.00444882
NPIP|9284	0.912163	5.50403	31.1917	2.34e-08	1.06e-07	0.0176539
ZNF542|147947	0.912734	5.77312	114.471	1.03e-26	2.14e-25	0.00405727
THAP5|168451	0.918718	5.17912	116.42	3.85e-27	8.21e-26	0.0033885
JMJD7-PLA2G4B|8681	0.918955	3.77553	77.1651	1.57e-18	1.9e-17	0.00218042
NFKBIB|4793	0.919247	5.58947	70.3542	4.96e-17	5.38e-16	0.00728267
EP400NL|347918	0.922479	3.96912	44.1424	3.05e-11	1.93e-10	0.00948554
DIDO1|11083	0.922663	7.2046	69.5424	7.48e-17	7.92e-16	0.00819952
DNASE1|1773	0.923178	2.83575	31.9592	1.57e-08	7.29e-08	0.00930358
TGIF1|7050	0.923923	5.37163	86.7156	1.25e-20	1.77e-19	0.00575172
NFKBIA|4792	0.92439	4.83541	96.2768	9.99e-23	1.61e-21	0.00421247
GFER|2671	0.925166	5.44474	64.498	9.66e-16	9.29e-15	0.00786691
UIMC1|51720	0.925212	4.94694	115.392	6.46e-27	1.36e-25	0.00317103
CDCA5|113130	0.925369	4.43738	70.4134	4.81e-17	5.23e-16	0.00664287
ZNF512|84450	0.928169	5.80879	137.365	1e-31	2.66e-30	0.00332835
SLMO2|51012	0.928203	6.43467	112.986	2.17e-26	4.44e-25	0.00471626
SARS|6301	0.931321	8.12392	116.737	3.28e-27	7.08e-26	0.00505358
ZNF778|197320	0.933833	3.33155	51.7957	6.16e-13	4.57e-12	0.00657644
PMS2CL|441194	0.933903	2.9038	35.9332	2.04e-09	1.05e-08	0.00607918
APOL1|8542	0.936745	3.11547	20.5185	5.91e-06	1.95e-05	0.0183179
C5orf54|63920	0.936896	2.58558	37.1275	1.11e-09	5.94e-09	0.00483113
NCRNA00115|79854	0.939412	2.0556	21.1292	4.29e-06	1.45e-05	0.00434684
KIAA1826|84437	0.939809	5.91119	132.905	9.48e-31	2.38e-29	0.00364752
LCAT|3931	0.941673	3.40565	33.2939	7.92e-09	3.8e-08	0.0122673
TUBE1|51175	0.948703	3.49314	87.4922	8.46e-21	1.2e-19	0.00178673
EIF1|10209	0.949037	9.20135	67.0645	2.63e-16	2.65e-15	0.0094187
FBXO17|115290	0.949116	4.05038	89.2858	3.42e-21	4.98e-20	0.00290377
BTG3|10950	0.949575	4.51524	64.4376	9.96e-16	9.57e-15	0.00683268
CYB5R4|51167	0.952833	5.00466	124.686	5.96e-29	1.39e-27	0.00313702
C14orf153|84334	0.953844	5.17681	65.3627	6.23e-16	6.13e-15	0.00825424
RP9|6100	0.955165	3.57562	60.3918	7.77e-15	6.85e-14	0.00623654
JHDM1D|80853	0.956411	3.33314	60.3048	8.13e-15	7.15e-14	0.00420886
SLTM|79811	0.959892	6.9783	113.538	1.64e-26	3.39e-25	0.00521029
EIF1B|10289	0.961007	5.11099	90.5979	1.76e-21	2.6e-20	0.005529
CDKN1A|1026	0.961303	10.0419	163.24	2.22e-37	7.72e-36	0.00394607
GARS|2617	0.961744	8.76684	169.004	1.22e-38	4.5e-37	0.0037401
RNF138|51444	0.962806	3.97527	112.062	3.46e-26	6.99e-25	0.00210852
ZIK1|284307	0.964527	3.87443	61.7139	3.97e-15	3.61e-14	0.00604692
AGAP4|119016	0.964824	3.69152	52.7207	3.85e-13	2.93e-12	0.00700413
C6orf130|221443	0.965202	3.4085	57.9283	2.72e-14	2.26e-13	0.00502611
NAA16|79612	0.966291	4.06494	97.8088	4.61e-23	7.61e-22	0.00278495
SMEK1|55671	0.96763	6.87487	139.213	3.96e-32	1.07e-30	0.00424897
ZNF780B|163131	0.968917	3.52721	73.5578	9.77e-18	1.11e-16	0.00366607
MGA|23269	0.974983	5.76105	36.8111	1.3e-09	6.92e-09	0.016841
MDM2|4193	0.976268	8.45429	124.872	5.43e-29	1.27e-27	0.005208
ADNP2|22850	0.976776	5.81997	80.1686	3.44e-19	4.37e-18	0.00734646
CYFIP2|26999	0.978182	5.75229	55.4306	9.68e-14	7.73e-13	0.0107146
TM6SF1|53346	0.980639	2.52103	32.2099	1.38e-08	6.46e-08	0.00642357
PDRG1|81572	0.981448	4.91462	46.5443	8.96e-12	5.98e-11	0.0126863
RBM33|155435	0.982543	6.25356	90.6393	1.72e-21	2.55e-20	0.00665121
ZNF548|147694	0.982815	4.08162	83.06	7.96e-20	1.05e-18	0.00447429
RAB33B|83452	0.984249	3.87999	96.9854	6.98e-23	1.14e-21	0.00274583
SLC7A1|6541	0.985371	7.14554	69.7531	6.72e-17	7.17e-16	0.0094061
GEM|2669	0.986353	4.73374	108.002	2.69e-25	5.14e-24	0.00380504
JMY|133746	0.989122	4.53306	59.0858	1.51e-14	1.28e-13	0.00857364
CGRRF1|10668	0.990301	3.75348	80.0064	3.73e-19	4.72e-18	0.00439007
ZNF212|7988	0.991555	4.09001	108.756	1.84e-25	3.57e-24	0.00224679
ZNF577|84765	0.996726	3.77551	97.3142	5.92e-23	9.65e-22	0.0020176
ZNF605|100289635	0.997136	5.24051	115.251	6.93e-27	1.45e-25	0.00438147
KLF11|8462	1.00086	4.10515	96.8536	7.46e-23	1.21e-21	0.00382093
SFRS7|6432	1.0021	6.25956	98.0347	4.11e-23	6.82e-22	0.0065094
LOC646762|646762	1.00222	3.13814	62.5639	2.58e-15	2.38e-14	0.00270527
NCRNA00201|284702	1.00562	4.07207	40.9454	1.57e-10	9.2e-10	0.0137394
TMEM209|84928	1.00778	5.35463	102.288	4.8e-24	8.5e-23	0.00548669
ZNF501|115560	1.00787	2.70186	52.1353	5.18e-13	3.89e-12	0.00314749
FBXL14|144699	1.00987	3.52566	87.9342	6.77e-21	9.68e-20	0.00191574
SLMO1|10650	1.01035	3.21796	75.5225	3.61e-18	4.24e-17	0.00361753
SLC25A38|54977	1.01743	5.6261	100.461	1.21e-23	2.09e-22	0.00612112
C17orf51|339263	1.01794	5.52702	73.3663	1.08e-17	1.22e-16	0.00846428
C6orf48|50854	1.01927	6.92068	55.1503	1.12e-13	8.88e-13	0.0127104
TSPYL4|23270	1.01932	6.60688	139.481	3.46e-32	9.46e-31	0.00467418
NPAS1|4861	1.02042	3.59371	73.9034	8.2e-18	9.44e-17	0.00549058
CCNT2|905	1.0208	5.86162	111.209	5.32e-26	1.06e-24	0.00556953
JDP2|122953	1.02268	6.0382	133.919	5.69e-31	1.44e-29	0.0045854
AEN|64782	1.0249	7.32915	153.402	3.13e-35	9.84e-34	0.00438098
HOXB4|3214	1.02772	5.34558	117.535	2.19e-27	4.76e-26	0.00423149
C19orf25|148223	1.02865	5.32443	94.4786	2.48e-22	3.88e-21	0.00642113
DCAF16|54876	1.02888	5.61007	141.726	1.12e-32	3.13e-31	0.0039249
SFPQ|6421	1.03142	8.34229	142.785	6.55e-33	1.88e-31	0.00507792
DUS4L|11062	1.03356	3.16355	71.0939	3.41e-17	3.76e-16	0.00235161
BMI1|648	1.03557	6.39799	199.752	2.37e-45	1.14e-43	0.00301102
PRDM4|11108	1.0393	6.84569	154.865	1.5e-35	4.8e-34	0.00432201
SH2D5|400745	1.04116	5.98446	163.01	2.49e-37	8.63e-36	0.00360859
RBBP6|5930	1.04229	6.63034	77.0426	1.67e-18	2.01e-17	0.00922148
PYROXD1|79912	1.04303	4.28028	154.357	1.94e-35	6.14e-34	0.00237308
GCLM|2730	1.0436	6.31576	167.896	2.13e-38	7.77e-37	0.00385786
RP9P|441212	1.0528	4.15599	82.4146	1.1e-19	1.45e-18	0.00615674
CBS|875	1.05492	5.63256	185.562	2.96e-42	1.26e-40	0.00318257
NBPF14|25832	1.0569	4.84984	33.5509	6.94e-09	3.35e-08	0.0214823
ZNF383|163087	1.05702	2.87882	65.1377	6.98e-16	6.8e-15	0.00257626
MDM1|56890	1.05834	3.43063	95.0534	1.85e-22	2.93e-21	0.00200348
CCDC45|90799	1.0623	3.5911	60.6592	6.79e-15	6.03e-14	0.00550233
ATF3|467	1.06376	5.23729	93.3813	4.31e-22	6.62e-21	0.00628808
CCNB1IP1|57820	1.06511	5.14538	113.677	1.53e-26	3.17e-25	0.00507114
HNRNPH3|3189	1.0659	7.33367	120.683	4.48e-28	1e-26	0.00631346
HOXD8|3234	1.06738	4.11587	97.0377	6.8e-23	1.11e-21	0.00406442
TMEM79|84283	1.07212	2.86574	70.7971	3.96e-17	4.34e-16	0.00245132
ZNF461|92283	1.07223	3.08635	60.9404	5.88e-15	5.26e-14	0.0042766
NCRNA00219|114915	1.07348	3.71712	34.1949	4.99e-09	2.46e-08	0.0168284
LOC100271836|100271836	1.07462	5.13838	57.8589	2.82e-14	2.34e-13	0.0121325
AARS|16	1.08648	8.11708	190.616	2.33e-43	1.03e-41	0.0040928
C1orf183|55924	1.09333	4.52861	103.959	2.07e-24	3.72e-23	0.00446293
DUSP12|11266	1.09378	4.82909	108.154	2.49e-25	4.78e-24	0.00541801
ZFP41|286128	1.09479	5.05715	88.4986	5.09e-21	7.36e-20	0.00732024
SNHG10|283596	1.09511	3.34954	42.4351	7.31e-11	4.46e-10	0.00943446
ZNF578|147660	1.09824	4.7947	85.8979	1.89e-20	2.65e-19	0.00719817
BCL7A|605	1.10225	4.58795	130.499	3.19e-30	7.85e-29	0.00401649
ZNF432|9668	1.10241	5.98867	42.8289	5.97e-11	3.67e-10	0.0183367
MARS|4141	1.10333	7.84145	232.881	1.4e-52	8.91e-51	0.00343055
FLJ35776|649446	1.10493	2.48753	43.9019	3.45e-11	2.18e-10	0.00696481
SLC7A11|23657	1.1053	9.1036	59.5395	1.2e-14	1.03e-13	0.0143354
RELB|5971	1.10598	4.34515	94.212	2.83e-22	4.41e-21	0.00627035
ZNF302|55900	1.11195	5.08101	157.459	4.06e-36	1.33e-34	0.00359645
CEBPB|1051	1.11459	6.76539	124.256	7.4e-29	1.72e-27	0.00651353
ZNF140|7699	1.11562	4.57197	134.763	3.72e-31	9.56e-30	0.00327677
POLG2|11232	1.11693	2.95045	55.3525	1.01e-13	8.03e-13	0.00718596
LOC100216545|100216545	1.12073	2.61292	25.3969	4.67e-07	1.81e-06	0.0134103
ZNF594|84622	1.12302	3.57142	51.5887	6.84e-13	5.06e-12	0.011532
CLCN6|1185	1.12525	5.89963	68.0924	1.56e-16	1.61e-15	0.0116078
PSMC3IP|29893	1.12859	3.36061	58.4436	2.09e-14	1.76e-13	0.0103854
DZIP1L|199221	1.13434	3.94152	109.48	1.27e-25	2.49e-24	0.00406056
HSPA13|6782	1.13705	7.00411	208.424	3.03e-47	1.59e-45	0.00388348
ZNF773|374928	1.13919	3.92439	98.8989	2.66e-23	4.46e-22	0.0043083
CCDC59|29080	1.13958	4.49039	141.879	1.03e-32	2.91e-31	0.00358556
TRPV1|7442	1.1402	2.90289	56.9319	4.51e-14	3.7e-13	0.00578751
CDKN2AIP|55602	1.14214	5.34379	189.841	3.44e-43	1.51e-41	0.00313459
C5orf41|153222	1.14297	5.21075	43.8714	3.51e-11	2.21e-10	0.0191228
HNRPDL|9987	1.14398	7.88719	150.932	1.08e-34	3.33e-33	0.00579698
PIGW|284098	1.14807	4.71293	154.919	1.46e-35	4.69e-34	0.00354818
SETD4|54093	1.14924	4.30018	148.822	3.14e-34	9.51e-33	0.00294208
FLJ10038|55056	1.14947	3.32779	88.2682	5.72e-21	8.22e-20	0.00305389
PPP1R3F|89801	1.15244	2.82677	62.6204	2.51e-15	2.32e-14	0.00565896
AFG3L1|172	1.15277	3.87946	96.1035	1.09e-22	1.75e-21	0.00527235
RNF6|6049	1.15778	7.68273	173.196	1.48e-39	5.71e-38	0.0050938
PRPH2|5961	1.16057	2.87239	100.899	9.68e-24	1.68e-22	0.00327896
NUPL1|9818	1.16561	7.11445	136.393	1.64e-31	4.27e-30	0.0065079
TIGD1|200765	1.16597	3.15923	82.0096	1.35e-19	1.77e-18	0.00324287
ZNF44|51710	1.1678	4.15925	123.449	1.11e-28	2.56e-27	0.00248824
ICAM1|3383	1.16887	4.65572	133.257	7.94e-31	1.99e-29	0.00491222
ITPKA|3706	1.17475	2.48764	49.5845	1.9e-12	1.35e-11	0.00707697
LONRF1|91694	1.17548	3.59555	122.543	1.76e-28	3.99e-27	0.00203971
ZNF37A|7587	1.17789	5.66367	61.6734	4.05e-15	3.68e-14	0.0145911
AGAP6|414189	1.18391	3.45928	77.219	1.53e-18	1.85e-17	0.00651677
ZNF770|54989	1.18407	6.25217	99.9305	1.58e-23	2.71e-22	0.00893334
GATAD1|57798	1.18753	5.8108	201.572	9.48e-46	4.6e-44	0.00381317
MED10|84246	1.18975	5.80247	82.7759	9.19e-20	1.21e-18	0.0109446
PFKFB4|5210	1.19197	5.56123	195.661	1.85e-44	8.37e-43	0.00382076
LOC93622|93622	1.19743	4.44246	88.3871	5.38e-21	7.77e-20	0.00811945
PCK2|5106	1.20273	3.94129	93.4917	4.08e-22	6.27e-21	0.00722761
ARHGAP27|201176	1.21577	3.80612	93.3335	4.42e-22	6.77e-21	0.00438411
AMIGO3|386724	1.21821	3.86528	136.092	1.9e-31	4.94e-30	0.0035473
UPF3B|65109	1.21979	4.53293	104.594	1.5e-24	2.73e-23	0.00709053
LOC220930|220930	1.2214	2.50418	59.5185	1.21e-14	1.04e-13	0.00484626
HSBP1L1|440498	1.2255	4.68916	58.0128	2.6e-14	2.17e-13	0.0156875
ADAT3|113179	1.2259	2.68731	58.7536	1.79e-14	1.51e-13	0.00715003
PPAP2C|8612	1.23046	4.22341	73.823	8.54e-18	9.83e-17	0.00970604
MC1R|4157	1.23172	4.28393	186.528	1.82e-42	7.79e-41	0.00235027
THAP3|90326	1.23223	4.4488	95.7118	1.33e-22	2.12e-21	0.00791163
PCGF6|84108	1.23265	3.83041	128.728	7.78e-30	1.89e-28	0.004177
ORC6L|23594	1.23616	4.08782	167.903	2.12e-38	7.77e-37	0.00357226
TCEA1|6917	1.23789	6.23069	183.169	9.85e-42	4.09e-40	0.00484082
FAM131A|131408	1.24211	4.81307	197.7	6.63e-45	3.13e-43	0.00311201
TXNL4B|54957	1.24347	4.26059	168.927	1.27e-38	4.66e-37	0.00302473
LRP5L|91355	1.24618	2.27286	41.1935	1.38e-10	8.16e-10	0.00668031
UPP1|7378	1.25286	7.47329	110.203	8.84e-26	1.74e-24	0.008985
ZNF540|163255	1.25544	2.60606	60.0108	9.43e-15	8.23e-14	0.00596321
HSPA9|3313	1.25549	9.14367	280.323	6.38e-63	5.81e-61	0.00381027
C1orf109|54955	1.2607	4.81752	230.457	4.74e-52	2.94e-50	0.00260785
ZNF468|90333	1.26603	5.83428	137.677	8.57e-32	2.28e-30	0.00647619
ZNF202|7753	1.27341	4.17045	162.083	3.97e-37	1.35e-35	0.00349719
MLF1IP|79682	1.27429	3.73877	107.231	3.96e-25	7.49e-24	0.00727326
SNHG1|23642	1.28047	5.93594	99.39	2.07e-23	3.51e-22	0.0103119
MAFG|4097	1.28703	7.46238	238.476	8.45e-54	5.81e-52	0.00450326
LOC100128842|100128842	1.29081	2.65906	43.7341	3.76e-11	2.37e-10	0.015508
ARHGEF2|9181	1.30426	7.72224	256.405	1.04e-57	8.1e-56	0.00427927
HKDC1|80201	1.30795	2.98792	69.7829	6.62e-17	7.07e-16	0.00333729
PER2|8864	1.30856	3.33985	58.0527	2.55e-14	2.13e-13	0.0121762
GPT2|84706	1.30899	4.66298	260.803	1.15e-58	9.41e-57	0.00236457
ULBP1|80329	1.30944	4.06775	102.95	3.44e-24	6.14e-23	0.00782808
LOC388796|388796	1.31863	4.62561	140.037	2.61e-32	7.19e-31	0.00615934
SART3|9733	1.31897	6.58815	288.033	1.33e-64	1.24e-62	0.00348144
LRRC37A3|374819	1.32479	3.17646	76.8639	1.83e-18	2.2e-17	0.0086181
ISL2|64843	1.32929	3.34219	98.4698	3.3e-23	5.48e-22	0.00565934
RASSF1|11186	1.33161	5.83682	155.605	1.03e-35	3.34e-34	0.00701065
THOC6|79228	1.33338	3.46219	86.8084	1.2e-20	1.69e-19	0.00803852
SNORD116-28|100033820	1.33372	2.65386	27.8202	1.33e-07	5.5e-07	0.0341886
HOXD4|3233	1.33455	2.92005	72.0976	2.05e-17	2.29e-16	0.00337132
ADORA2B|136	1.33545	4.32813	170.25	6.52e-39	2.43e-37	0.003704
BNC1|646	1.33824	5.12263	80.2564	3.29e-19	4.19e-18	0.0134836
ZNF143|7702	1.33825	5.17938	229.989	6e-52	3.67e-50	0.00364986
ZNF547|284306	1.33846	2.6649	67.8317	1.78e-16	1.83e-15	0.00495254
LOC400657|400657	1.3415	3.60443	147.384	6.47e-34	1.93e-32	0.00312229
SNHG8|100093630	1.34441	5.32437	28.3532	1.01e-07	4.26e-07	0.0423248
C22orf27|150291	1.34734	2.66727	62.9505	2.12e-15	1.97e-14	0.00931913
TPPP|11076	1.35172	3.25431	39.7339	2.91e-10	1.66e-09	0.00915476
GPRASP1|9737	1.35478	2.70307	63.2651	1.81e-15	1.69e-14	0.00538078
LOC399744|399744	1.3552	2.42848	44.3905	2.69e-11	1.71e-10	0.012078
KIF17|57576	1.36138	4.5544	169.261	1.07e-38	3.97e-37	0.00467701
CRIPAK|285464	1.36851	3.85938	164.583	1.13e-37	3.98e-36	0.00245315
IER3|8870	1.3686	6.82215	111.66	4.24e-26	8.52e-25	0.0112868
SLC3A2|6520	1.37706	9.14653	165.687	6.47e-38	2.31e-36	0.00781112
MGC12916|84815	1.38041	2.70581	99.6871	1.78e-23	3.04e-22	0.00624159
ZFP82|284406	1.38346	3.81583	174.149	9.18e-40	3.57e-38	0.00204577
ORAOV1|220064	1.39783	5.23576	273.316	2.15e-61	1.87e-59	0.00339839
GRPEL2|134266	1.39812	5.0578	254.51	2.7e-57	2.06e-55	0.00360922
VEGFA|7422	1.40262	6.33932	333.135	1.99e-74	2.72e-72	0.00334753
RAB3IL1|5866	1.40773	3.25743	143.683	4.17e-33	1.21e-31	0.00258381
TIGD7|91151	1.41389	4.73802	225.135	6.86e-51	4.05e-49	0.00331795
LIMS3|96626	1.41421	2.77489	61.4828	4.47e-15	4.04e-14	0.0139594
PVT1|5820	1.42463	2.77853	83.9307	5.12e-20	6.89e-19	0.00597658
TBC1D3B|414059	1.4265	3.13547	101.433	7.39e-24	1.3e-22	0.004825
C9orf150|286343	1.4279	4.75498	270.903	7.21e-61	6.17e-59	0.00292963
CCDC138|165055	1.4294	2.35933	67.5921	2.01e-16	2.05e-15	0.00390646
LOC25845|25845	1.43057	3.44011	159.43	1.51e-36	5.02e-35	0.00245949
PLEKHF1|79156	1.43398	3.35919	123.373	1.16e-28	2.65e-27	0.0050198
GNB3|2784	1.43414	3.35044	180.526	3.72e-41	1.53e-39	0.00209776
LRRC37B|114659	1.44654	3.48465	134.846	3.57e-31	9.19e-30	0.00408839
RBM14|10432	1.45891	6.20743	342.85	1.53e-76	2.34e-74	0.00350647
PSPH|5723	1.4592	5.06107	314.235	2.61e-70	3.17e-68	0.00289016
CHAF1B|8208	1.46515	3.39787	171.639	3.24e-39	1.23e-37	0.00239233
NOTCH3|4854	1.46636	6.05875	103.684	2.37e-24	4.26e-23	0.0133202
PHGDH|26227	1.46884	5.38224	169.537	9.34e-39	3.47e-37	0.00761326
CCNG1|900	1.47208	7.75921	338.582	1.3e-75	1.9e-73	0.00409241
PCF11|51585	1.49508	6.88379	265.814	9.27e-60	7.67e-58	0.00517304
STC2|8614	1.49785	10.1124	312.278	6.97e-70	8.28e-68	0.00491121
PRX|57716	1.5012	3.76514	177.046	2.14e-40	8.51e-39	0.00368947
MCM5|4174	1.50291	6.12159	371.957	7.01e-83	1.48e-80	0.0033218
GUSBL2|375513	1.51209	3.61482	207.673	4.42e-47	2.29e-45	0.00211304
PDE4D|5144	1.51744	3.53797	86.2837	1.56e-20	2.19e-19	0.0119553
ITGA10|8515	1.54413	3.17999	166.297	4.76e-38	1.71e-36	0.00353814
CYP1B1|1545	1.54673	3.3706	79.32	5.28e-19	6.59e-18	0.0103195
PNPLA7|375775	1.54713	3.39518	103.959	2.06e-24	3.72e-23	0.00320039
ZNF596|169270	1.54812	3.47636	159.836	1.23e-36	4.12e-35	0.00301729
FAM54A|113115	1.55087	2.93395	111.12	5.57e-26	1.11e-24	0.00537938
ZNF614|80110	1.55694	5.59231	182.73	1.23e-41	5.08e-40	0.00688989
SLC7A5|8140	1.55922	8.15663	206.371	8.51e-47	4.32e-45	0.0079195
SELPLG|6404	1.60848	5.12942	355.425	2.79e-79	4.86e-77	0.00308404
SLC6A9|6536	1.64028	3.12292	141.909	1.02e-32	2.87e-31	0.00685431
[truncated: 141 more rows]
