# Supplementary material for: miR-30 Family Controls Proliferation and Differentiation of Intestinal Epithelial Cell Models by Directing a Broad Gene Expression Program That Includes SOX9 and the Ubiquitin Ligase Pathway
Source: J Biol Chem. 2016 Jun 3;291(31):15975–84. doi: 10.1074/jbc.M116.733733 (PMC4965549; doi:10.1074/jbc.M116.733733)
Supplement: Supplemental Data [file 10.1074_M116.733733_jbc.M116.733733-2.xlsx]

## Sheet: miR-30 predicted Targets
Up_72H	Up_48H	Up_24H	Down_72H	Down_48H	Down_24H	* Genes shown are significantly changed (FDR < 0.05 & FC +/- 1.5) in genes reaching threshold of CPM 10 in 3+ samples
AASDHPPT	AASDHPPT	ABCA1	ABCC10	ABR	ABR
ABCE1	ABCE1	ABCE1	ABR	ACP2	AFAP1L2
ABHD5	ABHD13	ADNP2	ACP2	ACTN1	AFF3
ABHD6	ABHD6	ALG10B	ACTN1	ACTR1A	AGL
ABL2	ACBD5	ALKBH8	ACTR1A	ADAM12	ANGPT2
ACBD5	ACVR2B	ALPK3	ADAM19	ADAM19	ANKRD52
ACVR2B	ADNP2	ANKRA2	ADAM9	ADAMTS9	ANLN
ADNP2	ADO	AP1AR	ADAMTS5	ADRB2	ANO4
ADO	AFF4	ARHGAP11A	ADAMTS9	AFAP1L2	APAF1
AFF4	AKAP10	ARL5B	ADRB2	AFF3	APBA1
AGPS	ALG10B	ATAD1	AFAP1L2	AGL	APBB2
AKAP10	ALG2	ATF1	AFF3	AHNAK	AR
ALG10B	ALKBH1	B4GALT6	AGL	AMOTL1	ARHGAP29
ALKBH1	ALKBH8	BCLAF1	AHCY	ANKRD52	ASCC3
ALKBH8	ALPK3	BMI1	AHNAK	ANLN	ATP11B
ALPK3	ANKHD1	BNC1	ALDH2	ANO4	ATP11C
ANGPT2	ANKRA2	BRAP	AMOTL1	ANTXR1	ATP2B1
ANKHD1	ANKRD12	BRD1	ANKRD52	AP2A1	ATP7A
ANKRA2	AP1AR	C11orf54	ANLN	APAF1	ATXN1
ANKRD12	AP4E1	C15orf40	ANO4	APBB2	BAZ1A
AP1AR	ARHGAP32	C1orf174	ANTXR1	AR	BDKRB2
AP4E1	ARL5B	C20orf108	AP1B1	ARHGEF6	BRWD3
ARHGAP32	ASXL1	C3orf19	AP2A1	ARL4C	C10orf118
ARL10	ATAD1	C4orf46	AP3S1	ARPC5	C15orf29
ARL5B	ATAD2B	CAMK2N1	APAF1	ASCC3	C20orf112
ASB1	ATP6V1B2	CBS	APBB2	ATP11C	C22orf29
ASB7	AVL9	CCNT2	APOL6	ATP7A	C2CD2
ASXL1	B4GALT6	CELSR3	AR	ATRN	C3orf23
ATAD2B	BACH1	CHD1	ARHGEF6	ATRNL1	C4orf34
ATF1	BCLAF1	CHD5	ARID5B	ATXN1	C7orf43
ATL2	BEX4	CHD7	ARL4C	BAHD1	C9orf25
ATP6V1B2	BMI1	CHML	ARPC5	BAZ1A	CACHD1
AVL9	BNC1	CLCF1	ARRDC4	BDKRB2	CAND1
B4GALT6	BOD1L	CRCP	ASCC3	BDNF	CAT
BACH1	BRAP	CYLD	ATP11C	BID	CCDC14
BCLAF1	BRD1	DCAF16	ATP7A	BNC2	CCDC142
BEX4	BRWD1	DDIT4	ATRN	C10orf118	CDK6
BMI1	BTG1	DMTF1	ATRNL1	C1orf123	CFDP1
BNC1	C11orf54	DYRK1A	ATXN1	C22orf29	CLCN5
BOD1L	C12orf29	DZIP1L	BDKRB2	C2CD2	CLOCK
BRAP	C14orf43	E2F7	BDNF	C4orf34	CUL4B
BRD1	C15orf40	EIF5	BID	C5orf13	DACT1
BRWD1	C16orf52	EPC2	C10orf118	C6orf35	DCAF7
BTG1	C17orf75	ERMAP	C1orf123	C7orf43	DDX60
C11orf54	C18orf19	FAM178A	C22orf29	C9orf25	DENND4C
C12orf29	C19orf12	FBXL14	C2CD2	CACHD1	DGKQ
C14orf43	C1orf174	FIGNL1	C3orf72	CACNA1C	DHTKD1
C15orf40	C20orf72	FOXK1	C4orf34	CALD1	DIP2B
C16orf52	C22orf32	FOXRED1	C6orf35	CAMK4	DIXDC1
C18orf19	C3orf19	GAN	C9orf25	CAMKK2	DLGAP4
C1orf174	C3orf58	GMEB2	CACHD1	CAND1	DLL4
C20orf72	C4orf46	GOLGA1	CACNA1C	CAT	DMXL2
C3orf19	C5orf43	GORAB	CALD1	CBLB	DNAH5
C3orf58	C6orf168	GPCPD1	CAMKK2	CCDC14	DNAJC13
C4orf46	C8orf76	GPT2	CARHSP1	CCDC50	DNMT3A
C5orf43	C9orf123	GRB10	CAT	CDK6	DOCK10
C6orf168	CAMK2N1	GRINL1A	CCDC14	CFDP1	DOCK4
C8orf76	CAPN7	HAUS2	CCDC50	CHL1	DOCK5
C9orf102	CCDC117	HCLS1	CDK6	CLCN5	DTWD1
C9orf123	CCNT2	HECTD2	CFDP1	CLOCK	EEF2K
CAMK2N1	CCPG1	HNRNPA3	CHL1	COG6	EGFR
CAPN7	CD99	HOXD8	CLSTN2	COL13A1	EIF2C3
CBWD2	CELSR3	ING5	CNTN4	COTL1	ELFN2
CBWD3	CEP120	INTS2	COL12A1	CTHRC1	ENC1
CBWD6	CEP350	IRS2	COL13A1	CUL4B	EPHB2
CCDC117	CEP76	JDP2	COL5A2	CYB561	EPN2
CCDC142	CHD1	KCNAB1	COTL1	CYB5B	ERLEC1
CCNT2	CHD5	KDM6B	CSAD	DACT1	ETNK1
CCPG1	CHD7	KIAA1826	CTHRC1	DCAF7	EXOC6
CDK17	CHKA	KLF11	CUL4B	DDAH1	EYA3
CELSR3	CHMP2B	LONRF1	CYB561	DDX60	FAM126A
CEP120	CHST3	LRRC15	CYB5B	DGKQ	FAM155A
CEP170	CHURC1	MAFG	D4S234E	DHTKD1	FAM179B
CEP350	CLCF1	MATR3	DCAF7	DIXDC1	FAM26E
CEP76	CLCN4	MIS12	DDAH1	DLGAP4	FAM40A
CHD1	CLDN12	MLF1IP	DDHD2	DLL4	FAM43A
CHD5	CLDND1	MLL3	DDX60	DNAH5	FAM46C
CHD7	CLEC2D	MMGT1	DGKQ	DNAJC13	FAM69A
CHKA	CNOT7	MYBL2	DHRS1	DOCK1	FAM84A
CHMP1B	CNST	MYLIP	DHTKD1	DOCK10	FANCF
CHMP2B	COG2	NANP	DIXDC1	DOCK7	FBXO21
CHORDC1	COMMD2	NR1D2	DLL4	DPYSL3	FBXO28
CHST3	CRCP	NRBF2	DNAH5	DRP2	FGD6
CLASP2	CTDSPL2	NT5C3	DOCK1	DSEL	FKTN
CLCF1	CYLD	NUPL1	DOCK7	DTWD1	FNDC3B
CLCN4	DAGLB	PCGF6	DPY19L3	DYNLT3	GALNT10
CLDN12	DBF4	PDE4D	DPYSL3	EEF2K	GBP1
CLEC2D	DCAF16	PDPR	DSEL	EEPD1	GBP3
CNOT7	DCAF17	PER2	DTWD1	EFHA2	GJA1
CNST	DCP2	PER3	DYNLT3	EGFR	GLCE
COG2	DCUN1D3	PFKFB4	EDIL3	EHBP1	GLRB
CPEB4	DDIT4	PPPDE1	EEF2K	ELFN2	GORASP2
CRCP	DET1	PRRT2	EEPD1	ENC1	GPR155
CTDSPL2	DGKD	PTP4A1	EFHA2	ENPP1	GPR180
CYLD	DGKE	PTPDC1	EGFR	EPB41L2	H6PD
CYP20A1	DGKI	PUM2	ELFN2	EPB41L5	HCFC2
DAGLB	DMTF1	PYROXD1	ELL2	EPHA5	HDAC5
DBF4	DNAJC9	RAPGEF6	EML4	EPHB2	HEATR5A
DCAF16	DYRK1A	RBAK	ENDOD1	EPN2	HECW1
DCAF17	DZIP1L	RBM33	EPB41L2	ERLEC1	HECW2
DCP1A	E2F7	RCAN1	EPB41L5	ETNK1	HERC3
DCP2	EAF1	RND3	EPHA5	EVI5L	HIP1
DCUN1D3	EBAG9	RNF114	EPHB2	EXOC4	HIPK2
DDIT4	EIF2C2	RNF138	EPN2	EXOC6	HIVEP1
DDX46	EIF5	RRAGD	ERAP1	EYA3	HS2ST1
DDX52	ELL	SCML1	ERLEC1	FAM126A	IDH1
DET1	ENPP4	SERPINE1	EVI5L	FAM155A	IL6ST
DGKD	EPC2	SETD4	EXOC4	FAM172A	INSIG1
DGKE	FAM102A	SLC25A34	EXOC6	FAM38B	ITGA2
DGKI	FAM178A	SLC5A11	FAM126A	FAM40A	JARID2
DHX36	FAM18B2	SLC6A9	FAM155A	FAM43A	KATNAL1
DMTF1	FBXL14	SLC7A11	FAM172A	FAM46C	KIAA0513
DNAJC9	FBXO32	SLC7A5	FAM38B	FAM69A	KIAA0776
DYRK1A	FIGNL1	SLC9A8	FAM40A	FAM84A	KIAA1033
DZIP1L	FNIP2	SNX16	FAM43A	FAM8A1	KIAA1370
E2F7	FOXK1	SPON1	FAM46C	FBXO21	KIAA1841
EAF1	FOXN2	SYBU	FAM69A	FGD6	KIF16B
EBAG9	FOXRED1	TADA2B	FAM84A	FKTN	KIF3C
EDC3	FUCA1	TBC1D20	FAM8A1	FNDC3B	KLF10
EIF2C2	GAN	TMEM209	FKTN	GALNT1	KLF12
EIF5	GCFC1	TMEM79	FLJ36031	GALNT10	KLHDC2
ELL	GCLC	TMEM87A	FNBP1	GALNT6	KLHL29
ENPP4	GIGYF1	TMEM99	FNDC3B	GALNT7	LDLR
EPC2	GLCCI1	TNFRSF10B	FOXL2	GBP1	LIFR
EPT1	GMEB2	TRIB3	FZD2	GBP3	LIMCH1
ERRFI1	GNPDA1	TSEN15	GALNT10	GJA1	LMO7
ESCO1	GOLGA1	TSPYL4	GALNT2	GLCE	LRRC8C
ESF1	GOLGA6L10	TTC39A	GALNT6	GLRB	LRRC8D
FAM102A	GOLGA6L9	UBE2J2	GALNT7	GLUD2	MAGI2
FAM105B	GOLGA8A	UBN2	GBP1	GNB4	MAN1A2
FAM109A	GORAB	UHRF1BP1	GBP3	GORASP2	MAP3K12
FAM178A	GPCPD1	USP37	GFRA1	GPR155	MAP9
FAM18B2	GPT2	WBP4	GGCX	GPR180	MARCH4
FBXL14	GRB10	WDR43	GJA1	GRIN2A	MARCKSL1
FBXO32	GRINL1A	WHAMM	GLCE	GSTM1	MCTP2
FBXO45	GTF2H1	YEATS4	GLRB	GXYLT1	MED14
FCHO2	GZF1	YOD1	GLUD1	GYG2	METTL8
FEM1A	HACE1	ZBTB34	GLUD2	H6PD	MGAT2
FHOD3	HCLS1	ZBTB46	GM2A	HCFC2	MICAL1
FIGNL1	HDAC9	ZC3H12C	GNAI2	HEATR5A	MKL2
FNIP2	HECTD2	ZCCHC14	GNB4	HECW1	MOBKL1A
FOXK1	HERC2	ZCCHC4	GORASP2	HECW2	MON2
FOXN2	HIAT1	ZDHHC11	GPR108	HGSNAT	MPI
FOXRED1	HNRNPA3	ZFAND1	GPR124	HIP1	MRE11A
FUCA1	HOXB8	ZFX	GPR155	HIPK2	MTSS1
FXN	HOXD8	ZFYVE20	GPR180	HIVEP1	MYD88
GAN	HPS4	ZIK1	GPX3	HMCN1	MYO18A
GCFC1	IGF2R	ZNF133	GRIN2A	HS2ST1	MYO1E
GCLC	ING5	ZNF200	GRK5	IDH1	NACC2
GIGYF1	INO80D	ZNF268	GSTM1	IFFO2	NAV1
GLCCI1	INSIG2	ZNF419	GXYLT1	IL21R	NAV3
GMEB2	INTS2	ZNF470	GYG2	IL6ST	NEK1
GNPDA1	IRS2	ZNF473	H6PD	IQCK	NF1
GOLGA1	JDP2	ZNF48	HEATR5A	IQGAP1	NIPSNAP3A
GOLGA6L10	JOSD1	ZNF543	HECW1	ITGA2	NLN
GOLGA6L9	KCNAB1	ZNF544	HECW2	ITGA4	NRBP1
GOLGA8B	KCTD5	ZNF547	HGSNAT	ITGA6	NRK
GORAB	KCTD7	ZNF551	HIP1	ITPR1	NT5DC1
GPBP1	KDM6B	ZNF552	HIPK2	JAK1	NUDCD3
GRB10	KIAA1143	ZNF555	HIVEP1	KATNAL1	OPHN1
GRINL1A	KIAA1826	ZNF567	HMCN1	KCNMA1	OSBPL8
GTF2H1	KLF11	ZNF568	HN1L	KIAA0040	OXR1
GTPBP10	KLHL24	ZNF594	IDH1	KIAA0513	PAG1
GZF1	KTI12	ZNF605	IFFO2	KIAA1370	PARP9
HACE1	LARP1	ZNF614	IL6ST	KIAA1644	PCDH9
HAUS2	LATS2	ZNF649	IQCK	KIAA1841	PDE11A
HCLS1	LBR	ZNF770	IQGAP1	KLF12	PDE5A
HDAC9	LIPG	ZNF805	ITGA4	KLHL29	PDE6D
HECTD2	LONRF1	ZSCAN12	ITGA5	KRTAP1-5	PDS5B
HERC2	LRRC15	ZSCAN29	ITGA6	LARGE	PDSS2
HIAT1	LRRC58	ZXDB	ITGB1	LDHA	PEX3
HIVEP2	MAFG		ITPR1	LEPR	PGM1
HNRNPA3	MAML1		JAK1	LIFR	PGM2
HOXB8	MAP1LC3B		KATNAL1	LIMCH1	PGM2L1
HOXD8	MAP3K2		KIAA0040	LMO7	PHLDB2
HPS4	MATR3		KIAA0513	LOC728392	PHTF1
IER2	MCPH1		KIAA1644	LPHN3	PIK3CD
IER5	MDM4		KIAA1841	LPP	PITPNM2
IGF2R	MED20		KLF12	LRCH2	PKNOX1
INO80D	MED6		KLF9	LRRC17	PLEKHG2
INSIG2	MICB		KLHL29	MAGI2	PLEKHM3
INTS2	MIER3		KRTAP1-5	MAN1A2	PLXNA2
IRF2BP2	MIS12		LARGE	MAP7D3	PM20D2
IRS2	MLF1IP		LDHA	MAP9	PML
ITPK1	MLL		LEPR	MARCH4	PMPCB
JDP2	MLL2		LHFPL2	MARCKSL1	PPAPDC2
JUNB	MLL3		LIFR	MCTP2	PPAT
KCNAB1	MMGT1		LIMCH1	MED14	PPIL2
KCTD5	MTDH		LMO7	MICAL1	PPIP5K2
KCTD7	MTHFD2L		LOC728392	MKL2	PPP1R12A
KDM6B	MTX3		LOX	MME	PPP1R12B
KIAA1143	MYLIP		LPHN3	MOBKL1A	PPP2R1B
KIAA1826	NANP		LPP	MON2	PRDM1
KIAA1949	NEDD4L		LRCH2	MOV10	PREPL
KLF11	NOTCH2NL		LRP6	MPI	PRR5L
KLHL24	NOV		MAGI2	MRE11A	PRRG1
KTI12	NR1D2		MAN1A2	MTHFD1	PSD3
LARP1	NRBF2		MAP7D3	MTSS1	PTPN13
LARP4	NT5C3		MARCH4	MXRA5	RAB10
LATS2	NUPL1		MARCKSL1	MYO18A	RAB3B
LBR	OSGIN2		MBOAT1	MYO1C	RAB3D
LIPG	OTUD4		MCTP2	MYO1E	RAB4B
LONRF1	PALM2		MED14	N6AMT1	RALGAPB
LRRC15	PCGF6		MICAL1	NAALADL2	RALGPS2
LRRC58	PDCD2		MICAL3	NACC2	RASA1
LYPLAL1	PDE4D		MID1	NAV1	RASAL2
LYSMD3	PDPR		MKL2	NEK1	RASGRP3
LYST	PER2		MMD	NEXN	RBM43
MAFG	PER3		MOBKL1A	NIPSNAP3A	RCOR1
MAML1	PFKFB2		MON2	NLGN1	RGL1
MAP1LC3B	PFKFB4		MOV10	NLN	RPAP3
MAP3K2	PHC3		MPI	NPFFR2	RPGRIP1L
MATR3	PHF15		MSI2	NRBP1	RSAD2
MBD6	PIGA		MTHFD1	NRK	SAP30BP
MCPH1	PIGX		MXRA5	NT5DC1	SCAMP1
MDM4	PIK3C2B		MYH9	NT5E	SDPR
MED20	PPAPDC1B		MYO1C	NTM	SEC24D
MED6	PPIL4		MYO1E	NUDCD3	SH3TC2
MEX3B	PPM1A		N6AMT1	ODZ3	SLC39A10
MEX3C	PPP1R15B		NAALADL2	OLFML2A	SLC39A11
MFHAS1	PPP1R2		NACC2	OSBPL8	SLC4A7
MICB	PPPDE1		NDUFA10	OXR1	SLC5A3
MIER3	PPTC7		NEXN	OXTR	SNAI2
MIS12	PRRT2		NFAT5	P4HA1	SNTB2
MLF1IP	PTP4A1		NID1	PAG1	SNX29
MLL	PTPDC1		NIPSNAP3A	PCDH9	SOS1
MLL2	PUM2		NLGN1	PDE11A	SOX4
MLL3	PURA		NLN	PDE5A	SSH2
MLXIP	PUS10		NPFFR2	PDE6D	SSX2IP
MMGT1	PYROXD1		NRBP1	PDGFRB	ST3GAL5
MTDH	RAB32		NRK	PEX3	STAG2
MTF1	RAPGEF6		NT5DC1	PGM1	STAT2
MTF2	RBAK		NT5E	PGM2	STC1
MTHFD2L	RBM15		NTM	PGM2L1	STIM2
MTX3	RBM33		NUCKS1	PHLDB2	STX17
MYLIP	RC3H1		OLFML2A	PHTF1	STXBP5
MYSM1	RCBTB1		OXR1	PI4K2B	SYNPO2
NAA38	REV1		OXTR	PIK3CD	TACR1
NDUFAF4	REXO4		P4HA1	PITPNM2	TBC1D1
NEDD4	RGPD6		PAM	PKNOX1	TBC1D24
NEDD4L	RMI1		PDE11A	PLCB4	TEX2
NEK4	RMND5A		PDE5A	PLEKHG2	TFB1M
NFATC3	RND3		PDE6D	PLEKHH2	TMCO7
NIPA1	RNF103		PDGFRB	PLIN3	TMEM168
NOTCH2NL	RNF114		PFN2	PLXNA1	TMEM181
NOV	RNF138		PGM1	PLXNA2	TMEM87B
NR1D2	RNF149		PGM2L1	PML	TMTC3
NR2F2	RNF168		PGM3	PMPCB	TNKS
NRBF2	RNF7		PHLDB2	PNKD	TOPBP1
NRP1	RNMT		PI4K2B	PPIL2	TP53
NT5C3	RORA		PITPNM2	PPIP5K2	TP53INP2
NUPL1	RPL27A		PITX1	PPP1R12A	TRERF1
OSGIN2	RPL37		PKNOX1	PPP2R1B	TRIM13
OTUD4	RPP30		PLCB4	PQLC3	TRIM38
OTUD6B	RRAGD		PLEKHG2	PRKACB	TRIM44
PAAF1	RRN3		PLEKHH2	PRR5L	TRIM62
PALM2	RRP1B		PLIN3	PRRG1	TRPA1
PAPOLG	RSAD1		PLXDC2	PSD3	TTC28
PATL1	RSAD2		PLXNA1	PSTPIP2	TTC8
PBRM1	SBNO1		PMPCB	PTPN13	TTLL7
PCDH10	SCML1		PNKD	PXK	TUBGCP5
PCGF6	SCYL3		PON2	RAB10	UACA
PDCD2	SEMA6D		PPIL2	RAB3B	UPRT
PDE4D	SETD1B		PPIP5K2	RAB3D	USO1
PDP2	SETD4		PPP2R1B	RALGPS2	VAT1L
PDPR	SETD5		PQLC3	RASA1	VCL
PDZD2	SFT2D3		PRKACB	RASGRP3	VPS29
PER2	SIRT1		PRR5L	RAVER2	VPS53
PER3	SLC22A5		PRRG1	RBM3	WDFY2
PFKFB2	SLC25A34		PSD3	RBM43	WDR36
PFKFB4	SLC25A36		PSTPIP2	RCOR1	WDR47
PGGT1B	SLC5A11		PTGS1	RECK	WDR7
PHC3	SLC6A9		PTPN13	RGL1	WISP1
PHF15	SLC7A11		PXK	RNF170	WWTR1
PHKA1	SLC7A5		RAB10	RPAP3	XPO1
PIGA	SLC9A8		RAB3B	RPGRIP1L	ZCCHC24
PIK3C2B	SMAD1		RAB3D	RPP40	ZDHHC21
PLAGL2	SMCR7L		RAB4B	RUNX2	ZFC3H1
POLE3	SMCR8		RALGDS	SAMD4A	ZNF117
PPIL4	SNIP1		RALGPS2	SCAMP1	ZNF260
PPM1A	SNX16		RASA1	SCD5	ZNF445
PPP1R15B	SOX11		RASGRP3	SCN2A	ZNF480
PPP1R2	SPIRE1		RAVER2	SCN3A
PPPDE1	SPON1		RBM3	SCRN3
PPTC7	STAG1		RBM43	SCUBE3
PRDM1	STAG3L4		RCOR1	SDPR
PRKRIR	STAM		RECK	SEC24D
PRRT2	SYBU		RGL1	SEMA3A
PTP4A1	TAB3		RGS2	SEPT6
PTPDC1	TADA2B		RNF170	SEPT8
PUM2	TBC1D20		RPS6KA2	SH3KBP1
PURA	TBRG1		RUNX2	SH3PXD2A
PUS10	TGDS		SAMD4A	SIDT2
PYROXD1	TIAF1		SCAMP1	SLC36A1
RAB32	TMEM161B		SCD5	SLC39A11
RAPGEF6	TMEM192		SCN2A	SLC41A2
RBAK	TMEM209		SCN3A	SLC4A7
RBM15	TMEM33		SCUBE3	SLC5A3
RBM33	TMEM79		SDC2	SMAP2
RC3H1	TMEM87A		SDPR	SNAI2
RCBTB1	TMEM97		SEC24D	SNTB2
RCHY1	TMEM99		SEMA3A	SNX29
REV1	TNFRSF10B		SEMA5A	SOX4
REXO4	TNPO1		SEMA6A	SPTLC2
RFFL	TP53BP2		SEPT6	SSBP3
RGPD6	TRA2B		SEPT8	SSH2
RHOB	TRIAP1		SGMS2	SSX2IP
RMI1	TRIB3		SH3KBP1	ST3GAL5
RMND5A	TRIM23		SH3PXD2A	STAG2
RNASEH1	TRIM33		SIDT2	STC1
RND3	TRPM7		SLC39A11	STK39
RNF103	TSC1		SLC41A2	STX12
RNF114	TSEN15		SLC4A7	STXBP1
RNF138	TSPYL4		SLC5A3	STYX
RNF146	TTC39A		SLC6A6	SUCLG2
RNF149	UBE2J2		SMAP2	SYNC
RNF168	UBN1		SNAI2	SYNPO2
RNF169	UBN2		SNTB2	TACR1
RNMT	UHRF1BP1		SNX29	TBC1D1
RPP30	USP37		SOX4	TBC1D24
RPUSD4	WASL		SPCS3	TEX2
RRAGD	WBP4		SPTLC2	TGFBR2
RRN3	WDR33		SSBP3	TGFBR3
RRP1B	WDR43		SSH2	THSD4
RSAD1	WHAMM		SSX2IP	TIMP3
RSAD2	YEATS4		ST3GAL5	TLN2
RSBN1	YOD1		STC1	TMCO7
RSL1D1	YTHDC1		STIM2	TMEM168
SAP30	ZBTB10		STK39	TMEM181
SBNO1	ZBTB11		STS	TMEM26
SCML1	ZBTB34		STX12	TMEM35
SCYL3	ZBTB40		STXBP1	TMEM87B
SDAD1	ZBTB43		SUCLG2	TMOD2
SEMA6D	ZBTB46		SYNC	TMTC1
SETD1B	ZBTB6		SYNPO2	TMTC3
SETD4	ZC3H12C		TACR1	TOPBP1
SETD5	ZCCHC14		TBC1D1	TP53
SFT2D3	ZCCHC2		TBC1D24	TP53INP2
SH2B3	ZCCHC3		TBL1X	TRERF1
SH3BP5L	ZCCHC4		TCTN3	TRIM44
SH3RF1	ZDBF2		TEX2	TRIM62
SIRT1	ZDHHC11		TGFBR2	TRPA1
SLC12A6	ZFAND1		TGFBR3	TRPS1
SLC22A5	ZFHX3		THSD4	TSPAN11
SLC25A34	ZFX		TIMP3	TTC28
SLC25A36	ZFYVE20		TLN2	TTLL7
SLC35D1	ZIK1		TM7SF3	TTYH3
SLC38A1	ZMYM5		TMCO7	TUBGCP5
SLC5A11	ZNF133		TMEM135	UACA
SLC6A9	ZNF20		TMEM165	UPRT
SLC7A11	ZNF200		TMEM168	USO1
SLC7A5	ZNF248		TMEM181	VASH1
SLC9A8	ZNF268		TMEM26	VAT1L
SLU7	ZNF286A		TMEM35	VAV2
SMAD1	ZNF318		TMEM47	VCL
SMAD4	ZNF33B		TMEM87B	VIM
SMCR7L	ZNF419		TMOD2	VPS29
SMCR8	ZNF470		TMTC1	VPS36
SNIP1	ZNF473		TMTC3	VPS53
SNX16	ZNF48		TP53	WDFY2
SNX30	ZNF510		TP53INP2	WDR1
SOX11	ZNF528		TPM4	WDR47
SOX9	ZNF529		TRERF1	WDR7
SPEN	ZNF543		TRIM62	WISP1
SPG20	ZNF544		TRPA1	WNT5A
SPIRE1	ZNF547		TSPAN11	WNT5B
SPON1	ZNF551		TTC28	WWTR1
STAG1	ZNF552		TTLL7	ZCCHC24
STAG3L4	ZNF555		TTYH3	ZDHHC21
STAM	ZNF567		TUBGCP5	ZNF117
STK38L	ZNF568		TXNDC15	ZNF238
STK4	ZNF569		UACA	ZNF445
STRN	ZNF585A		UPRT	ZNF480
SYBU	ZNF585B		USO1
TAB3	ZNF594		USP46
TADA2B	ZNF605		VASH1
TBC1D15	ZNF614		VAT1L
TBC1D20	ZNF649		VAV2
TBRG1	ZNF737		VCL
TGDS	ZNF746		VIM
TIAF1	ZNF770		VPS24
TIGD6	ZNF772		VPS26B
TMC7	ZNF776		VPS29
TMCC1	ZNF805		VPS53
TMEFF1	ZSCAN12		WDFY2
TMEM161B	ZSCAN18		WDR1
TMEM192	ZSCAN22		WDR47
TMEM209	ZSCAN29		WDR7
TMEM79	ZXDB		WISP1
TMEM87A	ZXDC		WNT5B
TMEM97			WWTR1
TMEM99			ZCCHC24
TNPO1			ZDHHC21
TNRC6C			ZFYVE21
TP53BP2			ZNF117
TRA2B			ZNF238
TRAPPC10			ZNRF1
TRIAP1
TRIB3
TRIM23
TRIM33
TRPM7
TSC1
TSEN15
TSPYL4
TTC39A
TULP4
TWISTNB
TXLNG
UAP1L1
UBE2J2
UBE2O
UBN1
UBN2
UBQLN4
UHRF1BP1
UPF2
USP30
USP37
WAPAL
WASL
WBP4
WDR33
WDR43
WDR89
WHAMM
WIPF1
YEATS4
YOD1
YTHDC1
ZBTB10
ZBTB11
ZBTB24
ZBTB34
ZBTB39
ZBTB40
ZBTB43
ZBTB44
ZBTB6
ZC3H12C
ZCCHC10
ZCCHC14
ZCCHC2
ZCCHC3
ZCCHC4
ZCCHC6
ZDBF2
ZDHHC11
ZFAND1
ZFHX3
ZFP91
ZFX
ZFYVE20
ZFYVE26
ZIK1
ZMYM5
ZNF133
ZNF20
ZNF200
ZNF248
ZNF264
ZNF268
ZNF286A
ZNF295
ZNF318
ZNF33A
ZNF33B
ZNF419
ZNF470
ZNF473
ZNF48
ZNF507
ZNF510
ZNF529
ZNF543
ZNF544
ZNF547
ZNF551
ZNF552
ZNF555
ZNF566
ZNF567
ZNF568
ZNF569
ZNF585A
ZNF585B
ZNF594
ZNF605
ZNF614
ZNF644
ZNF649
ZNF654
ZNF706
ZNF737
ZNF746
ZNF761
ZNF770
ZNF772
ZNF776
ZNF805
ZNF845
ZSCAN12
ZSCAN18
ZSCAN22
ZSCAN29
ZSWIM6
ZXDB
ZXDC

## Sheet: GO_MolFun_Table_miR30_1.5Up_72H
Term	Overlap	P-value	Adjusted P-value	Z-score	Combined Score	Genes
ubiquitin-protein transferase activity (GO:0004842)	20/279	1.25812e-05	0.00336546	-2.39707	13.6494	BRAP;MYLIP;HACE1;FEM1A;ZFP91;RC3H1;NEDD4L;RCHY1;FBXL14;RNF146;RNF168;HERC2;RNF103;HECTD2;RNF149;NEDD4;UBE2O;RFFL;TRIM33;TRIM23
zinc ion binding (GO:0008270)	54/1256	5.95924e-06	0.00318819	-2.31933	13.3322	ZCCHC10;CHD5;ZFAND1;BMI1;SH3RF1;ZCCHC14;ZDBF2;RNF114;HERC2;ZMYM5;CHORDC1;TRIM23;MYLIP;BRD1;ZFYVE20;RC3H1;ZDHHC11;KCTD7;RNF168;DBF4;RNF169;MTF2;ZNF318;MATR3;SLU7;C11ORF54;ZCCHC6;WBP4;RCHY1;RNF138;PGGT1B;ZSWIM6;LONRF1;RFFL;BRAP;ZFHX3;PCGF6;NR1D2;NR2F2;MEX3C;PHC3;TADA2B;RNF146;CYLD;MEX3B;RNF103;RNF149;TAB3;MDM4;RBAK;ZCCHC4;ZCCHC3;ZCCHC2;TRIM33
ligase activity (GO:0016874)	25/431	3.24226e-05	0.00578203	-2.41143	12.4261	NEDD4L;UBE2J2;RCHY1;SH3RF1;RNF114;HERC2;HECTD2;RNF138;RFFL;TRIM23;BRAP;MYLIP;HACE1;ZFP91;MEX3C;RNF146;RNF168;GCLC;RNF103;RNF169;RNF149;NEDD4;MTHFD2L;UBE2O;TRIM33
neutral amino acid transmembrane transporter activity (GO:0015175)	4/24	0.00325627	0.348421	-2.88046	3.03699	SLC7A5;SLC38A1;SLC6A9;SLC7A11
sequence-specific DNA binding RNA polymerase II transcription factor activity (GO:0000981)	19/397	0.00253847	0.339521	-2.40501	2.59794	ATF1;ZNF770;KLF11;PCGF6;ZFHX3;NFATC3;NR1D2;FOXK1;SOX11;NR2F2;BACH1;PURA;MTF1;PLAGL2;SOX9;E2F7;ZSCAN18;ZSCAN29;GZF1
pre-mRNA binding (GO:0036002)	3/13	0.00496094	0.367146	-2.52805	2.5331	PER2;SOX9;SLU7
kinase binding (GO:0019900)	21/487	0.00495064	0.367146	-2.50047	2.50546	MAP3K2;PFKFB2;ERRFI1;SMAD1;USP37;CCNT2;BTG1;MAML1;IRS2;SIRT1;HDAC9;PER2;CYLD;PER3;RNF138;CAMK2N1;HCLS1;TRIB3;SOX9;SLC12A6;RFFL
diacylglycerol kinase activity (GO:0004143)	3/15	0.00699478	0.374221	-2.46671	2.42455	DGKE;DGKD;DGKI
magnesium ion binding (GO:0000287)	11/190	0.00549003	0.367146	-2.33104	2.33569	PPM1A;GCLC;RNASEH1;FIGNL1;ITPK1;REV1;GTPBP10;STK38L;ABL2;STK4;AASDHPPT
NAD+ kinase activity (GO:0003951)	3/17	0.00945649	0.409289	-2.51175	2.24383	DGKE;DGKD;DGKI
ubiquitin-specific protease activity (GO:0004843)	6/70	0.00693291	0.374221	-2.17286	2.13573	OTUD4;CYLD;USP37;YOD1;USP30;MYSM1
R-SMAD binding (GO:0070412)	3/22	0.0175813	0.423443	-2.42781	2.0863	PPM1A;SMAD4;TRIM33
RNA polymerase binding (GO:0070063)	3/22	0.0175813	0.423443	-2.42038	2.07992	PER2;RRN3;NEDD4
protein kinase binding (GO:0019901)	18/437	0.0136363	0.423443	-2.3457	2.01574	MAP3K2;PFKFB2;ERRFI1;SMAD1;USP37;CCNT2;MAML1;IRS2;SIRT1;HDAC9;CYLD;RNF138;CAMK2N1;HCLS1;TRIB3;SOX9;SLC12A6;RFFL
proline-rich region binding (GO:0070064)	3/19	0.0123629	0.423443	-2.27751	1.95714	CYLD;NEDD4;WBP4
histone deacetylase binding (GO:0042826)	6/75	0.00938835	0.409289	-2.17234	1.94062	PER2;DHX36;UHRF1BP1;PRDM1;ANKRA2;HDAC9
transcription regulatory region sequence-specific DNA binding (GO:0000976)	15/340	0.0136226	0.423443	-2.25791	1.9403	ATF1;SMAD1;SMAD4;PCGF6;NFATC3;SOX11;FOXK1;NR1D2;BACH1;PER2;MTF1;SOX9;JUNB;E2F7;GZF1
small conjugating protein-specific protease activity (GO:0019783)	6/76	0.00994534	0.409289	-2.13826	1.91018	OTUD4;CYLD;USP37;YOD1;USP30;MYSM1
L-amino acid transmembrane transporter activity (GO:0015179)	4/42	0.0189956	0.423443	-2.17841	1.87199	SLC7A5;SLC38A1;SLC6A9;SLC7A11
small conjugating protein binding (GO:0032182)	6/88	0.0185675	0.423443	-2.15177	1.84909	PER2;RNF168;RNF169;HERC2;NEDD4;UBQLN4
core promoter binding (GO:0001047)	7/111	0.0164997	0.423443	-2.14439	1.84275	SMAD1;MTF1;DHX36;SOX11;NR1D2;SOX9;E2F7
histone binding (GO:0042393)	8/132	0.0132071	0.423443	-2.0944	1.79979	RNF168;BRD1;MTF2;CHD5;MYSM1;CHD1;SIRT1;ATAD2B
nucleotidyltransferase activity (GO:0016779)	8/140	0.0179189	0.423443	-2.09071	1.79662	ZCCHC6;CRCP;PAPOLG;MED20;UAP1L1;POLE3;TWISTNB;REV1
RNA polymerase II distal enhancer sequence-specific DNA binding transcription factor activity (GO:0003705)	6/84	0.0152739	0.423443	-2.07	1.77883	ATF1;PURA;ZFHX3;SOX9;BACH1;GZF1
amino acid transmembrane transporter activity (GO:0015171)	5/66	0.0210138	0.432398	-1.94856	1.63369	SLC7A5;SLC38A1;SLC22A5;SLC6A9;SLC7A11
SMAD binding (GO:0046332)	5/68	0.0233956	0.456371	-1.98499	1.55712	SMAD1;PPM1A;PURA;SMAD4;TRIM33
core promoter sequence-specific DNA binding (GO:0001046)	5/71	0.0272843	0.457918	-1.87825	1.46703	SMAD1;MTF1;NR1D2;SOX11;SOX9
ubiquitinyl hydrolase activity (GO:0036459)	6/105	0.0379208	0.511376	-2.04588	1.37207	OTUD4;CYLD;USP37;YOD1;USP30;MYSM1
ubiquitin binding (GO:0043130)	5/77	0.0362371	0.511376	-1.86311	1.2495	RNF168;PER2;RNF169;NEDD4;UBQLN4
cysteine-type peptidase activity (GO:0008234)	8/172	0.0488221	0.555741	-1.98296	1.1649	OTUD4;CYLD;USP37;CAPN7;OTUD6B;YOD1;USP30;MYSM1
transcription corepressor activity (GO:0003714)	9/208	0.0545702	0.572452	-1.73572	0.968232	SPEN;ASXL1;TRIB3;NR2F2;SIRT1;HDAC9;JUNB;E2F7;SAP30
phosphatidylinositol binding (GO:0035091)	8/178	0.0570705	0.576089	-1.73621	0.957507	ARHGAP32;ZFYVE26;SNX16;FCHO2;SNX30;ZCCHC2;ZCCHC14;PIK3C2B
p53 binding (GO:0002039)	4/56	0.0446759	0.5196	-1.43922	0.942251	TRIAP1;RCHY1;RFFL;SIRT1
ribonuclease activity (GO:0004540)	5/86	0.0527123	0.572452	-1.65711	0.924379	RNASEH1;CNOT7;TSEN15;RPP30;DCP2
RNA polymerase II regulatory region sequence-specific DNA binding (GO:0000977)	11/284	0.0669728	0.606433	-1.70561	0.85308	ATF1;SMAD1;PCGF6;MTF1;NFATC3;SOX11;FOXK1;BACH1;JUNB;E2F7;GZF1
RNA polymerase II regulatory region DNA binding (GO:0001012)	11/288	0.0721646	0.614846	-1.6758	0.815081	ATF1;SMAD1;PCGF6;MTF1;NFATC3;SOX11;FOXK1;BACH1;JUNB;E2F7;GZF1
polyubiquitin binding (GO:0031593)	3/36	0.0557129	0.5732	-1.40152	0.779976	RNF168;RNF169;UBQLN4
transcription coactivator activity (GO:0003713)	11/291	0.0762231	0.637178	-1.64996	0.743649	PER2;ASXL1;GMEB2;MAML1;MTF1;SOX11;ZFX;MYSM1;JUNB;MED6;MTDH
nuclease activity (GO:0004518)	8/195	0.085017	0.64451	-1.64001	0.720399	ZC3H12C;RNASEH1;CNOT7;TSEN15;RPP30;ALKBH1;REXO4;DCP2
secondary active transmembrane transporter activity (GO:0015291)	8/191	0.077827	0.639416	-1.58221	0.707564	SLC38A1;CLCN4;SLC22A5;SLC6A9;SLC9A8;SLC5A11;SLC7A11;SLC12A6
metal cluster binding (GO:0051540)	4/65	0.0680112	0.606433	-1.38864	0.694543	RSAD2;RSAD1;ABCE1;FXN
iron-sulfur cluster binding (GO:0051536)	4/65	0.0680112	0.606433	-1.37279	0.686615	RSAD2;RSAD1;ABCE1;FXN
phosphatase activity (GO:0016791)	10/266	0.0905404	0.660496	-1.53109	0.635041	PTP4A1;PFKFB2;PPM1A;PPP1R15B;PFKFB4;PDP2;PPTC7;ITPK1;CTDSPL2;PTPDC1
carboxylic acid transmembrane transporter activity (GO:0046943)	5/101	0.0884122	0.656952	-1.36432	0.573212	SLC7A5;SLC38A1;SLC22A5;SLC6A9;SLC7A11
chromatin binding (GO:0003682)	14/420	0.107308	0.674185	-1.45339	0.572998	SMAD4;PBRM1;MBD6;CHD7;NFATC3;MYSM1;TADA2B;RNF168;STAG1;RNF169;DMTF1;MIER3;SOX9;JDP2
enhancer sequence-specific DNA binding (GO:0001158)	4/70	0.0832212	0.64451	-1.29584	0.569217	SOX11;SOX9;BACH1;GZF1
phosphoprotein phosphatase activity (GO:0004721)	7/172	0.106171	0.674185	-1.35057	0.532463	PTP4A1;PPM1A;PPP1R15B;PDP2;PPTC7;CTDSPL2;PTPDC1
organic acid transmembrane transporter activity (GO:0005342)	5/104	0.0967589	0.674185	-1.34159	0.528923	SLC7A5;SLC38A1;SLC22A5;SLC6A9;SLC7A11
ATP binding (GO:0005524)	41/1494	0.126097	0.674185	-1.27309	0.501918	PFKFB2;SCYL3;PFKFB4;DGKE;DGKD;SLC22A5;DDX46;CBWD6;CHD7;CBWD3;CHD5;CBWD2;STK4;UBE2J2;CHD1;PIK3C2B;ATAD2B;PAPOLG;FIGNL1;DHX36;STK38L;ABL2;TRPM7;CDK17;MAP3K2;CHKA;NEK4;ITPK1;DYRK1A;KTI12;DDX52;ACVR2B;GCLC;CLCN4;LATS2;ATP6V1B2;UBE2O;ALPK3;TRIB3;ABCE1;DGKI
ubiquitin protein ligase binding (GO:0031625)	7/182	0.130573	0.674185	-1.2062	0.475544	PER3;HERC2;PDE4D;ZNF746;TRIB3;RFFL;SPG20
small conjugating protein ligase binding (GO:0044389)	7/182	0.130573	0.674185	-1.19322	0.470427	PER3;HERC2;PDE4D;ZNF746;TRIB3;RFFL;SPG20
RNA polymerase II transcription factor binding transcription factor activity (GO:0001076)	5/112	0.12087	0.674185	-1.17237	0.462208	SPEN;SMAD4;MED20;SOX11;MED6
RNA polymerase II core promoter sequence-specific DNA binding (GO:0000979)	3/43	0.0827647	0.64451	-1.01314	0.445038	SMAD1;MTF1;SOX11
carboxylic ester hydrolase activity (GO:0052689)	5/111	0.117714	0.674185	-1.12477	0.443441	CHKA;LIPG;ABHD6;ABHD5;LYPLAL1
helicase activity (GO:0004386)	6/150	0.136305	0.674185	-1.06742	0.420831	DDX46;DHX36;CHD7;CHD5;DDX52;CHD1
Ras GTPase binding (GO:0017016)	7/193	0.160347	0.674185	-1.02536	0.404249	HACE1;TBC1D20;ZFYVE20;WHAMM;TNPO1;RAPGEF6;DGKI
endonuclease activity (GO:0004519)	5/121	0.150994	0.674185	-1.01975	0.402035	ZC3H12C;RNASEH1;TSEN15;RPP30;ALKBH1
transcription factor binding (GO:0008134)	14/464	0.182422	0.674185	-1.00357	0.395658	SPEN;SMAD4;INSIG2;STK4;HDAC9;SIRT1;MED6;MTDH;PER2;ASXL1;PURA;TP53BP2;HCLS1;SOX9
enhancer binding (GO:0035326)	4/83	0.129629	0.674185	-0.999796	0.39417	SOX11;SOX9;BACH1;GZF1
manganese ion binding (GO:0030145)	3/45	0.0913584	0.660496	-0.925566	0.383891	PPM1A;ABL2;DCP2
dioxygenase activity (GO:0051213)	4/87	0.145693	0.674185	-0.881559	0.347555	KDM6B;ALKBH1;ADO;ALKBH8
histone deacetylase activity (H3-K9 specific) (GO:0032129)	2/13	0.0430129	0.511376	-0.50489	0.338605	HDAC9;SIRT1
RNA polymerase activity (GO:0034062)	3/47	0.100306	0.674185	-0.851045	0.335525	CRCP;MED20;TWISTNB
RNA polymerase II transcription regulatory region sequence-specific DNA binding transcription factor activity involved in negative regulation of transcription (GO:0001227)	4/88	0.149825	0.674185	-0.84737	0.334076	PCGF6;BACH1;E2F7;GZF1
DNA-directed RNA polymerase activity (GO:0003899)	3/47	0.100306	0.674185	-0.829989	0.327223	CRCP;MED20;TWISTNB
endoribonuclease activity (GO:0004521)	3/50	0.11435	0.674185	-0.805891	0.317723	RNASEH1;TSEN15;RPP30
purine NTP-dependent helicase activity (GO:0070035)	4/89	0.154003	0.674185	-0.790389	0.311611	DDX46;DHX36;CHD5;CHD1
SH3/SH2 adaptor activity (GO:0005070)	3/50	0.11435	0.674185	-0.78236	0.308446	TP53BP2;GRB10;STAM
ATP-dependent helicase activity (GO:0008026)	4/89	0.154003	0.674185	-0.775468	0.305729	DDX46;DHX36;CHD5;CHD1
methylated histone binding (GO:0035064)	3/50	0.11435	0.674185	-0.754737	0.297555	MTF2;CHD5;CHD1
RNA polymerase II core promoter proximal region sequence-specific DNA binding transcription factor activity (GO:0000982)	7/204	0.192897	0.674185	-0.73682	0.290491	MTF1;NFATC3;PLAGL2;SOX11;SOX9;BACH1;GZF1
RNA polymerase II transcription regulatory region sequence-specific DNA binding transcription factor activity involved in positive regulation of transcription (GO:0001228)	7/202	0.186788	0.674185	-0.731151	0.288256	ATF1;MTF1;NFATC3;PLAGL2;SOX11;SOX9;BACH1
RNA polymerase II transcription factor binding (GO:0001085)	4/90	0.158224	0.674185	-0.69927	0.275688	SPEN;SMAD4;HCLS1;MTDH
protein serine/threonine phosphatase activity (GO:0004722)	3/52	0.124102	0.674185	-0.68446	0.269849	PPM1A;PPP1R15B;PDP2
organic anion transmembrane transporter activity (GO:0008514)	5/130	0.183919	0.674185	-0.667022	0.262974	SLC7A5;SLC38A1;SLC22A5;SLC6A9;SLC7A11
symporter activity (GO:0015293)	5/130	0.183919	0.674185	-0.639	0.251926	SLC38A1;SLC22A5;SLC6A9;SLC5A11;SLC12A6
phosphoric ester hydrolase activity (GO:0042578)	11/360	0.207726	0.674185	-0.620162	0.244499	PTP4A1;PFKFB2;PPM1A;PPP1R15B;PFKFB4;PDP2;PPTC7;PDE4D;ITPK1;CTDSPL2;PTPDC1
methyltransferase activity (GO:0008168)	7/210	0.21169	0.674185	-0.579008	0.228274	SETD4;PDPR;RNMT;SETD1B;PRDM1;ZCCHC4;ALKBH8
small GTPase binding (GO:0031267)	7/209	0.208511	0.674185	-0.546844	0.215593	HACE1;TBC1D20;ZFYVE20;WHAMM;TNPO1;RAPGEF6;DGKI
NAD-dependent histone deacetylase activity (H3-K9 specific) (GO:0046969)	2/13	0.0430129	0.511376	-0.304073	0.203927	HDAC9;SIRT1
co-SMAD binding (GO:0070410)	2/12	0.0378243	0.511376	-0.300734	0.201687	SMAD1;TRIM33
cation:amino acid symporter activity (GO:0005416)	2/12	0.0378243	0.511376	-0.300686	0.201655	SLC38A1;SLC6A9
antiporter activity (GO:0015297)	3/62	0.176826	0.674185	-0.483199	0.190501	CLCN4;SLC9A8;SLC7A11
NAD-dependent protein deacetylase activity (GO:0034979)	2/17	0.0661078	0.606433	-0.346519	0.173315	SIRT1;HDAC9
NAD-dependent histone deacetylase activity (GO:0017136)	2/16	0.0600092	0.583726	-0.277205	0.149226	SIRT1;HDAC9
K63-linked polyubiquitin binding (GO:0070530)	2/13	0.0430129	0.511376	-0.18997	0.127403	RNF168;RNF169
I-SMAD binding (GO:0070411)	2/11	0.0328969	0.502853	-0.137618	0.0946064	SMAD1;SMAD4
tRNA-specific ribonuclease activity (GO:0004549)	2/13	0.0430129	0.511376	-0.132167	0.088638	TSEN15;RPP30
phosphotransferase activity, for other substituted phosphate groups (GO:0016780)	2/15	0.0541187	0.572452	-0.157943	0.088105	EPT1;AASDHPPT
transferase activity, transferring one-carbon groups (GO:0016741)	7/218	0.237743	0.674185	-0.221828	0.0874559	SETD4;PDPR;RNMT;SETD1B;PRDM1;ZCCHC4;ALKBH8
adrenergic receptor binding (GO:0031690)	2/19	0.0788813	0.639416	-0.169092	0.0756179	NEDD4;PDE4D
histone deacetylase activity (GO:0004407)	2/20	0.0855331	0.64451	-0.171251	0.0752247	HDAC9;SIRT1
GTP-dependent protein binding (GO:0030742)	2/17	0.0661078	0.606433	-0.141424	0.0707348	RAB32;RAPGEF6
sodium:amino acid symporter activity (GO:0005283)	2/10	0.0282454	0.457918	-0.0890789	0.0695764	SLC38A1;SLC6A9
ferrous iron binding (GO:0008198)	2/15	0.0541187	0.572452	-0.1126	0.0628116	ALKBH1;FXN
GTPase binding (GO:0051020)	7/221	0.247776	0.674185	-0.153557	0.06054	HACE1;TBC1D20;ZFYVE20;WHAMM;TNPO1;RAPGEF6;DGKI
14-3-3 protein binding (GO:0071889)	2/18	0.0724024	0.614846	-0.123707	0.0601689	DDIT4;IRS2
protein deacetylase activity (GO:0033558)	2/22	0.0993126	0.674185	-0.135331	0.0533544	HDAC9;SIRT1
translation regulator activity, nucleic acid binding (GO:0090079)	2/18	0.0724024	0.614846	-0.104098	0.0506316	PURA;LARP1
triglyceride lipase activity (GO:0004806)	2/16	0.0600092	0.583726	-0.0883578	0.0475651	LIPG;ABHD5
modified amino acid transmembrane transporter activity (GO:0072349)	2/10	0.0282454	0.457918	-0.057154	0.044641	SLC22A5;SLC7A11
carbohydrate phosphatase activity (GO:0019203)	2/11	0.0328969	0.502853	-0.035528	0.024424	PFKFB2;PFKFB4
calcium ion binding (GO:0005509)	4/698	0.999919	0.999919	4.16287	-0.000338404	MEX3B;PCDH10;NOTCH2NL;CELSR3
magnesium ion transmembrane transporter activity (GO:0015095)	2/13	0.0430129	0.511376	0.00119336	-0.000800326	MMGT1;NIPA1
endopeptidase activity (GO:0004175)	3/411	0.995619	0.998629	4.17694	-0.00572907	USP37;CAPN7;USP30
peptidase regulator activity (GO:0061134)	1/209	0.991577	0.998629	4.18338	-0.00573792	EBAG9
cation channel activity (GO:0005261)	2/285	0.988968	0.998629	4.24666	-0.00582471	KCNAB1;TRPM7
cytokine activity (GO:0005125)	1/213	0.992315	0.998629	4.2855	-0.00587798	CLCF1
metallopeptidase activity (GO:0008237)	1/188	0.986371	0.998629	4.30452	-0.00590406	MYSM1
ion channel activity (GO:0005216)	3/396	0.994198	0.998629	4.30493	-0.00590463	CLCN4;KCNAB1;TRPM7
cytokine receptor binding (GO:0005126)	1/228	0.994554	0.998629	4.30764	-0.00590835	CLCF1
substrate-specific channel activity (GO:0022838)	3/406	0.995188	0.998629	4.33166	-0.0059413	CLCN4;KCNAB1;TRPM7
gated channel activity (GO:0022836)	2/323	0.994874	0.998629	4.33822	-0.00595029	CLCN4;KCNAB1
retinoic acid binding (GO:0001972)	2/23	0.10642	0.674185	0.0151466	-0.00597156	NR2F2;IGF2R
passive transmembrane transporter activity (GO:0022803)	3/427	0.996763	0.998629	4.35836	-0.00597791	CLCN4;KCNAB1;TRPM7
channel activity (GO:0015267)	3/427	0.996763	0.998629	4.37164	-0.00599613	CLCN4;KCNAB1;TRPM7
GTPase activity (GO:0003924)	7/224	0.257938	0.674185	0.0213605	-0.00842139	RAB32;EIF5;ATL2;GTPBP10;RND3;TRIM23;RHOB
lipase activity (GO:0016298)	4/105	0.22603	0.674185	0.0321723	-0.0126839	LIPG;ABHD6;ABHD5;LYPLAL1
signaling adaptor activity (GO:0035591)	3/67	0.205171	0.674185	0.0371584	-0.0146497	GRB10;TP53BP2;STAM
structural constituent of ribosome (GO:0003735)	1/160	0.974143	0.996494	4.50315	-0.0158166	CYLD
pseudouridine synthase activity (GO:0009982)	2/13	0.0430129	0.511376	0.0266795	-0.0178926	RPUSD4;PUS10
NF-kappaB binding (GO:0051059)	2/25	0.12102	0.674185	0.0530376	-0.0209101	TP53BP2;MTDH
signal sequence binding (GO:0005048)	2/22	0.0993126	0.674185	0.0954776	-0.0376421	BRAP;TNPO1
exoribonuclease activity, producing 5'-phosphomonoesters (GO:0016896)	2/25	0.12102	0.674185	0.0959581	-0.0378315	CNOT7;DCP2
voltage-gated cation channel activity (GO:0022843)	1/149	0.966759	0.990835	4.50742	-0.0415012	KCNAB1
carbohydrate kinase activity (GO:0019200)	2/20	0.0855331	0.64451	0.100389	-0.0440975	PFKFB2;PFKFB4
intramolecular transferase activity (GO:0016866)	2/27	0.136074	0.674185	0.152177	-0.059996	RPUSD4;PUS10
insulin-like growth factor binding (GO:0005520)	2/27	0.136074	0.674185	0.169961	-0.0670071	NOV;IGF2R
organic acid:sodium symporter activity (GO:0005343)	2/28	0.14375	0.674185	0.182486	-0.0719453	SLC38A1;SLC6A9
active transmembrane transporter activity (GO:0022804)	9/307	0.274393	0.674185	0.18549	-0.0731296	SLC38A1;SLC22A5;CLCN4;SLC6A9;SLC9A8;ATP6V1B2;SLC5A11;SLC7A11;SLC12A6
sodium channel regulator activity (GO:0017080)	2/27	0.136074	0.674185	0.198702	-0.0783383	NEDD4;NEDD4L
carbohydrate binding (GO:0030246)	3/278	0.952454	0.979792	4.0538	-0.0827573	FUCA1;CLEC2D;IGF2R
exoribonuclease activity (GO:0004532)	2/29	0.151514	0.674185	0.224806	-0.08863	CNOT7;DCP2
transferase activity, transferring acyl groups other than amino-acyl groups (GO:0016747)	2/203	0.945648	0.978572	4.25852	-0.0922452	ZDHHC11;ABHD5
oxidoreductase activity, acting on CH-OH group of donors (GO:0016614)	1/131	0.949882	0.979792	4.53032	-0.0924855	AGPS
UDP-glycosyltransferase activity (GO:0008194)	1/132	0.951012	0.979792	4.62095	-0.0943355	PIGA
transforming growth factor beta receptor, cytoplasmic mediator activity (GO:0005072)	2/10	0.0282454	0.457918	0.127106	-0.0992781	SMAD1;SMAD4
calcium ion transmembrane transporter activity (GO:0015085)	1/127	0.945098	0.978572	4.61558	-0.0999797	TRPM7
guanyl-nucleotide exchange factor activity (GO:0005085)	2/196	0.938018	0.976342	4.20421	-0.10066	HERC2;RAPGEF6
protein homodimerization activity (GO:0042803)	10/653	0.930503	0.974393	3.92945	-0.101931	SMAD4;RNASEH1;DGKD;CHKA;HPS4;TMEM192;FAM109A;NR2F2;STK4;RCHY1
RNA polymerase II core promoter proximal region sequence-specific DNA binding transcription factor activity involved in positive regulation of transcription (GO:0001077)	5/151	0.269083	0.674185	0.2591	-0.10215	MTF1;NFATC3;PLAGL2;SOX11;SOX9
glycosaminoglycan binding (GO:0005539)	2/190	0.930682	0.974393	4.13606	-0.107291	NRP1;LIPG
bHLH transcription factor binding (GO:0043425)	2/27	0.136074	0.674185	0.278158	-0.109664	SOX9;SIRT1
voltage-gated ion channel activity (GO:0005244)	2/189	0.929383	0.974393	4.24428	-0.110098	CLCN4;KCNAB1
voltage-gated channel activity (GO:0022832)	2/189	0.929383	0.974393	4.25643	-0.110413	CLCN4;KCNAB1
transferase activity, transferring acyl groups (GO:0016746)	3/243	0.915338	0.971683	3.92912	-0.112867	ESCO1;ZDHHC11;ABHD5
peptide receptor activity (GO:0001653)	1/123	0.93986	0.976359	4.7194	-0.112909	CRCP
G-protein coupled peptide receptor activity (GO:0008528)	1/121	0.937057	0.976342	4.75796	-0.113918	CRCP
antigen binding (GO:0003823)	2/212	0.954153	0.979792	5.68552	-0.116069	SLC7A5;MAML1
lyase activity (GO:0016829)	2/177	0.911891	0.971683	4.10615	-0.117952	TGDS;ALKBH1
insulin receptor binding (GO:0005158)	2/32	0.175261	0.674185	0.306208	-0.120723	GRB10;IRS2
oxidoreductase activity, acting on the CH-OH group of donors, NAD or NADP as acceptor (GO:0016616)	1/115	0.927842	0.974393	4.67449	-0.121257	AGPS
potassium channel activity (GO:0005267)	1/118	0.932606	0.974501	4.75282	-0.122766	KCNAB1
translation regulator activity (GO:0045182)	2/33	0.183304	0.674185	0.320469	-0.126345	PURA;LARP1
primary active transmembrane transporter activity (GO:0015399)	1/111	0.920964	0.973746	4.80151	-0.127742	ATP6V1B2
P-P-bond-hydrolysis-driven transmembrane transporter activity (GO:0015405)	1/111	0.920964	0.973746	4.81473	-0.128093	ATP6V1B2
G-protein coupled receptor binding (GO:0001664)	3/229	0.894203	0.964514	3.81121	-0.137704	FEM1A;NEDD4;PDE4D
hydrolase activity, acting on acid anhydrides, catalyzing transmembrane movement of substances (GO:0016820)	1/108	0.91538	0.971683	4.81995	-0.138457	ATP6V1B2
calcium channel activity (GO:0005262)	1/108	0.91538	0.971683	4.84271	-0.13911	TRPM7
ATPase activity, coupled to movement of substances (GO:0043492)	1/105	0.909403	0.971683	4.85881	-0.139573	ATP6V1B2
DNA-directed DNA polymerase activity (GO:0003887)	2/31	0.167277	0.674185	0.354304	-0.139685	POLE3;REV1
ATPase activity, coupled to transmembrane movement of substances (GO:0042626)	1/104	0.907318	0.971683	4.89761	-0.140688	ATP6V1B2
kinesin binding (GO:0019894)	2/29	0.151514	0.674185	0.359415	-0.1417	AP1AR;SYBU
growth factor activity (GO:0008083)	2/163	0.886394	0.961908	4.07065	-0.158089	NOV;CLCF1
enzyme inhibitor activity (GO:0004857)	5/336	0.881643	0.958697	3.78744	-0.159756	PPP1R2;CAMK2N1;TRIB3;ABCE1;DGKI
structural constituent of cytoskeleton (GO:0005200)	1/100	0.898492	0.965247	4.85129	-0.171596	YEATS4
monooxygenase activity (GO:0004497)	1/99	0.896157	0.964676	4.90305	-0.176328	CYP20A1
actin filament binding (GO:0051015)	1/98	0.893769	0.964514	4.92663	-0.178005	ABL2
PDZ domain binding (GO:0030165)	1/96	0.888828	0.962597	4.82525	-0.183942	SLC22A5
exonuclease activity (GO:0004527)	3/75	0.252376	0.674185	0.48997	-0.193171	CNOT7;REXO4;DCP2
sugar-phosphatase activity (GO:0050308)	2/10	0.0282454	0.457918	0.265635	-0.207479	PFKFB2;PFKFB4
ligase activity, forming carbon-nitrogen bonds (GO:0016879)	4/117	0.284676	0.674185	0.561214	-0.221259	GCLC;MTHFD2L;UBE2O;UBE2J2
GTPase activator activity (GO:0005096)	4/265	0.854661	0.940831	3.67762	-0.224307	ERRFI1;ARHGAP32;TBC1D20;TBC1D15
sulfur compound binding (GO:1901681)	3/206	0.849153	0.936694	3.69331	-0.241536	NRP1;ACBD5;LIPG
phosphoric diester hydrolase activity (GO:0008081)	1/90	0.872586	0.950781	4.84531	-0.24455	PDE4D
protein N-terminus binding (GO:0047485)	1/89	0.869658	0.949525	4.81526	-0.249401	TSC1
alcohol binding (GO:0043178)	1/89	0.869658	0.949525	4.82231	-0.249766	CHKA
nuclear localization sequence binding (GO:0008139)	2/9	0.0238848	0.456371	0.335278	-0.263008	BRAP;TNPO1
ion channel inhibitor activity (GO:0008200)	2/34	0.1914	0.674185	0.674945	-0.266097	NEDD4;NEDD4L
lipid transporter activity (GO:0005319)	1/87	0.863599	0.946774	4.9924	-0.273059	TRIAP1
deacetylase activity (GO:0019213)	2/35	0.199542	0.674185	0.696358	-0.27454	HDAC9;SIRT1
voltage-gated potassium channel activity (GO:0005249)	1/86	0.860465	0.945275	4.87846	-0.274555	KCNAB1
endoribonuclease activity, producing 5'-phosphomonoesters (GO:0016891)	2/34	0.1914	0.674185	0.701873	-0.276714	RNASEH1;RPP30
RNA polymerase II transcription cofactor activity (GO:0001104)	3/78	0.270482	0.674185	0.714055	-0.281517	MED20;SOX11;MED6
protein serine/threonine kinase activity (GO:0004674)	12/449	0.333459	0.674185	0.716066	-0.282309	CDK17;MAP3K2;LATS2;NEK4;DYRK1A;STK38L;ALPK3;TRPM7;PHKA1;GTF2H1;STK4;ACVR2B
channel inhibitor activity (GO:0016248)	2/35	0.199542	0.674185	0.728938	-0.287384	NEDD4;NEDD4L
cysteine-type endopeptidase activity (GO:0004197)	3/76	0.258393	0.674185	0.72971	-0.287689	USP37;CAPN7;USP30
mRNA 3'-UTR binding (GO:0003730)	2/35	0.199542	0.674185	0.744787	-0.293632	LARP1;RC3H1
isomerase activity (GO:0016853)	5/159	0.303615	0.674185	0.755364	-0.297802	RPUSD4;PUS10;GNPDA1;ITPK1;PPIL4
heparin binding (GO:0008201)	2/140	0.829376	0.924409	3.96562	-0.311702	NRP1;LIPG
peptide antigen binding (GO:0042605)	2/35	0.199542	0.674185	0.793273	-0.312748	SLC7A5;MAML1
anion transmembrane transporter activity (GO:0008509)	7/245	0.331891	0.674185	0.805649	-0.317627	SLC7A5;SLC38A1;CLCN4;SLC22A5;SLC6A9;SLC7A11;SLC12A6
DNA-dependent ATPase activity (GO:0008094)	3/80	0.282633	0.674185	0.872908	-0.344144	DHX36;GTF2H1;CHD1
protein transporter activity (GO:0008565)	1/81	0.843687	0.932588	4.97365	-0.34712	COG2
anion channel activity (GO:0005253)	1/80	0.840097	0.932473	5.02995	-0.351668	CLCN4
glycoprotein binding (GO:0001948)	1/81	0.843687	0.932588	5.0817	-0.354661	IGF2R
enzyme activator activity (GO:0008047)	8/446	0.798945	0.903238	3.48848	-0.35502	ERRFI1;ARHGAP32;DBF4;TBC1D20;STK4;EBAG9;TBC1D15;TRIM23
tubulin binding (GO:0015631)	4/241	0.800252	0.903238	3.55923	-0.36222	CEP350;WHAMM;SYBU;CLASP2
growth factor binding (GO:0019838)	4/123	0.314827	0.674185	0.919279	-0.362426	NRP1;NOV;ACVR2B;IGF2R
phospholipid binding (GO:0005543)	8/296	0.368028	0.700076	1.05478	-0.3761	ARHGAP32;ZFYVE26;SNX16;FCHO2;SNX30;ZCCHC2;ZCCHC14;PIK3C2B
exonuclease activity, active with either ribo- or deoxyribonucleic acids and producing 5'-phosphomonoesters (GO:0016796)	2/37	0.215941	0.674185	0.974486	-0.384192	CNOT7;DCP2
cytokine binding (GO:0019955)	1/78	0.83267	0.926151	5.14257	-0.39453	NRP1
protease binding (GO:0002020)	1/77	0.828828	0.924409	5.1534	-0.405062	RFFL
GTP binding (GO:0005525)	10/385	0.387122	0.703813	1.16167	-0.408028	ARL10;RAB32;ARL5B;EIF5;ATL2;RRAGD;GTPBP10;RND3;TRIM23;RHOB
acid-amino acid ligase activity (GO:0016881)	3/81	0.288727	0.674185	1.03675	-0.408741	GCLC;UBE2O;UBE2J2
receptor signaling protein activity (GO:0005057)	4/124	0.319884	0.674185	1.03679	-0.408755	MAP3K2;SMAD1;SMAD4;ACVR2B
solute:cation symporter activity (GO:0015294)	3/82	0.294831	0.674185	1.03962	-0.409872	SLC38A1;SLC6A9;SLC12A6
RNA methyltransferase activity (GO:0008173)	2/36	0.207724	0.674185	1.04209	-0.410844	RNMT;ALKBH8
ubiquitin thiolesterase activity (GO:0004221)	2/36	0.207724	0.674185	1.05696	-0.416707	USP30;MYSM1
transmembrane receptor protein kinase activity (GO:0019199)	3/82	0.294831	0.674185	1.07371	-0.42331	NRP1;ACVR2B;IGF2R
transferase activity, transferring glycosyl groups (GO:0016757)	5/280	0.766218	0.881562	3.3855	-0.426776	PIGA;B4GALT6;ALG10B;SIRT1;CLASP2
phosphatase regulator activity (GO:0019208)	1/75	0.820879	0.918767	5.1231	-0.434045	PPP1R2
hydrolase activity, acting on glycosyl bonds (GO:0016798)	2/128	0.790353	0.895845	3.96522	-0.436128	FUCA1;PHKA1
flavin adenine dinucleotide binding (GO:0050660)	1/74	0.816768	0.916082	5.2928	-0.463914	AGPS
sodium ion transmembrane transporter activity (GO:0015081)	4/128	0.340162	0.681599	1.23172	-0.472134	SLC38A1;SLC6A9;SLC9A8;TRAPPC10
iron ion binding (GO:0005506)	3/172	0.752762	0.873596	3.61023	-0.487876	ALKBH1;CYP20A1;FXN
Rab GTPase binding (GO:0017137)	3/84	0.307061	0.674185	1.2477	-0.491905	HACE1;TBC1D20;ZFYVE20
chloride channel activity (GO:0005254)	1/72	0.808261	0.908445	5.20002	-0.499313	CLCN4
protein methyltransferase activity (GO:0008276)	1/72	0.808261	0.908445	5.31612	-0.510461	SETD1B
calmodulin binding (GO:0005516)	3/170	0.7458	0.869288	3.65712	-0.512294	NDUFAF4;PHKA1;STRN
isoprenoid binding (GO:0019840)	2/38	0.224187	0.674185	1.32504	-0.522397	NR2F2;IGF2R
cofactor binding (GO:0048037)	5/266	0.726884	0.854688	3.35729	-0.527156	ACBD5;GCLC;TGDS;AGPS;SIRT1
retinoid binding (GO:0005501)	2/38	0.224187	0.674185	1.3476	-0.53129	NR2F2;IGF2R
SH3 domain binding (GO:0017124)	2/119	0.756129	0.873712	3.94526	-0.532626	TP53BP2;HCLS1
inorganic anion transmembrane transporter activity (GO:0015103)	2/119	0.756129	0.873712	3.98835	-0.538444	CLCN4;SLC12A6
nucleosome binding (GO:0031491)	2/39	0.232456	0.674185	1.369	-0.53973	RNF168;RNF169
phosphatase binding (GO:0019902)	4/136	0.380789	0.700076	1.52909	-0.545221	CNST;ELL;STRN;IRS2
ATPase activity (GO:0016887)	8/395	0.681299	0.835994	3.06259	-0.548611	DDX46;DHX36;ATP6V1B2;CHD5;GTF2H1;LONRF1;ABCE1;CHD1
RNA polymerase II core promoter proximal region sequence-specific DNA binding (GO:0000978)	3/167	0.735066	0.858646	3.63167	-0.553459	MTF1;NFATC3;GZF1
ATPase activity, coupled (GO:0042623)	7/272	0.430416	0.703813	1.5849	-0.556682	DDX46;DHX36;ATP6V1B2;CHD5;GTF2H1;LONRF1;CHD1
4 iron, 4 sulfur cluster binding (GO:0051539)	2/39	0.232456	0.674185	1.42425	-0.56151	RSAD2;RSAD1
nucleoside-triphosphatase regulator activity (GO:0060589)	7/330	0.62936	0.812227	2.71179	-0.563987	ERRFI1;ARHGAP32;TBC1D20;TSC1;WASL;TBC1D15;DGKI
inorganic cation transmembrane transporter activity (GO:0022890)	10/497	0.69959	0.84108	3.2874	-0.568946	SLC38A1;SLC6A9;MMGT1;TRAPPC10;SLC9A8;NIPA1;ATP6V1B2;KCNAB1;TRPM7;SLC12A6
oxidoreductase activity, acting on paired donors, with incorporation or reduction of molecular oxygen (GO:0016705)	3/163	0.720203	0.850571	3.52817	-0.571025	ALKBH1;CYP20A1;ALKBH8
structure-specific DNA binding (GO:0043566)	5/241	0.645447	0.817924	2.86509	-0.575844	SPEN;PURA;DHX36;JUNB;JDP2
monovalent inorganic cation transmembrane transporter activity (GO:0015077)	7/343	0.668394	0.829305	3.085	-0.577409	SLC38A1;SLC6A9;TRAPPC10;SLC9A8;ATP6V1B2;KCNAB1;SLC12A6
GTPase regulator activity (GO:0030695)	7/310	0.564673	0.779172	2.36045	-0.588988	ERRFI1;ARHGAP32;TBC1D20;TSC1;WASL;TBC1D15;DGKI
hormone receptor binding (GO:0051427)	3/160	0.708638	0.846253	3.53905	-0.590795	PER2;ASXL1;STRN
protein tyrosine kinase activity (GO:0004713)	4/142	0.411107	0.703813	1.68229	-0.590892	NRP1;DYRK1A;ABL2;IGF2R
guanyl ribonucleotide binding (GO:0032561)	10/405	0.447459	0.703813	1.68876	-0.593162	ARL10;RAB32;ARL5B;EIF5;ATL2;RRAGD;GTPBP10;RND3;TRIM23;RHOB
protein self-association (GO:0043621)	2/40	0.240744	0.674185	1.51046	-0.595498	RSAD2;DYRK1A
guanyl nucleotide binding (GO:0019001)	10/406	0.450469	0.703813	1.70026	-0.597202	ARL10;RAB32;ARL5B;EIF5;ATL2;RRAGD;GTPBP10;RND3;TRIM23;RHOB
actin binding (GO:0003779)	9/386	0.522228	0.753712	2.12916	-0.60201	FHOD3;WIPF1;STK38L;SPIRE1;ABL2;HCLS1;TRPM7;WASL;WHAMM
steroid hormone receptor binding (GO:0035258)	1/67	0.785232	0.89193	5.27493	-0.603281	STRN
ATPase activity, coupled to transmembrane movement of ions (GO:0042625)	1/67	0.785232	0.89193	5.27995	-0.603856	ATP6V1B2
transferase activity, transferring hexosyl groups (GO:0016758)	4/194	0.648184	0.817924	3.02719	-0.608423	PIGA;B4GALT6;ALG10B;CLASP2
metal ion transmembrane transporter activity (GO:0046873)	9/400	0.564585	0.779172	2.46172	-0.614259	SLC38A1;SLC6A9;MMGT1;TRAPPC10;SLC9A8;NIPA1;KCNAB1;TRPM7;SLC12A6
potassium channel regulator activity (GO:0015459)	2/40	0.240744	0.674185	1.55992	-0.615	NEDD4L;KCNAB1
divalent inorganic cation transmembrane transporter activity (GO:0072509)	3/154	0.684422	0.835994	3.44731	-0.617527	MMGT1;NIPA1;TRPM7
S-adenosylmethionine-dependent methyltransferase activity (GO:0008757)	2/113	0.730725	0.855443	3.95817	-0.618011	RNMT;SETD1B
small GTPase regulator activity (GO:0005083)	4/195	0.652087	0.817924	3.07746	-0.618527	ERRFI1;TBC1D20;WASL;TBC1D15
protein heterodimerization activity (GO:0046982)	10/408	0.456483	0.703813	1.77	-0.621699	ATF1;GCLC;DGKD;CLCF1;MAFG;POLE3;RRAGD;TXLNG;SOX9;JDP2
heme binding (GO:0020037)	3/137	0.607865	0.807654	2.92412	-0.624655	HERC2;CYP20A1;BACH1
core promoter proximal region DNA binding (GO:0001159)	4/178	0.581935	0.792202	2.69357	-0.627437	SMAD4;MTF1;NFATC3;GZF1
uridylyltransferase activity (GO:0070569)	2/8	0.0198308	0.424379	0.738408	-0.632911	ZCCHC6;UAP1L1
binding, bridging (GO:0060090)	3/146	0.649856	0.817924	3.15638	-0.634388	GRB10;TP53BP2;STAM
potassium ion transmembrane transporter activity (GO:0015079)	3/138	0.612691	0.807654	2.97302	-0.6351	SLC9A8;KCNAB1;SLC12A6
kinase regulator activity (GO:0019207)	3/141	0.626931	0.812227	3.05554	-0.635478	CAMK2N1;TRIB3;STK4
protein binding, bridging (GO:0030674)	3/134	0.593149	0.799794	2.84789	-0.636221	GRB10;TP53BP2;STAM
nuclear hormone receptor binding (GO:0035257)	3/139	0.617478	0.810366	3.03487	-0.638142	PER2;ASXL1;STRN
amide binding (GO:0033218)	4/177	0.577566	0.788259	2.68875	-0.639729	BRAP;SLC7A5;MAML1;TNPO1
tetrapyrrole binding (GO:0046906)	3/146	0.649856	0.817924	3.18618	-0.640379	HERC2;CYP20A1;BACH1
peptide binding (GO:0042277)	4/172	0.555337	0.777523	2.55817	-0.643743	BRAP;SLC7A5;MAML1;TNPO1
core promoter proximal region sequence-specific DNA binding (GO:0000987)	4/176	0.57317	0.786272	2.67835	-0.644018	SMAD4;MTF1;NFATC3;GZF1
microtubule binding (GO:0008017)	4/171	0.550818	0.777523	2.56473	-0.645394	CEP350;WHAMM;SYBU;CLASP2
coenzyme binding (GO:0050662)	5/188	0.431729	0.703813	1.84208	-0.647016	GCLC;ACBD5;TGDS;AGPS;SIRT1
protein phosphatase regulator activity (GO:0019888)	1/65	0.775266	0.884365	5.3338	-0.655444	PPP1R2
cation-transporting ATPase activity (GO:0019829)	1/65	0.775266	0.884365	5.36452	-0.659218	ATP6V1B2
organic acid binding (GO:0043177)	5/201	0.488081	0.733461	2.15231	-0.667177	GCLC;NEDD4;FCHO2;NR2F2;IGF2R
carboxylic acid binding (GO:0031406)	5/200	0.48381	0.729122	2.1529	-0.680131	GCLC;NEDD4;FCHO2;NR2F2;IGF2R
transferase activity, transferring sulfur-containing groups (GO:0016782)	1/64	0.770112	0.882248	5.4644	-0.68459	CHST3
hydrogen ion transmembrane transporter activity (GO:0015078)	2/104	0.688454	0.838708	3.92985	-0.691231	SLC9A8;ATP6V1B2
damaged DNA binding (GO:0003684)	1/64	0.770112	0.882248	5.54851	-0.695129	REV1
protein tyrosine phosphatase activity (GO:0004725)	2/103	0.683436	0.835994	3.88254	-0.695492	PTP4A1;PTPDC1
heat shock protein binding (GO:0031072)	1/63	0.76484	0.881562	5.54429	-0.698913	CHORDC1
protein C-terminus binding (GO:0008022)	4/162	0.509114	0.746235	2.42307	-0.709267	PPM1A;CEP120;YEATS4;SIRT1
Ras GTPase activator activity (GO:0005099)	3/124	0.541604	0.770634	2.76787	-0.721146	ERRFI1;TBC1D20;TBC1D15
hydrolase activity, hydrolyzing O-glycosyl compounds (GO:0004553)	2/101	0.673202	0.831786	3.94972	-0.727461	FUCA1;PHKA1
hydrolase activity, acting on carbon-nitrogen (but not peptide) bonds (GO:0016810)	3/123	0.536247	0.765046	2.71887	-0.728165	MTHFD2L;SIRT1;HDAC9
channel regulator activity (GO:0016247)	3/102	0.416546	0.703813	2.11962	-0.744501	NEDD4;NEDD4L;KCNAB1
protein phosphatase binding (GO:0019903)	2/94	0.635275	0.817	3.73412	-0.754726	IRS2;STRN
syntaxin binding (GO:0019905)	2/44	0.273982	0.674185	1.91946	-0.756746	TXLNG;SYBU
DNA polymerase activity (GO:0034061)	2/45	0.282291	0.674185	1.92376	-0.758444	POLE3;REV1
protein serine/threonine/tyrosine kinase activity (GO:0004712)	2/44	0.273982	0.674185	1.92689	-0.759677	DYRK1A;ACVR2B
chaperone binding (GO:0051087)	1/60	0.74829	0.870293	5.49392	-0.763242	TSC1
phospholipase activity (GO:0004620)	2/90	0.612102	0.807654	3.57629	-0.763971	LIPG;LYPLAL1
phosphatidylinositol phosphate binding (GO:1901981)	2/91	0.617998	0.810366	3.63828	-0.76502	ZFYVE26;FCHO2
protein kinase regulator activity (GO:0019887)	3/121	0.525428	0.753712	2.71315	-0.767131	CAMK2N1;TRIB3;STK4
translation factor activity, nucleic acid binding (GO:0008135)	2/92	0.623826	0.812227	3.69015	-0.767461	EIF5;SOX11
drug binding (GO:0008144)	2/93	0.629585	0.812227	3.75603	-0.781163	CHKA;PDE4D
mRNA binding (GO:0003729)	3/112	0.475116	0.726249	2.53425	-0.810609	LARP1;TRA2B;RC3H1
chloride transmembrane transporter activity (GO:0015108)	2/86	0.587826	0.796169	3.56425	-0.812449	CLCN4;SLC12A6
amino acid binding (GO:0016597)	3/107	0.446136	0.703813	2.35036	-0.825547	GCLC;NEDD4;FCHO2
endonuclease activity, active with either ribo- or deoxyribonucleic acids and producing 5'-phosphomonoesters (GO:0016893)	2/47	0.298882	0.674185	2.11159	-0.832496	RNASEH1;RPP30
non-membrane spanning protein tyrosine kinase activity (GO:0004715)	2/46	0.290593	0.674185	2.11398	-0.833437	DYRK1A;ABL2
ion channel binding (GO:0044325)	2/80	0.549342	0.777508	3.42979	-0.863147	PDE4D;NEDD4L
anion:cation symporter activity (GO:0015296)	2/48	0.307156	0.674185	2.22504	-0.877221	SLC6A9;SLC12A6
repressing transcription factor binding (GO:0070491)	1/55	0.718087	0.849949	5.47973	-0.890892	HDAC9
double-stranded DNA binding (GO:0003690)	3/109	0.457807	0.703813	2.553	-0.896722	PURA;JUNB;JDP2
phosphatidylinositol bisphosphate binding (GO:1902936)	1/56	0.724404	0.853648	5.68358	-0.899351	FCHO2
deoxyribonuclease activity (GO:0004536)	1/57	0.730579	0.855443	5.79886	-0.905407	ALKBH1
intramolecular oxidoreductase activity (GO:0016860)	1/55	0.718087	0.849949	5.59383	-0.909441	GNPDA1
solute:sodium symporter activity (GO:0015370)	2/50	0.323644	0.674185	2.33696	-0.921349	SLC38A1;SLC6A9
oxidoreductase activity, acting on paired donors, with incorporation or reduction of molecular oxygen, 2-oxoglutarate as one donor, and incorporation of one atom each of oxygen into both donors (GO:0016706)	2/49	0.315412	0.674185	2.35379	-0.927983	ALKBH1;ALKBH8
GDP binding (GO:0019003)	2/48	0.307156	0.674185	2.35504	-0.928477	TRIM23;RHOB
kinase activator activity (GO:0019209)	1/55	0.718087	0.849949	5.76112	-0.93664	STK4
RNA polymerase II distal enhancer sequence-specific DNA binding (GO:0000980)	2/56	0.372412	0.700076	2.63604	-0.939923	BACH1;GZF1
translation initiation factor activity (GO:0003743)	1/54	0.711627	0.847929	5.72478	-0.944347	EIF5
hydrolase activity, acting on carbon-nitrogen (but not peptide) bonds, in linear amides (GO:0016811)	2/60	0.404139	0.703813	2.69998	-0.948346	HDAC9;SIRT1
oxidoreductase activity, acting on the CH-CH group of donors (GO:0016627)	2/56	0.372412	0.700076	2.66398	-0.949884	RSAD1;LBR
modified amino acid binding (GO:0072341)	1/53	0.705019	0.843814	5.62381	-0.955052	FCHO2
transferase activity, transferring alkyl or aryl (other than methyl) groups (GO:0016765)	2/54	0.356294	0.693154	2.6085	-0.956023	AGPS;PGGT1B
ligand-activated sequence-specific DNA binding RNA polymerase II transcription factor activity (GO:0004879)	2/50	0.323644	0.674185	2.42877	-0.957545	NR1D2;NR2F2
single-stranded DNA binding (GO:0003697)	2/76	0.522324	0.753712	3.39482	-0.959869	SPEN;PURA
kinase inhibitor activity (GO:0019210)	2/57	0.380411	0.700076	2.70502	-0.964519	CAMK2N1;TRIB3
protein kinase inhibitor activity (GO:0004860)	2/54	0.356294	0.693154	2.63652	-0.966291	CAMK2N1;TRIB3
direct ligand regulated sequence-specific DNA binding transcription factor activity (GO:0098531)	2/50	0.323644	0.674185	2.45237	-0.966849	NR1D2;NR2F2
SNARE binding (GO:0000149)	2/59	0.396276	0.703813	2.76346	-0.970646	TXLNG;SYBU
monocarboxylic acid binding (GO:0033293)	2/59	0.396276	0.703813	2.76615	-0.97159	NR2F2;IGF2R
receptor signaling protein serine/threonine kinase activity (GO:0004702)	2/57	0.380411	0.700076	2.72919	-0.973137	MAP3K2;ACVR2B
steroid hormone receptor activity (GO:0003707)	2/57	0.380411	0.700076	2.73082	-0.973719	NR1D2;NR2F2
double-stranded RNA binding (GO:0003725)	2/53	0.34818	0.683589	2.57437	-0.979286	DHX36;MTDH
phosphoprotein binding (GO:0051219)	2/52	0.340031	0.681599	2.56883	-0.98467	NEDD4;IGF2R
sulfotransferase activity (GO:0008146)	1/52	0.69826	0.84108	5.80141	-1.00404	CHST3
single-stranded RNA binding (GO:0003727)	1/52	0.69826	0.84108	5.82645	-1.00838	PATL1
NAD binding (GO:0051287)	1/50	0.684275	0.835994	5.6475	-1.01165	SIRT1
DNA helicase activity (GO:0003678)	1/51	0.691346	0.838708	5.78894	-1.01823	CHD1
transferase activity, transferring pentosyl groups (GO:0016763)	1/53	0.705019	0.843814	6.0184	-1.02206	SIRT1
RNA polymerase II core promoter proximal region sequence-specific DNA binding transcription factor activity involved in negative regulation of transcription (GO:0001078)	2/63	0.427427	0.703813	2.95553	-1.03811	BACH1;GZF1
Rab GTPase activator activity (GO:0005097)	2/61	0.411953	0.703813	2.98311	-1.04779	TBC1D20;TBC1D15
extracellular matrix binding (GO:0050840)	1/51	0.691346	0.838708	5.9645	-1.04911	LRRC15
carbon-oxygen lyase activity (GO:0016835)	2/62	0.419716	0.703813	2.98809	-1.04954	TGDS;ALKBH1
N-methyltransferase activity (GO:0008170)	2/72	0.494244	0.734502	3.41527	-1.05383	RNMT;SETD1B
collagen binding (GO:0005518)	2/62	0.419716	0.703813	3.02165	-1.06133	LRRC15;SMAD4
histone methyltransferase activity (GO:0042054)	1/52	0.69826	0.84108	6.13283	-1.0614	SETD1B
transmembrane receptor protein tyrosine kinase activity (GO:0004714)	2/65	0.442685	0.703813	3.08384	-1.08318	NRP1;IGF2R
myosin binding (GO:0017022)	1/48	0.669645	0.829305	5.81823	-1.08898	TRPM7
thiolester hydrolase activity (GO:0016790)	2/65	0.442685	0.703813	3.11688	-1.09478	USP30;MYSM1
monosaccharide binding (GO:0048029)	2/66	0.45023	0.703813	3.15088	-1.10672	FUCA1;IGF2R
protein kinase activator activity (GO:0030295)	1/49	0.677042	0.834603	6.12138	-1.10674	STK4
Rho GTPase binding (GO:0017048)	2/67	0.457717	0.703813	3.20146	-1.12449	HACE1;WHAMM
beta-catenin binding (GO:0008013)	2/67	0.457717	0.703813	3.25869	-1.14459	KDM6B;SOX9
3'-5' exonuclease activity (GO:0008408)	1/45	0.646423	0.817924	6.01035	-1.208	CNOT7
protein kinase C binding (GO:0005080)	1/45	0.646423	0.817924	6.11598	-1.22923	HDAC9
lysine N-methyltransferase activity (GO:0016278)	1/47	0.662078	0.823748	6.44144	-1.24893	SETD1B
protein-lysine N-methyltransferase activity (GO:0016279)	1/47	0.662078	0.823748	6.46394	-1.25329	SETD1B
hydro-lyase activity (GO:0016836)	1/45	0.646423	0.817924	6.37004	-1.28029	TGDS
cis-trans isomerase activity (GO:0016859)	1/43	0.630045	0.812227	6.19229	-1.28785	PPIL4
acetylglucosaminyltransferase activity (GO:0008375)	1/44	0.638326	0.817924	6.41889	-1.29011	PIGA
protein tyrosine/serine/threonine phosphatase activity (GO:0008138)	1/46	0.654339	0.817924	6.41974	-1.29028	PTPDC1
endodeoxyribonuclease activity (GO:0004520)	1/45	0.646423	0.817924	6.45638	-1.29764	ALKBH1
ATPase binding (GO:0051117)	1/43	0.630045	0.812227	6.30091	-1.31044	PDE4D
retinoic acid receptor binding (GO:0042974)	1/46	0.654339	0.817924	6.52179	-1.31079	ASXL1
receptor tyrosine kinase binding (GO:0030971)	1/42	0.621575	0.812227	6.39943	-1.33092	ANGPT2
phospholipid transporter activity (GO:0005548)	1/41	0.612911	0.807654	6.32718	-1.35162	TRIAP1
RNA polymerase II transcription factor binding transcription factor activity involved in positive regulation of transcription (GO:0001190)	1/40	0.60405	0.807654	6.34698	-1.35585	SOX11
peptidyl-prolyl cis-trans isomerase activity (GO:0003755)	1/41	0.612911	0.807654	6.3497	-1.35643	PPIL4
phosphatidylinositol-4,5-bisphosphate binding (GO:0005546)	1/41	0.612911	0.807654	6.55403	-1.40008	FCHO2
O-acyltransferase activity (GO:0008374)	1/39	0.594987	0.799794	6.57952	-1.46987	ABHD5
histone-lysine N-methyltransferase activity (GO:0018024)	1/41	0.612911	0.807654	6.88596	-1.47099	SETD1B
Rho GTPase activator activity (GO:0005100)	1/39	0.594987	0.799794	6.67735	-1.49173	ERRFI1
phosphatase inhibitor activity (GO:0019212)	1/38	0.585717	0.795326	6.60005	-1.51143	PPP1R2
peptidase activator activity (GO:0016504)	1/37	0.576236	0.788259	6.8775	-1.63635	EBAG9
protein phosphatase inhibitor activity (GO:0004864)	1/36	0.566538	0.779172	6.71329	-1.67513	PPP1R2
scaffold protein binding (GO:0097110)	1/35	0.556619	0.777523	6.83012	-1.71875	PDE4D
cyclic nucleotide binding (GO:0030551)	1/36	0.566538	0.779172	6.95252	-1.73482	PDE4D
hydrolase activity, acting on carbon-nitrogen (but not peptide) bonds, in cyclic amidines (GO:0016814)	1/36	0.566538	0.779172	6.95507	-1.73546	MTHFD2L
ATP-dependent DNA helicase activity (GO:0004003)	1/36	0.566538	0.779172	7.11768	-1.77603	CHD1
palmitoyltransferase activity (GO:0016409)	1/35	0.556619	0.777523	7.16571	-1.8032	ZDHHC11
protein kinase A binding (GO:0051018)	1/35	0.556619	0.777523	7.20386	-1.8128	SOX9
RNA polymerase II transcription factor binding transcription factor activity involved in negative regulation of transcription (GO:0001191)	1/33	0.536098	0.765046	7.16098	-1.91785	SPEN
organic hydroxy compound transmembrane transporter activity (GO:1901618)	1/32	0.525485	0.753712	6.9238	-1.95767	SLC22A5
galactosyltransferase activity (GO:0008378)	1/34	0.546474	0.7755	7.72524	-1.96412	B4GALT6
carbohydrate derivative transporter activity (GO:1901505)	1/31	0.51463	0.75021	7.25396	-2.0848	SLC35D1
quaternary ammonium group binding (GO:0050997)	1/31	0.51463	0.75021	7.28638	-2.09412	CHKA
cyclin-dependent protein kinase activity (GO:0097472)	1/32	0.525485	0.753712	7.43498	-2.10221	CDK17
cyclin-dependent protein serine/threonine kinase activity (GO:0004693)	1/32	0.525485	0.753712	7.44493	-2.10502	CDK17
nucleobase-containing compound transmembrane transporter activity (GO:0015932)	1/30	0.503528	0.740075	7.15408	-2.1534	SLC35D1
Rac GTPase binding (GO:0048365)	1/30	0.503528	0.740075	7.40295	-2.22831	HACE1
laminin binding (GO:0043236)	1/30	0.503528	0.740075	7.57284	-2.27945	LRRC15
monocarboxylic acid transmembrane transporter activity (GO:0008028)	1/30	0.503528	0.740075	7.64327	-2.30065	SLC22A5
deaminase activity (GO:0019239)	1/29	0.492173	0.733461	7.98563	-2.4754	GNPDA1
estrogen receptor binding (GO:0030331)	1/28	0.480559	0.726268	8.05274	-2.57556	STRN
demethylase activity (GO:0032451)	1/29	0.492173	0.733461	8.32642	-2.58104	KDM6B
ADP binding (GO:0043531)	1/28	0.480559	0.726268	8.08281	-2.58518	GCLC
oxidoreductase activity, acting on the CH-NH group of donors (GO:0016645)	1/28	0.480559	0.726268	8.19533	-2.62117	MTHFD2L
solute:cation antiporter activity (GO:0015298)	1/28	0.480559	0.726268	8.22976	-2.63218	SLC9A8
S-acyltransferase activity (GO:0016417)	1/29	0.492173	0.733461	8.51616	-2.63985	ZDHHC11
coreceptor activity (GO:0015026)	1/27	0.46868	0.718463	8.31257	-2.74847	NRP1
3',5'-cyclic-nucleotide phosphodiesterase activity (GO:0004114)	1/25	0.444104	0.703813	8.03189	-2.82114	PDE4D
oxidoreductase activity, acting on single donors with incorporation of molecular oxygen (GO:0016701)	1/26	0.45653	0.703813	8.17483	-2.87135	ADO
cyclic-nucleotide phosphodiesterase activity (GO:0004112)	1/26	0.45653	0.703813	8.18679	-2.87555	PDE4D
neurotransmitter transporter activity (GO:0005326)	1/24	0.431395	0.703813	8.23109	-2.89111	SLC6A9
lipoprotein particle binding (GO:0071813)	1/24	0.431395	0.703813	8.23128	-2.89117	ANKRA2
phosphatidylserine binding (GO:0001786)	1/23	0.418396	0.703813	8.25071	-2.898	FCHO2
protein-lipid complex binding (GO:0071814)	1/24	0.431395	0.703813	8.26111	-2.90165	ANKRA2
oxidoreductase activity, acting on single donors with incorporation of molecular oxygen, incorporation of two atoms of oxygen (GO:0016702)	1/25	0.444104	0.703813	8.26162	-2.90183	ADO
RNA polymerase II transcription coactivator activity (GO:0001105)	1/24	0.431395	0.703813	8.4003	-2.95054	SOX11
3'-5'-exoribonuclease activity (GO:0000175)	1/23	0.418396	0.703813	8.43188	-2.96163	CNOT7
Ran GTPase binding (GO:0008536)	1/26	0.45653	0.703813	8.4564	-2.97025	TNPO1
NAD+ ADP-ribosyltransferase activity (GO:0003950)	1/26	0.45653	0.703813	8.46715	-2.97402	SIRT1
phosphatidylinositol 3-kinase binding (GO:0043548)	1/22	0.4051	0.703813	8.56032	-3.00674	IRS2
RNA polymerase II distal enhancer sequence-specific DNA binding transcription factor activity involved in positive regulation of transcription (GO:0001205)	1/23	0.418396	0.703813	8.58063	-3.01388	BACH1
oxidoreductase activity, acting on the CH-CH group of donors, NAD or NADP as acceptor (GO:0016628)	1/23	0.418396	0.703813	8.71825	-3.06222	LBR
sulfur compound transmembrane transporter activity (GO:1901682)	1/26	0.45653	0.703813	8.71939	-3.06262	SLC7A11
calmodulin-dependent protein kinase activity (GO:0004683)	1/26	0.45653	0.703813	8.75776	-3.07609	PHKA1
adenylyltransferase activity (GO:0070566)	1/24	0.431395	0.703813	8.78451	-3.08549	PAPOLG
calcium-dependent cysteine-type endopeptidase activity (GO:0004198)	1/22	0.4051	0.703813	8.78775	-3.08663	CAPN7
translation initiation factor binding (GO:0031369)	1/23	0.418396	0.703813	8.81979	-3.09788	LARP1
phosphatidylinositol-3-phosphate binding (GO:0032266)	1/22	0.4051	0.703813	8.83433	-3.10299	ZFYVE26
cation:cation antiporter activity (GO:0015491)	1/22	0.4051	0.703813	9.01233	-3.16551	SLC9A8
organic cation transmembrane transporter activity (GO:0015101)	1/22	0.4051	0.703813	9.0125	-3.16557	SLC22A5
phosphate transmembrane transporter activity (GO:1901677)	1/20	0.377595	0.700076	8.94159	-3.18827	SLC35D1
cAMP binding (GO:0030552)	1/23	0.418396	0.703813	9.09129	-3.19324	PDE4D
fibronectin binding (GO:0001968)	1/26	0.45653	0.703813	9.09789	-3.19556	LRRC15
chemoattractant activity (GO:0042056)	1/22	0.4051	0.703813	9.12585	-3.20538	ALKBH1
protein-cysteine S-acyltransferase activity (GO:0019707)	1/25	0.444104	0.703813	9.25735	-3.25157	ZDHHC11
dicarboxylic acid transmembrane transporter activity (GO:0005310)	1/24	0.431395	0.703813	9.26624	-3.2547	SLC7A11
protein-cysteine S-palmitoyltransferase activity (GO:0019706)	1/25	0.444104	0.703813	9.28544	-3.26144	ZDHHC11
anion:anion antiporter activity (GO:0015301)	1/24	0.431395	0.703813	9.2992	-3.26627	SLC7A11
hydrogen-exporting ATPase activity (GO:0036442)	1/20	0.377595	0.700076	9.31205	-3.32037	ATP6V1B2
neurotransmitter:sodium symporter activity (GO:0005328)	1/19	0.36337	0.696785	9.20228	-3.32458	SLC6A9
MAP kinase kinase kinase activity (GO:0004709)	1/21	0.391502	0.703813	9.47064	-3.32649	MAP3K2
peptidase activator activity involved in apoptotic process (GO:0016505)	1/21	0.391502	0.703813	9.48138	-3.33026	EBAG9
histone demethylase activity (GO:0032452)	1/22	0.4051	0.703813	9.49134	-3.33376	KDM6B
voltage-gated anion channel activity (GO:0008308)	1/21	0.391502	0.703813	9.50227	-3.3376	CLCN4
ATPase activity, coupled to transmembrane movement of ions, rotational mechanism (GO:0044769)	1/20	0.377595	0.700076	9.6977	-3.45787	ATP6V1B2
protein phosphorylated amino acid binding (GO:0045309)	1/20	0.377595	0.700076	9.82842	-3.50448	NEDD4
oxidoreductase activity, acting on the CH-NH group of donors, NAD or NADP as acceptor (GO:0016646)	1/19	0.36337	0.696785	9.81294	-3.5452	MTHFD2L
mitogen-activated protein kinase binding (GO:0051019)	1/19	0.36337	0.696785	9.82696	-3.55026	SIRT1
mannose binding (GO:0005537)	1/18	0.348822	0.683589	9.4211	-3.58377	IGF2R
histone acetyltransferase binding (GO:0035035)	1/19	0.36337	0.696785	9.92091	-3.5842	MTF1
drug transporter activity (GO:0090484)	1/20	0.377595	0.700076	10.0733	-3.59181	SLC22A5
protein phosphatase 2A binding (GO:0051721)	1/18	0.348822	0.683589	9.51991	-3.62136	STRN
2 iron, 2 sulfur cluster binding (GO:0051537)	1/21	0.391502	0.703813	10.6608	-3.74453	FXN
endonuclease activity, active with either ribo- or deoxyribonucleic acids and producing 3'-phosphomonoesters (GO:0016894)	1/18	0.348822	0.683589	10.0241	-3.81317	TSEN15
fatty-acyl-CoA binding (GO:0000062)	1/18	0.348822	0.683589	10.1442	-3.85885	ACBD5
telomeric DNA binding (GO:0042162)	1/16	0.318724	0.674185	9.79051	-3.85991	PURA
syntaxin-1 binding (GO:0017075)	1/17	0.333942	0.674185	9.96815	-3.92995	SYBU
fucosyltransferase activity (GO:0008417)	1/14	0.287239	0.674185	10.2225	-4.03021	CLASP2
Hsp90 protein binding (GO:0051879)	1/18	0.348822	0.683589	10.6231	-4.04103	CHORDC1
proton-transporting ATPase activity, rotational mechanism (GO:0046961)	1/17	0.333942	0.674185	10.362	-4.08521	ATP6V1B2
NAD-dependent histone deacetylase activity (H4-K16 specific) (GO:0046970)	1/12	0.254305	0.674185	10.4279	-4.11121	HDAC9
solute:proton antiporter activity (GO:0015299)	1/17	0.333942	0.674185	10.4307	-4.1123	SLC9A8
transforming growth factor beta-activated receptor activity (GO:0005024)	1/17	0.333942	0.674185	10.4462	-4.11841	ACVR2B
poly-pyrimidine tract binding (GO:0008187)	1/15	0.303159	0.674185	10.4587	-4.12336	PATL1
acylglycerol O-acyltransferase activity (GO:0016411)	1/17	0.333942	0.674185	10.4624	-4.12482	ABHD5
NAD-dependent histone deacetylase activity (H3-K18 specific) (GO:0097372)	1/12	0.254305	0.674185	10.5118	-4.14429	HDAC9
NAD-dependent histone deacetylase activity (H3-K14 specific) (GO:0032041)	1/12	0.254305	0.674185	10.5179	-4.14667	HDAC9
transmembrane receptor protein serine/threonine kinase activity (GO:0004675)	1/17	0.333942	0.674185	10.5338	-4.15297	ACVR2B
organophosphate ester transmembrane transporter activity (GO:0015605)	1/16	0.318724	0.674185	10.5516	-4.15998	SLC35D1
histone deacetylase activity (H4-K16 specific) (GO:0034739)	1/13	0.270958	0.674185	10.5731	-4.16845	HDAC9
lysophospholipase activity (GO:0004622)	1/15	0.303159	0.674185	10.5789	-4.17073	LYPLAL1
histone deacetylase activity (H3-K14 specific) (GO:0031078)	1/12	0.254305	0.674185	10.5804	-4.17131	HDAC9
protein serine/threonine kinase activator activity (GO:0043539)	1/14	0.287239	0.674185	10.6035	-4.18042	STK4
LRR domain binding (GO:0030275)	1/14	0.287239	0.674185	10.6104	-4.18313	ZXDC
phosphatidylinositol phosphate kinase activity (GO:0016307)	1/16	0.318724	0.674185	10.6251	-4.18896	PIK3C2B
nucleocytoplasmic transporter activity (GO:0005487)	1/14	0.287239	0.674185	10.6755	-4.20882	NUPL1
actin monomer binding (GO:0003785)	1/15	0.303159	0.674185	10.7136	-4.22384	ABL2
inositol phosphate phosphatase activity (GO:0052745)	1/16	0.318724	0.674185	10.7217	-4.22702	ITPK1
RNA-DNA hybrid ribonuclease activity (GO:0004523)	1/17	0.333942	0.674185	10.7433	-4.23553	RNASEH1
translation repressor activity (GO:0030371)	1/16	0.318724	0.674185	10.7745	-4.24785	PURA
DNA-(apurinic or apyrimidinic site) lyase activity (GO:0003906)	1/13	0.270958	0.674185	10.7983	-4.25722	ALKBH1
protein kinase A catalytic subunit binding (GO:0034236)	1/12	0.254305	0.674185	10.8393	-4.2734	SOX9
lysophospholipid acyltransferase activity (GO:0071617)	1/14	0.287239	0.674185	10.8602	-4.28165	ABHD5
low-density lipoprotein particle binding (GO:0030169)	1/15	0.303159	0.674185	10.8706	-4.28573	ANKRA2
tRNA methyltransferase activity (GO:0008175)	1/15	0.303159	0.674185	10.8781	-4.28871	ALKBH8
glutamate binding (GO:0016595)	1/10	0.219855	0.674185	10.8932	-4.29466	GCLC
poly(U) RNA binding (GO:0008266)	1/13	0.270958	0.674185	10.917	-4.30404	PATL1
phosphatidylinositol kinase activity (GO:0052742)	1/15	0.303159	0.674185	10.919	-4.30484	PIK3C2B
nucleotide transmembrane transporter activity (GO:0015215)	1/15	0.303159	0.674185	11.0241	-4.34625	SLC35D1
NAD+ binding (GO:0070403)	1/13	0.270958	0.674185	11.0243	-4.34633	SIRT1
activin binding (GO:0048185)	1/12	0.254305	0.674185	11.0509	-4.35682	ACVR2B
poly-purine tract binding (GO:0070717)	1/15	0.303159	0.674185	11.1017	-4.37685	PATL1
C2H2 zinc finger domain binding (GO:0070742)	1/15	0.303159	0.674185	11.1141	-4.38175	ZXDC
G-protein alpha-subunit binding (GO:0001965)	1/14	0.287239	0.674185	11.1243	-4.38577	IGF2R
GTPase activating protein binding (GO:0032794)	1/13	0.270958	0.674185	11.1473	-4.39484	TSC1
histone methyltransferase activity (H3-K4 specific) (GO:0042800)	1/13	0.270958	0.674185	11.1816	-4.40834	SETD1B
tau protein binding (GO:0048156)	1/10	0.219855	0.674185	11.1929	-4.41279	DYRK1A
RNA polymerase II carboxy-terminal domain kinase activity (GO:0008353)	1/16	0.318724	0.674185	11.1931	-4.41288	GTF2H1
lysine-acetylated histone binding (GO:0070577)	1/17	0.333942	0.674185	11.1936	-4.41309	ATAD2B
ubiquitin protein ligase activity (GO:0061630)	1/15	0.303159	0.674185	11.2304	-4.42758	RFFL
GTPase inhibitor activity (GO:0005095)	1/14	0.287239	0.674185	11.2432	-4.43262	DGKI
intramolecular oxidoreductase activity, interconverting aldoses and ketoses (GO:0016861)	1/12	0.254305	0.674185	11.3553	-4.47683	GNPDA1
oxidoreductase activity, oxidizing metal ions (GO:0016722)	1/14	0.287239	0.674185	11.3613	-4.47918	FXN
phosphate ion binding (GO:0042301)	1/13	0.270958	0.674185	11.4075	-4.4974	SH2B3
ligase regulator activity (GO:0055103)	1/8	0.183818	0.674185	11.4566	-4.51677	TRIB3
prenyltransferase activity (GO:0004659)	1/15	0.303159	0.674185	11.4716	-4.52268	PGGT1B
poly(A)-specific ribonuclease activity (GO:0004535)	1/11	0.237274	0.674185	11.531	-4.5461	CNOT7
1-acylglycerol-3-phosphate O-acyltransferase activity (GO:0003841)	1/11	0.237274	0.674185	11.5731	-4.56268	ABHD5
monovalent cation:proton antiporter activity (GO:0005451)	1/10	0.219855	0.674185	11.6449	-4.591	SLC9A8
lysophosphatidic acid acyltransferase activity (GO:0042171)	1/12	0.254305	0.674185	11.6915	-4.6094	ABHD5
voltage-gated chloride channel activity (GO:0005247)	1/16	0.318724	0.674185	11.8502	-4.67194	CLCN4
sodium:proton antiporter activity (GO:0015385)	1/9	0.202039	0.674185	11.8856	-4.68591	SLC9A8
eukaryotic initiation factor 4E binding (GO:0008190)	1/8	0.183818	0.674185	11.8989	-4.69114	LARP1
translation repressor activity, nucleic acid binding (GO:0000900)	1/9	0.202039	0.674185	11.9021	-4.69239	PURA
profilin binding (GO:0005522)	1/8	0.183818	0.674185	11.9116	-4.69614	WIPF1
diacylglycerol binding (GO:0019992)	1/11	0.237274	0.674185	12.0184	-4.73828	DGKD
semaphorin receptor binding (GO:0030215)	1/10	0.219855	0.674185	12.0478	-4.74984	SEMA6D
cation:chloride symporter activity (GO:0015377)	1/8	0.183818	0.674185	12.0786	-4.762	SLC12A6
ferric iron binding (GO:0008199)	1/12	0.254305	0.674185	12.0808	-4.76286	FXN
drug transmembrane transporter activity (GO:0015238)	1/16	0.318724	0.674185	12.1019	-4.77116	SLC22A5
endoribonuclease activity, producing 3'-phosphomonoesters (GO:0016892)	1/9	0.202039	0.674185	12.1302	-4.78233	TSEN15
semaphorin receptor activity (GO:0017154)	1/10	0.219855	0.674185	12.1777	-4.80107	NRP1
nucleotide-sugar transmembrane transporter activity (GO:0005338)	1/8	0.183818	0.674185	12.2137	-4.81524	SLC35D1
quaternary ammonium group transmembrane transporter activity (GO:0015651)	1/8	0.183818	0.674185	12.2254	-4.81986	SLC22A5
phosphatidylinositol 3-kinase activity (GO:0035004)	1/12	0.254305	0.674185	12.2365	-4.82426	PIK3C2B
3',5'-cyclic-AMP phosphodiesterase activity (GO:0004115)	1/11	0.237274	0.674185	12.2391	-4.82527	PDE4D
AP-2 adaptor complex binding (GO:0035612)	1/8	0.183818	0.674185	12.267	-4.83625	RAB32
RNA polymerase I activity (GO:0001054)	1/11	0.237274	0.674185	12.268	-4.83665	TWISTNB
L-glutamate transmembrane transporter activity (GO:0005313)	1/13	0.270958	0.674185	12.3004	-4.84944	SLC7A11
armadillo repeat domain binding (GO:0070016)	1/10	0.219855	0.674185	12.3315	-4.8617	STRN
SUMO binding (GO:0032183)	1/12	0.254305	0.674185	12.4417	-4.90516	HERC2
transcription cofactor binding (GO:0001221)	1/10	0.219855	0.674185	12.4599	-4.9123	PER2
1-phosphatidylinositol-3-kinase activity (GO:0016303)	1/11	0.237274	0.674185	12.4701	-4.91634	PIK3C2B
nucleotide diphosphatase activity (GO:0004551)	1/9	0.202039	0.674185	12.4797	-4.92012	ENPP4
RNA cap binding (GO:0000339)	1/11	0.237274	0.674185	12.4844	-4.92199	LARP1
GTP-Rho binding (GO:0017049)	1/10	0.219855	0.674185	12.4956	-4.92638	WHAMM
toxin transporter activity (GO:0019534)	1/9	0.202039	0.674185	12.5542	-4.94949	SLC22A5
m7G(5')pppN diphosphatase activity (GO:0050072)	1/8	0.183818	0.674185	12.5943	-4.9653	DCP2
peroxisome proliferator activated receptor binding (GO:0042975)	1/10	0.219855	0.674185	12.6038	-4.96904	ASXL1
microtubule plus-end binding (GO:0051010)	1/11	0.237274	0.674185	12.6501	-4.9873	CLASP2
acidic amino acid transmembrane transporter activity (GO:0015172)	1/13	0.270958	0.674185	12.6947	-5.0049	SLC7A11
FAD binding (GO:0071949)	1/10	0.219855	0.674185	12.7441	-5.02438	AGPS
ribonuclease P activity (GO:0004526)	1/10	0.219855	0.674185	12.9048	-5.08771	RPP30
lamin binding (GO:0005521)	1/10	0.219855	0.674185	12.9164	-5.09229	LBR
CDP-alcohol phosphatidyltransferase activity (GO:0017169)	1/8	0.183818	0.674185	13.0108	-5.12953	EPT1
oxidoreductase activity, acting on the CH-CH group of donors, oxygen as acceptor (GO:0016634)	1/10	0.219855	0.674185	13.0179	-5.13231	RSAD1
translation activator activity (GO:0008494)	1/9	0.202039	0.674185	13.1081	-5.16789	LARP1
potassium channel inhibitor activity (GO:0019870)	1/9	0.202039	0.674185	13.1615	-5.18891	NEDD4L
intermediate filament binding (GO:0019215)	1/9	0.202039	0.674185	13.1858	-5.19851	SIRT1
transcription corepressor binding (GO:0001222)	1/8	0.183818	0.674185	13.3751	-5.27314	PER2
inositol trisphosphate kinase activity (GO:0051766)	1/8	0.183818	0.674185	13.393	-5.2802	ITPK1
protein prenyltransferase activity (GO:0008318)	1/9	0.202039	0.674185	13.5618	-5.34673	PGGT1B
polynucleotide adenylyltransferase activity (GO:0004652)	1/8	0.183818	0.674185	13.7288	-5.41257	PAPOLG

## Sheet: GO_MolFun_Table_miR30_1.5Up_48H
Term	Overlap	P-value	Adjusted P-value	Z-score	Combined Score	Genes
zinc ion binding (GO:0008270)	43/1256	7.21585e-06	0.00342753	-2.31933	13.1643	C11ORF54;WBP4;CHD5;RORA;RNF7;ZFAND1;BMI1;ZCCHC14;ZDBF2;ING5;RNF114;HERC2;RNF138;ZMYM5;LONRF1;TRIM23;BRAP;MYLIP;ZFHX3;BRD1;PCGF6;CHURC1;ZFYVE20;RC3H1;NR1D2;ZDHHC11;PHC3;KCTD7;TADA2B;RNF168;CYLD;DBF4;RNF103;RNF149;ZNF318;TAB3;MDM4;MATR3;RBAK;ZCCHC4;ZCCHC3;ZCCHC2;TRIM33
ligase activity (GO:0016874)	17/431	0.00129254	0.204652	-2.41143	3.82559	BRAP;MYLIP;HACE1;NEDD4L;RNF7;UBE2J2;RNF168;GCLC;RNF114;HERC2;RNF103;HECTD2;RNF138;RNF149;MTHFD2L;TRIM33;TRIM23
ubiquitin-protein transferase activity (GO:0004842)	13/279	0.0011803	0.204652	-2.39707	3.80282	BRAP;MYLIP;HACE1;RC3H1;NEDD4L;FBXL14;RNF168;HERC2;RNF103;HECTD2;RNF149;TRIM33;TRIM23
NAD+ kinase activity (GO:0003951)	3/17	0.00415993	0.346971	-2.88983	3.05893	DGKE;DGKD;DGKI
diacylglycerol kinase activity (GO:0004143)	3/15	0.00305111	0.346971	-2.83689	3.00289	DGKE;DGKD;DGKI
kinase binding (GO:0019900)	17/487	0.00438279	0.346971	-2.50047	2.64678	MAP3K2;PFKFB2;SMAD1;USP37;CCNT2;BTG1;MAML1;IRS2;SIRT1;HDAC9;PER2;CYLD;PER3;RNF138;CAMK2N1;HCLS1;TRIB3
neutral amino acid transmembrane transporter activity (GO:0015175)	3/24	0.00980371	0.517418	-2.73458	1.80183	SLC7A5;SLC6A9;SLC7A11
sequence-specific DNA binding RNA polymerase II transcription factor activity (GO:0000981)	14/397	0.0086562	0.513962	-2.35481	1.56737	ZNF770;KLF11;PCGF6;ZFHX3;RORA;NR1D2;FOXK1;SOX11;BACH1;PURA;E2F7;ZSCAN18;ZSCAN29;GZF1
protein kinase binding (GO:0019901)	14/437	0.0182198	0.528719	-2.35859	1.50313	MAP3K2;PFKFB2;SMAD1;USP37;CCNT2;MAML1;IRS2;SIRT1;HDAC9;CYLD;RNF138;CAMK2N1;HCLS1;TRIB3
histone binding (GO:0042393)	7/132	0.00843615	0.513962	-2.19949	1.46399	RNF168;ING5;BRD1;CHD5;CHD1;SIRT1;ATAD2B
phosphatase activity (GO:0016791)	10/266	0.0168728	0.528719	-2.2551	1.43717	PTP4A1;PFKFB2;PPM1A;PPP1R15B;NANP;PFKFB4;PPTC7;CTDSPL2;PPAPDC1B;PTPDC1
phosphoric ester hydrolase activity (GO:0042578)	12/360	0.0213686	0.538182	-2.27074	1.40685	PTP4A1;PFKFB2;PPM1A;PPP1R15B;NANP;PFKFB4;PPTC7;PDE4D;CTDSPL2;GPCPD1;PPAPDC1B;PTPDC1
modified amino acid transmembrane transporter activity (GO:0072349)	2/10	0.0161863	0.528719	-1.87695	1.19618	SLC22A5;SLC7A11
histone deacetylase activity (H3-K9 specific) (GO:0032129)	2/13	0.0249263	0.538182	-1.92098	1.19016	HDAC9;SIRT1
transcription cofactor binding (GO:0001221)	2/10	0.0161863	0.528719	-1.83299	1.16816	PER2;RORA
NAD-dependent histone deacetylase activity (H3-K9 specific) (GO:0046969)	2/13	0.0249263	0.538182	-1.80052	1.11552	HDAC9;SIRT1
co-SMAD binding (GO:0070410)	2/12	0.0218381	0.538182	-1.78893	1.10835	SMAD1;TRIM33
L-amino acid transmembrane transporter activity (GO:0015179)	3/42	0.0383116	0.594361	-2.08644	1.08551	SLC7A5;SLC6A9;SLC7A11
SMAD binding (GO:0046332)	4/68	0.0315063	0.594361	-2.03471	1.0586	SMAD1;PPM1A;PURA;TRIM33
amino acid transmembrane transporter activity (GO:0015171)	4/66	0.0287978	0.594361	-1.99805	1.03952	SLC7A5;SLC22A5;SLC6A9;SLC7A11
nuclease activity (GO:0004518)	7/195	0.0513357	0.601074	-2.02106	1.02879	ZC3H12C;CNOT7;TSEN15;RPP30;ALKBH1;REXO4;DCP2
core promoter binding (GO:0001047)	5/111	0.0437773	0.594361	-1.93157	1.00494	SMAD1;RORA;SOX11;NR1D2;E2F7
carbohydrate phosphatase activity (GO:0019203)	2/11	0.0189226	0.528719	-1.56522	0.997512	PFKFB2;PFKFB4
ubiquitin-specific protease activity (GO:0004843)	4/70	0.0343597	0.594361	-1.91679	0.997246	OTUD4;CYLD;USP37;YOD1
Ras GTPase binding (GO:0017016)	7/193	0.0491407	0.601074	-1.95412	0.994721	HACE1;TBC1D20;ZFYVE20;WHAMM;TNPO1;RAPGEF6;DGKI
core promoter sequence-specific DNA binding (GO:0001046)	4/71	0.035841	0.594361	-1.91028	0.993855	SMAD1;RORA;NR1D2;SOX11
tRNA-specific ribonuclease activity (GO:0004549)	2/13	0.0249263	0.538182	-1.60097	0.991895	TSEN15;RPP30
histone deacetylase binding (GO:0042826)	4/75	0.0421312	0.594361	-1.85828	0.966803	PER2;UHRF1BP1;ANKRA2;HDAC9
sugar-phosphatase activity (GO:0050308)	2/10	0.0161863	0.528719	-1.51374	0.964703	PFKFB2;PFKFB4
nuclear localization sequence binding (GO:0008139)	2/9	0.0136361	0.528719	-1.50294	0.957823	BRAP;TNPO1
NAD-dependent histone deacetylase activity (GO:0017136)	2/16	0.035163	0.594361	-1.82182	0.947832	SIRT1;HDAC9
small conjugating protein-specific protease activity (GO:0019783)	4/76	0.0437951	0.594361	-1.7945	0.933618	OTUD4;CYLD;USP37;YOD1
transcription corepressor binding (GO:0001222)	2/8	0.011279	0.528719	-1.42994	0.911299	PER2;RORA
NAD-dependent protein deacetylase activity (GO:0034979)	2/17	0.0388787	0.594361	-1.72602	0.89799	SIRT1;HDAC9
translation regulator activity, nucleic acid binding (GO:0090079)	2/18	0.0427363	0.594361	-1.67927	0.873669	PURA;LARP1
transcription regulatory region sequence-specific DNA binding (GO:0000976)	10/340	0.0666654	0.620903	-1.81461	0.864807	PER2;SMAD1;PCGF6;RORA;SOX11;FOXK1;NR1D2;BACH1;E2F7;GZF1
RNA polymerase II distal enhancer sequence-specific DNA binding transcription factor activity (GO:0003705)	4/84	0.0584162	0.601074	-1.69383	0.862221	PURA;ZFHX3;BACH1;GZF1
small GTPase binding (GO:0031267)	7/209	0.0684247	0.625034	-1.81126	0.851203	HACE1;TBC1D20;ZFYVE20;WHAMM;TNPO1;RAPGEF6;DGKI
SH3/SH2 adaptor activity (GO:0005070)	3/50	0.0575159	0.601074	-1.609	0.819041	TP53BP2;GRB10;STAM
ribonuclease activity (GO:0004540)	4/86	0.0624321	0.617817	-1.65711	0.798	CNOT7;TSEN15;RPP30;DCP2
14-3-3 protein binding (GO:0071889)	2/18	0.0427363	0.594361	-1.52873	0.795349	DDIT4;IRS2
dioxygenase activity (GO:0051213)	4/87	0.0644933	0.620903	-1.66388	0.792974	KDM6B;ALKBH1;ADO;ALKBH8
GTPase binding (GO:0051020)	7/221	0.085498	0.644866	-1.76264	0.773291	HACE1;TBC1D20;ZFYVE20;WHAMM;TNPO1;RAPGEF6;DGKI
methylated histone binding (GO:0035064)	3/50	0.0575159	0.601074	-1.51733	0.772376	ING5;CHD5;CHD1
RNA polymerase II transcription regulatory region sequence-specific DNA binding transcription factor activity involved in negative regulation of transcription (GO:0001227)	4/88	0.06659	0.620903	-1.61703	0.770643	PCGF6;BACH1;E2F7;GZF1
histone deacetylase activity (GO:0004407)	2/20	0.0508548	0.601074	-1.49899	0.763043	HDAC9;SIRT1
GTP-dependent protein binding (GO:0030742)	2/17	0.0388787	0.594361	-1.4461	0.752358	RAB32;RAPGEF6
R-SMAD binding (GO:0070412)	2/22	0.0594746	0.601074	-1.46106	0.743736	PPM1A;TRIM33
phosphoprotein phosphatase activity (GO:0004721)	6/172	0.0760168	0.644866	-1.67382	0.734326	PTP4A1;PPM1A;PPP1R15B;PPTC7;CTDSPL2;PTPDC1
ubiquitinyl hydrolase activity (GO:0036459)	4/105	0.107417	0.644866	-1.64965	0.723721	OTUD4;CYLD;USP37;YOD1
carbohydrate kinase activity (GO:0019200)	2/20	0.0508548	0.601074	-1.38336	0.704183	PFKFB2;PFKFB4
transcription coactivator activity (GO:0003713)	8/291	0.124712	0.644866	-1.56202	0.685278	PER2;ASXL1;GMEB2;MAML1;SOX11;ZFX;MED6;MTDH
secondary active transmembrane transporter activity (GO:0015291)	6/191	0.109783	0.644866	-1.55629	0.682764	CLCN4;SLC22A5;SLC6A9;SLC9A8;SLC5A11;SLC7A11
carboxylic acid transmembrane transporter activity (GO:0046943)	4/101	0.0969621	0.644866	-1.52609	0.669516	SLC7A5;SLC22A5;SLC6A9;SLC7A11
proline-rich region binding (GO:0070064)	2/19	0.0467302	0.601074	-1.30927	0.666467	CYLD;WBP4
protein deacetylase activity (GO:0033558)	2/22	0.0594746	0.601074	-1.30719	0.665412	HDAC9;SIRT1
RNA polymerase binding (GO:0070063)	2/22	0.0594746	0.601074	-1.30626	0.664938	PER2;RRN3
organic acid transmembrane transporter activity (GO:0005342)	4/104	0.104757	0.644866	-1.50183	0.658871	SLC7A5;SLC22A5;SLC6A9;SLC7A11
methyltransferase activity (GO:0008168)	6/210	0.150007	0.644866	-1.41711	0.621705	SETD4;PDPR;RNMT;SETD1B;ZCCHC4;ALKBH8
antiporter activity (GO:0015297)	3/62	0.0931245	0.644866	-1.36788	0.600104	CLCN4;SLC9A8;SLC7A11
iron-sulfur cluster binding (GO:0051536)	3/65	0.103167	0.644866	-1.33906	0.587462	RSAD2;RSAD1;ABCE1
metal cluster binding (GO:0051540)	3/65	0.103167	0.644866	-1.32121	0.579631	RSAD2;RSAD1;ABCE1
insulin-like growth factor binding (GO:0005520)	2/27	0.0829514	0.644866	-1.28428	0.56343	NOV;IGF2R
signal sequence binding (GO:0005048)	2/22	0.0594746	0.601074	-1.09581	0.557811	BRAP;TNPO1
enhancer sequence-specific DNA binding (GO:0001158)	3/70	0.1208	0.644866	-1.2633	0.554227	SOX11;BACH1;GZF1
signaling adaptor activity (GO:0035591)	3/67	0.110091	0.644866	-1.23346	0.541133	GRB10;TP53BP2;STAM
ligase activity, forming carbon-nitrogen bonds (GO:0016879)	4/117	0.141603	0.644866	-1.22632	0.538003	GCLC;MTHFD2L;RNF7;UBE2J2
endonuclease activity (GO:0004519)	4/121	0.153856	0.644866	-1.20229	0.527459	ZC3H12C;TSEN15;RPP30;ALKBH1
exonuclease activity (GO:0004527)	3/75	0.13945	0.644866	-1.17373	0.514929	CNOT7;REXO4;DCP2
transcription factor binding (GO:0008134)	11/464	0.16633	0.644866	-1.16669	0.511842	PER2;ASXL1;PURA;INSIG2;TP53BP2;HCLS1;RORA;HDAC9;SIRT1;MED6;MTDH
NF-kappaB binding (GO:0051059)	2/25	0.0732545	0.644369	-1.13154	0.497295	TP53BP2;MTDH
exoribonuclease activity, producing 5'-phosphomonoesters (GO:0016896)	2/25	0.0732545	0.644369	-1.13134	0.497205	CNOT7;DCP2
exoribonuclease activity (GO:0004532)	2/29	0.0930139	0.644866	-1.12683	0.494354	CNOT7;DCP2
transferase activity, transferring one-carbon groups (GO:0016741)	6/218	0.168688	0.644866	-1.08179	0.474595	SETD4;PDPR;RNMT;SETD1B;ZCCHC4;ALKBH8
cysteine-type peptidase activity (GO:0008234)	5/172	0.171156	0.644866	-1.05753	0.463951	OTUD4;CYLD;USP37;CAPN7;YOD1
kinesin binding (GO:0019894)	2/29	0.0930139	0.644866	-1.03117	0.452388	AP1AR;SYBU
RNA polymerase II transcription cofactor activity (GO:0001104)	3/78	0.151078	0.644866	-0.995214	0.436612	MED20;SOX11;MED6
peptide antigen binding (GO:0042605)	2/35	0.125062	0.644866	-0.944024	0.414155	SLC7A5;MAML1
translation regulator activity (GO:0045182)	2/33	0.114101	0.644866	-0.938048	0.411533	PURA;LARP1
exonuclease activity, active with either ribo- or deoxyribonucleic acids and producing 5'-phosphomonoesters (GO:0016796)	2/37	0.136262	0.644866	-0.902157	0.395787	CNOT7;DCP2
insulin receptor binding (GO:0005158)	2/32	0.108719	0.644866	-0.889741	0.39034	GRB10;IRS2
RNA methyltransferase activity (GO:0008173)	2/36	0.130634	0.644866	-0.874969	0.383859	RNMT;ALKBH8
acid-amino acid ligase activity (GO:0016881)	3/81	0.163004	0.644866	-0.868544	0.381041	GCLC;RNF7;UBE2J2
deacetylase activity (GO:0019213)	2/35	0.125062	0.644866	-0.812889	0.356624	HDAC9;SIRT1
mRNA 3'-UTR binding (GO:0003730)	2/35	0.125062	0.644866	-0.780913	0.342596	LARP1;RC3H1
phosphatidylinositol binding (GO:0035091)	5/178	0.187904	0.644866	-0.77131	0.338383	ARHGAP32;SNX16;ZCCHC2;ZCCHC14;PIK3C2B
organic anion transmembrane transporter activity (GO:0008514)	4/130	0.182791	0.644866	-0.707842	0.310539	SLC7A5;SLC22A5;SLC6A9;SLC7A11
enhancer binding (GO:0035326)	3/83	0.171107	0.644866	-0.666877	0.292567	SOX11;BACH1;GZF1
4 iron, 4 sulfur cluster binding (GO:0051539)	2/39	0.147675	0.644866	-0.603935	0.264954	RSAD2;RSAD1
ubiquitin protein ligase binding (GO:0031625)	5/182	0.199388	0.644866	-0.592327	0.259861	PER3;HERC2;PDE4D;ZNF746;TRIB3
small conjugating protein ligase binding (GO:0044389)	5/182	0.199388	0.644866	-0.579305	0.254148	PER3;HERC2;PDE4D;ZNF746;TRIB3
Rab GTPase binding (GO:0017137)	3/84	0.175202	0.644866	-0.571099	0.250548	HACE1;TBC1D20;ZFYVE20
potassium channel regulator activity (GO:0015459)	2/40	0.153452	0.644866	-0.560724	0.245996	NEDD4L;KCNAB1
protein self-association (GO:0043621)	2/40	0.153452	0.644866	-0.541614	0.237613	RSAD2;DYRK1A
small conjugating protein binding (GO:0032182)	3/88	0.191844	0.644866	-0.528784	0.231984	PER2;RNF168;HERC2
RNA polymerase II regulatory region sequence-specific DNA binding (GO:0000977)	7/284	0.209324	0.644866	-0.496666	0.217893	SMAD1;PCGF6;SOX11;FOXK1;BACH1;E2F7;GZF1
RNA polymerase II regulatory region DNA binding (GO:0001012)	7/288	0.218834	0.646638	-0.45723	0.199338	SMAD1;PCGF6;SOX11;FOXK1;BACH1;E2F7;GZF1
magnesium ion binding (GO:0000287)	5/190	0.223042	0.646638	-0.334271	0.145732	PPM1A;GCLC;FIGNL1;REV1;AASDHPPT
RNA polymerase II core promoter sequence-specific DNA binding (GO:0000979)	2/43	0.171033	0.644866	-0.0544435	0.023885	SMAD1;SOX11
active transmembrane transporter activity (GO:0022804)	7/307	0.265952	0.656566	-0.0493005	0.0207423	SLC22A5;CLCN4;SLC6A9;SLC9A8;ATP6V1B2;SLC5A11;SLC7A11
calcium ion binding (GO:0005509)	2/698	0.99992	0.99992	3.42888	-0.000274938	NOTCH2NL;CELSR3
protein homodimerization activity (GO:0042803)	4/653	0.995672	0.997772	3.47693	-0.0077545	DGKD;CHKA;HPS4;TMEM192
endopeptidase activity (GO:0004175)	2/411	0.992658	0.996855	3.44017	-0.0108359	USP37;CAPN7
protein serine/threonine/tyrosine kinase activity (GO:0004712)	2/44	0.176966	0.644866	0.0591425	-0.0259465	DYRK1A;ACVR2B
transferase activity, transferring acyl groups (GO:0016746)	1/243	0.983728	0.98998	3.55069	-0.0357569	ZDHHC11
peptidase regulator activity (GO:0061134)	1/209	0.970977	0.987663	3.41333	-0.0423717	EBAG9
ion channel activity (GO:0005216)	3/396	0.963637	0.987663	3.44959	-0.0428217	CLCN4;KCNAB1;TRPM7
substrate-specific channel activity (GO:0022838)	3/406	0.968022	0.987663	3.46301	-0.0429883	CLCN4;KCNAB1;TRPM7
G-protein coupled receptor binding (GO:0001664)	1/229	0.979346	0.987663	3.49724	-0.0434132	PDE4D
glycosaminoglycan binding (GO:0005539)	1/190	0.959925	0.987663	3.49798	-0.0434224	LIPG
cytokine activity (GO:0005125)	1/213	0.972885	0.987663	3.5024	-0.0434774	CLCF1
passive transmembrane transporter activity (GO:0022803)	3/427	0.975664	0.987663	3.51152	-0.0435905	CLCN4;KCNAB1;TRPM7
gated channel activity (GO:0022836)	2/323	0.97302	0.987663	3.52103	-0.0437085	CLCN4;KCNAB1
channel activity (GO:0015267)	3/427	0.975664	0.987663	3.52472	-0.0437543	CLCN4;KCNAB1;TRPM7
cytokine receptor binding (GO:0005126)	1/228	0.978991	0.987663	3.55224	-0.044096	CLCF1
transferase activity, transferring acyl groups other than amino-acyl groups (GO:0016747)	1/203	0.967862	0.987663	3.56176	-0.0442142	ZDHHC11
transcription corepressor activity (GO:0003714)	5/208	0.278968	0.665432	0.119491	-0.0486712	ASXL1;TRIB3;SIRT1;HDAC9;E2F7
cation channel activity (GO:0005261)	2/285	0.953532	0.984626	3.41085	-0.052847	KCNAB1;TRPM7
core promoter proximal region DNA binding (GO:0001159)	1/178	0.950879	0.984025	3.55332	-0.0572218	GZF1
core promoter proximal region sequence-specific DNA binding (GO:0000987)	1/176	0.949185	0.984025	3.56608	-0.0574273	GZF1
manganese ion binding (GO:0030145)	2/45	0.182932	0.644866	0.136113	-0.0597143	PPM1A;DCP2
iron ion binding (GO:0005506)	1/172	0.945621	0.982866	3.55793	-0.061489	ALKBH1
GTPase activator activity (GO:0005096)	2/265	0.938476	0.979727	3.28286	-0.0672362	ARHGAP32;TBC1D20
RNA polymerase activity (GO:0034062)	2/47	0.194947	0.644866	0.162484	-0.0712837	CRCP;MED20
RNA polymerase II core promoter proximal region sequence-specific DNA binding (GO:0000978)	1/167	0.940814	0.980014	3.60545	-0.072788	GZF1
DNA-directed RNA polymerase activity (GO:0003899)	2/47	0.194947	0.644866	0.183009	-0.0802882	CRCP;MED20
ATP binding (GO:0005524)	28/1494	0.307037	0.668445	0.254094	-0.102349	PFKFB2;SCYL3;PFKFB4;DGKE;DGKD;SLC22A5;CHD7;CHD5;UBE2J2;CHD1;PIK3C2B;ATAD2B;FIGNL1;TRPM7;ATAD1;MAP3K2;CHKA;DYRK1A;KTI12;ACVR2B;GCLC;CLCN4;LATS2;ATP6V1B2;ALPK3;TRIB3;ABCE1;DGKI
RNA polymerase II core promoter proximal region sequence-specific DNA binding transcription factor activity involved in positive regulation of transcription (GO:0001077)	1/151	0.922402	0.965068	3.61595	-0.128571	SOX11
voltage-gated cation channel activity (GO:0022843)	1/149	0.919732	0.964398	3.59943	-0.130482	KCNAB1
structure-specific DNA binding (GO:0043566)	2/241	0.914328	0.960853	3.29379	-0.131532	PURA;JDP2
oxidoreductase activity, acting on paired donors, with incorporation or reduction of molecular oxygen, 2-oxoglutarate as one donor, and incorporation of one atom each of oxygen into both donors (GO:0016706)	2/49	0.207059	0.644866	0.320413	-0.140569	ALKBH1;ALKBH8
protein C-terminus binding (GO:0008022)	4/162	0.296587	0.667044	0.385048	-0.155905	PPM1A;CEP120;YEATS4;SIRT1
heparin binding (GO:0008201)	1/140	0.906538	0.954779	3.58764	-0.166018	LIPG
UDP-glycosyltransferase activity (GO:0008194)	1/132	0.89301	0.942621	3.68516	-0.217758	PIGA
enzyme activator activity (GO:0008047)	5/446	0.872877	0.932279	3.11629	-0.218524	ARHGAP32;DBF4;TBC1D20;EBAG9;TRIM23
carboxylic ester hydrolase activity (GO:0052689)	3/111	0.293181	0.667044	0.543582	-0.220096	CHKA;LIPG;ABHD6
sulfur compound binding (GO:1901681)	2/206	0.862946	0.931132	3.13234	-0.223506	ACBD5;LIPG
RNA polymerase II transcription factor binding transcription factor activity (GO:0001076)	3/112	0.297712	0.667044	0.566767	-0.229483	MED20;SOX11;MED6
hydrolase activity, acting on glycosyl bonds (GO:0016798)	1/128	0.885532	0.93681	3.65559	-0.238618	FUCA1
direct ligand regulated sequence-specific DNA binding transcription factor activity (GO:0098531)	2/50	0.213145	0.644866	0.549163	-0.240924	NR1D2;RORA
calcium ion transmembrane transporter activity (GO:0015085)	1/127	0.883583	0.93681	3.69329	-0.241079	TRPM7
monovalent inorganic cation transmembrane transporter activity (GO:0015077)	4/343	0.831396	0.923305	3.03248	-0.241977	SLC6A9;SLC9A8;ATP6V1B2;KCNAB1
mRNA binding (GO:0003729)	3/112	0.297712	0.667044	0.600363	-0.243086	LARP1;TRA2B;RC3H1
RNA polymerase II transcription regulatory region sequence-specific DNA binding transcription factor activity involved in positive regulation of transcription (GO:0001228)	2/202	0.855547	0.925706	3.1828	-0.245708	SOX11;BACH1
organic acid binding (GO:0043177)	2/201	0.853642	0.925706	3.20964	-0.24778	GCLC;IGF2R
carboxylic acid binding (GO:0031406)	2/200	0.851713	0.925706	3.21063	-0.247856	GCLC;IGF2R
ligand-activated sequence-specific DNA binding RNA polymerase II transcription factor activity (GO:0004879)	2/50	0.213145	0.644866	0.566642	-0.248593	NR1D2;RORA
inorganic cation transmembrane transporter activity (GO:0022890)	6/497	0.845398	0.923305	3.12834	-0.249627	SLC6A9;MMGT1;SLC9A8;ATP6V1B2;KCNAB1;TRPM7
voltage-gated channel activity (GO:0022832)	2/189	0.828932	0.923305	3.13225	-0.249939	CLCN4;KCNAB1
guanyl-nucleotide exchange factor activity (GO:0005085)	2/196	0.843767	0.923305	3.1333	-0.250023	HERC2;RAPGEF6
small GTPase regulator activity (GO:0005083)	2/195	0.841721	0.923305	3.14357	-0.250842	TBC1D20;WASL
voltage-gated ion channel activity (GO:0005244)	2/189	0.828932	0.923305	3.1463	-0.25106	CLCN4;KCNAB1
peptide binding (GO:0042277)	4/172	0.334077	0.670559	0.630722	-0.252064	BRAP;SLC7A5;MAML1;TNPO1
endoribonuclease activity (GO:0004521)	2/50	0.213145	0.644866	0.582271	-0.255449	TSEN15;RPP30
Ras GTPase activator activity (GO:0005099)	1/124	0.877534	0.932503	3.75286	-0.262263	TBC1D20
inorganic anion transmembrane transporter activity (GO:0015103)	1/119	0.86675	0.931462	3.7006	-0.262741	CLCN4
peptide receptor activity (GO:0001653)	1/123	0.875449	0.932373	3.7544	-0.262892	CRCP
G-protein coupled peptide receptor activity (GO:0008528)	1/121	0.871173	0.932279	3.77083	-0.264423	CRCP
potassium channel activity (GO:0005267)	1/118	0.864483	0.931132	3.77077	-0.26906	KCNAB1
metal ion transmembrane transporter activity (GO:0046873)	5/400	0.806069	0.911626	2.93351	-0.271426	SLC6A9;MMGT1;SLC9A8;KCNAB1;TRPM7
lyase activity (GO:0016829)	2/177	0.800548	0.909713	3.01908	-0.285683	TGDS;ALKBH1
antigen binding (GO:0003823)	2/212	0.873398	0.932279	4.16203	-0.291855	SLC7A5;MAML1
amino acid binding (GO:0016597)	1/107	0.836856	0.923305	3.66503	-0.292452	GCLC
hydrolase activity, acting on acid anhydrides, catalyzing transmembrane movement of substances (GO:0016820)	1/108	0.839584	0.923305	3.75205	-0.299396	ATP6V1B2
calcium channel activity (GO:0005262)	1/108	0.839584	0.923305	3.77362	-0.301117	TRPM7
ATPase activity, coupled to movement of substances (GO:0043492)	1/105	0.831262	0.923305	3.77935	-0.301574	ATP6V1B2
ATPase activity, coupled to transmembrane movement of substances (GO:0042626)	1/104	0.828394	0.923305	3.7821	-0.301794	ATP6V1B2
P-P-bond-hydrolysis-driven transmembrane transporter activity (GO:0015405)	1/111	0.847497	0.923305	3.79182	-0.302569	ATP6V1B2
exopeptidase activity (GO:0008238)	1/111	0.847497	0.923305	3.80112	-0.303312	JOSD1
primary active transmembrane transporter activity (GO:0015399)	1/111	0.847497	0.923305	3.80724	-0.3038	ATP6V1B2
actin binding (GO:0003779)	5/386	0.780954	0.893766	2.70862	-0.30421	SPIRE1;HCLS1;TRPM7;WASL;WHAMM
hydrolase activity, hydrolyzing O-glycosyl compounds (GO:0004553)	1/101	0.819494	0.922417	3.7882	-0.305929	FUCA1
structural constituent of cytoskeleton (GO:0005200)	1/100	0.816427	0.921147	3.7397	-0.307164	YEATS4
protein serine/threonine phosphatase activity (GO:0004722)	2/52	0.225366	0.646638	0.721068	-0.314363	PPM1A;PPP1R15B
protein kinase inhibitor activity (GO:0004860)	2/54	0.237638	0.646638	0.723711	-0.315515	CAMK2N1;TRIB3
amide binding (GO:0033218)	4/177	0.352926	0.670559	0.821387	-0.328262	BRAP;SLC7A5;MAML1;TNPO1
tubulin binding (GO:0015631)	3/241	0.773676	0.887672	2.79946	-0.333564	CEP350;WHAMM;SYBU
PDZ domain binding (GO:0030165)	1/96	0.80363	0.911036	3.74364	-0.348805	SLC22A5
steroid hormone receptor activity (GO:0003707)	2/57	0.256104	0.646638	0.812494	-0.354222	NR1D2;RORA
protein phosphatase binding (GO:0019903)	1/94	0.796902	0.907742	3.74863	-0.362849	IRS2
kinase inhibitor activity (GO:0019210)	2/57	0.256104	0.646638	0.841567	-0.366897	CAMK2N1;TRIB3
growth factor binding (GO:0019838)	3/123	0.347685	0.670559	0.919279	-0.367384	NOV;ACVR2B;IGF2R
oxidoreductase activity, acting on paired donors, with incorporation or reduction of molecular oxygen (GO:0016705)	2/163	0.762251	0.883096	2.96192	-0.36823	ALKBH1;ALKBH8
growth factor activity (GO:0008083)	2/163	0.762251	0.883096	2.96522	-0.368639	NOV;CLCF1
RNA polymerase II distal enhancer sequence-specific DNA binding (GO:0000980)	2/56	0.249944	0.646638	0.854326	-0.372459	BACH1;GZF1
receptor signaling protein serine/threonine kinase activity (GO:0004702)	2/57	0.256104	0.646638	0.861337	-0.375516	MAP3K2;ACVR2B
p53 binding (GO:0002039)	2/56	0.249944	0.646638	0.861747	-0.375694	TRIAP1;SIRT1
receptor signaling protein activity (GO:0005057)	3/124	0.352223	0.670559	0.942911	-0.376828	MAP3K2;SMAD1;ACVR2B
oxidoreductase activity, acting on the CH-CH group of donors (GO:0016627)	2/56	0.249944	0.646638	0.870633	-0.379568	RSAD1;LBR
hydrolase activity, acting on carbon-nitrogen (but not peptide) bonds (GO:0016810)	3/123	0.347685	0.670559	0.962361	-0.384601	MTHFD2L;SIRT1;HDAC9
chromatin binding (GO:0003682)	8/420	0.415881	0.697131	1.07343	-0.387274	TADA2B;RNF168;ING5;STAG1;DMTF1;MIER3;CHD7;JDP2
anion transmembrane transporter activity (GO:0008509)	5/245	0.399905	0.690744	1.04693	-0.387349	SLC7A5;CLCN4;SLC22A5;SLC6A9;SLC7A11
hormone receptor binding (GO:0051427)	2/160	0.753262	0.876959	3.01045	-0.395256	PER2;ASXL1
coenzyme binding (GO:0050662)	4/188	0.394357	0.688204	1.07343	-0.401108	GCLC;ACBD5;TGDS;SIRT1
divalent inorganic cation transmembrane transporter activity (GO:0072509)	2/154	0.734408	0.86777	2.96361	-0.420323	MMGT1;TRPM7
hydrolase activity, acting on carbon-nitrogen (but not peptide) bonds, in linear amides (GO:0016811)	2/60	0.274596	0.658754	1.01828	-0.425035	HDAC9;SIRT1
phospholipase activity (GO:0004620)	1/90	0.782751	0.893766	3.79697	-0.426444	LIPG
transferase activity, transferring hexosyl groups (GO:0016758)	4/194	0.416811	0.697131	1.21406	-0.438011	PIGA;ALG2;B4GALT6;ALG10B
RNA polymerase II core promoter proximal region sequence-specific DNA binding transcription factor activity involved in negative regulation of transcription (GO:0001078)	2/63	0.293068	0.667044	1.09866	-0.444845	BACH1;GZF1
carbon-oxygen lyase activity (GO:0016835)	2/62	0.286916	0.667044	1.10783	-0.448557	TGDS;ALKBH1
symporter activity (GO:0015293)	3/130	0.379355	0.684077	1.18368	-0.449426	SLC22A5;SLC6A9;SLC5A11
ATPase activity (GO:0016887)	7/395	0.501721	0.745476	1.542	-0.452934	ATAD1;ATP6V1B2;CHD5;GTF2H1;LONRF1;ABCE1;CHD1
transferase activity, transferring glycosyl groups (GO:0016757)	5/280	0.512603	0.751502	1.58815	-0.453706	PIGA;ALG2;B4GALT6;ALG10B;SIRT1
nucleoside-triphosphatase regulator activity (GO:0060589)	5/330	0.655952	0.81994	2.30236	-0.457073	ARHGAP32;TBC1D20;TSC1;WASL;DGKI
guanyl ribonucleotide binding (GO:0032561)	6/405	0.680882	0.825682	2.39882	-0.459484	RAB32;ARL5B;EIF5;RRAGD;RND3;TRIM23
carbohydrate binding (GO:0030246)	4/278	0.691559	0.831297	2.49126	-0.460307	FUCA1;GPCPD1;CLEC2D;IGF2R
lipid transporter activity (GO:0005319)	1/87	0.771497	0.887315	3.85733	-0.461165	TRIAP1
voltage-gated potassium channel activity (GO:0005249)	1/86	0.767618	0.884996	3.77536	-0.461241	KCNAB1
guanyl nucleotide binding (GO:0019001)	6/406	0.683143	0.825682	2.41043	-0.461707	RAB32;ARL5B;EIF5;RRAGD;RND3;TRIM23
chloride transmembrane transporter activity (GO:0015108)	1/86	0.767618	0.884996	3.80446	-0.464797	CLCN4
enzyme inhibitor activity (GO:0004857)	5/336	0.671242	0.823876	2.43098	-0.470968	PPP1R2;CAMK2N1;TRIB3;ABCE1;DGKI
GTP binding (GO:0005525)	6/385	0.633526	0.805031	2.17372	-0.471426	RAB32;ARL5B;EIF5;RRAGD;RND3;TRIM23
ATPase activity, coupled (GO:0042623)	5/272	0.487457	0.733787	1.53297	-0.474511	ATP6V1B2;CHD5;GTF2H1;LONRF1;CHD1
protein binding, bridging (GO:0030674)	3/134	0.397315	0.688776	1.27415	-0.475053	GRB10;TP53BP2;STAM
beta-catenin binding (GO:0008013)	2/67	0.317592	0.668445	1.18614	-0.477778	KDM6B;RORA
cofactor binding (GO:0048037)	5/266	0.468308	0.721241	1.46357	-0.478269	ACBD5;GCLC;TGDS;GPT2;SIRT1
protein serine/threonine kinase activity (GO:0004674)	7/449	0.63555	0.805031	2.21291	-0.479925	MAP3K2;LATS2;DYRK1A;ALPK3;TRPM7;GTF2H1;ACVR2B
nucleotidyltransferase activity (GO:0016779)	3/140	0.423984	0.704905	1.37531	-0.480934	CRCP;MED20;REV1
monosaccharide binding (GO:0048029)	2/66	0.311476	0.668445	1.19423	-0.481037	FUCA1;IGF2R
RNA polymerase II core promoter proximal region sequence-specific DNA binding transcription factor activity (GO:0000982)	3/204	0.670836	0.823876	2.49797	-0.483946	SOX11;BACH1;GZF1
GTPase activity (GO:0003924)	4/224	0.525174	0.752667	1.7047	-0.484359	RAB32;EIF5;RND3;TRIM23
protein heterodimerization activity (GO:0046982)	7/408	0.535584	0.752667	1.71963	-0.488603	GCLC;DGKD;CLCF1;MAFG;RRAGD;ALG2;JDP2
Rho GTPase binding (GO:0017048)	2/67	0.317592	0.668445	1.21599	-0.489801	HACE1;WHAMM
tetrapyrrole binding (GO:0046906)	2/146	0.707386	0.842126	2.85818	-0.49111	HERC2;BACH1
solute:cation symporter activity (GO:0015294)	1/82	0.751437	0.876959	3.74524	-0.491729	SLC6A9
binding, bridging (GO:0060090)	3/146	0.450244	0.716723	1.49229	-0.49703	GRB10;TP53BP2;STAM
protein transporter activity (GO:0008565)	1/81	0.747219	0.876368	3.79536	-0.50087	COG2
anion channel activity (GO:0005253)	1/80	0.74293	0.875662	3.81519	-0.506562	CLCN4
phosphatase binding (GO:0019902)	3/136	0.406245	0.690769	1.37302	-0.507948	CNST;ELL;IRS2
glycoprotein binding (GO:0001948)	1/81	0.747219	0.876368	3.85233	-0.508389	IGF2R
GTPase regulator activity (GO:0030695)	5/310	0.601851	0.783495	2.09237	-0.510519	ARHGAP32;TBC1D20;TSC1;WASL;DGKI
steroid binding (GO:0005496)	1/82	0.751437	0.876959	3.90195	-0.512305	RORA
kinase regulator activity (GO:0019207)	2/141	0.689363	0.831085	2.83012	-0.523638	CAMK2N1;TRIB3
protein tyrosine kinase activity (GO:0004713)	2/142	0.693039	0.831297	2.86066	-0.528561	DYRK1A;IGF2R
heme binding (GO:0020037)	2/137	0.6743	0.825496	2.76564	-0.530371	HERC2;BACH1
potassium ion transmembrane transporter activity (GO:0015079)	2/138	0.67812	0.825682	2.80109	-0.536536	SLC9A8;KCNAB1
structural constituent of ribosome (GO:0003735)	3/160	0.509478	0.749232	1.86996	-0.539871	CYLD;RPL27A;RPL37
phospholipid binding (GO:0005543)	5/296	0.5613	0.759594	1.96639	-0.540701	ARHGAP32;SNX16;ZCCHC2;ZCCHC14;PIK3C2B
helicase activity (GO:0004386)	3/150	0.467482	0.721241	1.6568	-0.541413	CHD7;CHD5;CHD1
nuclear hormone receptor binding (GO:0035257)	2/139	0.681904	0.825682	2.83701	-0.543417	PER2;ASXL1
isomerase activity (GO:0016853)	3/159	0.505354	0.745476	1.85497	-0.544866	PUS10;GNPDA1;PPIL4
sodium ion transmembrane transporter activity (GO:0015081)	2/128	0.638256	0.806308	2.71731	-0.585009	SLC6A9;SLC9A8
single-stranded DNA binding (GO:0003697)	1/76	0.725038	0.858836	3.88895	-0.591809	PURA
microtubule binding (GO:0008017)	3/171	0.553606	0.757818	2.14306	-0.594299	CEP350;WHAMM;SYBU
N-methyltransferase activity (GO:0008170)	2/72	0.347956	0.670559	1.51643	-0.606031	RNMT;SETD1B
phosphatase regulator activity (GO:0019208)	1/75	0.720375	0.855445	3.91306	-0.610957	PPP1R2
SH3 domain binding (GO:0017124)	2/119	0.599172	0.783495	2.60553	-0.635723	TP53BP2;HCLS1
protein kinase regulator activity (GO:0019887)	2/121	0.608123	0.78566	2.6575	-0.64107	CAMK2N1;TRIB3
alcohol binding (GO:0043178)	2/89	0.447089	0.716723	1.92782	-0.64209	CHKA;RORA
cysteine-type endopeptidase activity (GO:0004197)	2/76	0.371925	0.680877	1.67423	-0.64353	USP37;CAPN7
S-adenosylmethionine-dependent methyltransferase activity (GO:0008757)	2/113	0.571408	0.770756	2.48579	-0.647261	RNMT;SETD1B
protein N-terminus binding (GO:0047485)	2/89	0.447089	0.716723	1.96047	-0.652965	ALG2;TSC1
ubiquitin binding (GO:0043130)	2/77	0.377863	0.684077	1.72398	-0.654571	RNF168;PER2
ATP-dependent helicase activity (GO:0008026)	2/89	0.447089	0.716723	1.96559	-0.654671	CHD5;CHD1
purine NTP-dependent helicase activity (GO:0070035)	2/89	0.447089	0.716723	1.99423	-0.664209	CHD5;CHD1
protein tyrosine phosphatase activity (GO:0004725)	2/103	0.522124	0.752667	2.34492	-0.666266	PTP4A1;PTPDC1
channel regulator activity (GO:0016247)	2/102	0.516992	0.752667	2.3553	-0.669218	NEDD4L;KCNAB1
hydrogen ion transmembrane transporter activity (GO:0015078)	2/104	0.527219	0.752667	2.36966	-0.673298	SLC9A8;ATP6V1B2
ion channel binding (GO:0044325)	2/80	0.395536	0.688204	1.80704	-0.675237	PDE4D;NEDD4L
lipase activity (GO:0016298)	2/105	0.532278	0.752667	2.37844	-0.675793	LIPG;ABHD6
DNA-dependent ATPase activity (GO:0008094)	2/80	0.395536	0.688204	1.8185	-0.679519	GTF2H1;CHD1
chloride channel activity (GO:0005254)	1/72	0.705908	0.842126	3.95895	-0.680251	CLCN4
phosphoric diester hydrolase activity (GO:0008081)	2/90	0.452667	0.716723	2.04397	-0.680778	PDE4D;GPCPD1
double-stranded DNA binding (GO:0003690)	2/109	0.552142	0.757818	2.48212	-0.688322	PURA;JDP2
RNA polymerase II transcription factor binding (GO:0001085)	2/90	0.452667	0.716723	2.06807	-0.688804	HCLS1;MTDH
protein methyltransferase activity (GO:0008276)	1/72	0.705908	0.842126	4.03525	-0.693361	SETD1B
transmembrane receptor protein kinase activity (GO:0019199)	2/82	0.40719	0.690769	1.89511	-0.701096	ACVR2B;IGF2R
translation factor activity, nucleic acid binding (GO:0008135)	2/92	0.463727	0.719838	2.15541	-0.708547	EIF5;SOX11
drug binding (GO:0008144)	2/93	0.469208	0.721241	2.20407	-0.720248	CHKA;PDE4D
ATPase activity, coupled to transmembrane movement of ions (GO:0042625)	1/67	0.680121	0.825682	3.98369	-0.763057	ATP6V1B2
transmembrane receptor protein tyrosine kinase activity (GO:0004714)	1/65	0.669187	0.823876	3.96916	-0.768968	IGF2R
cation-transporting ATPase activity (GO:0019829)	1/65	0.669187	0.823876	3.96966	-0.769064	ATP6V1B2
protein phosphatase regulator activity (GO:0019888)	1/65	0.669187	0.823876	3.97729	-0.770543	PPP1R2
transferase activity, transferring sulfur-containing groups (GO:0016782)	1/64	0.663581	0.823876	4.068	-0.788117	CHST3
damaged DNA binding (GO:0003684)	1/64	0.663581	0.823876	4.08837	-0.792064	REV1
collagen binding (GO:0005518)	1/62	0.652085	0.817257	4.05922	-0.819159	LRRC15
Rab GTPase activator activity (GO:0005097)	1/61	0.646191	0.812012	4.21435	-0.877595	TBC1D20
chaperone binding (GO:0051087)	1/60	0.640197	0.806615	4.09168	-0.879339	TSC1
SNARE binding (GO:0000149)	1/59	0.634103	0.805031	4.06677	-0.881982	SYBU
monocarboxylic acid binding (GO:0033293)	1/59	0.634103	0.805031	4.10232	-0.889691	IGF2R
pyridoxal phosphate binding (GO:0030170)	1/57	0.621604	0.795854	4.17081	-0.952361	GPT2
calcium-dependent protein binding (GO:0048306)	1/56	0.615196	0.791919	4.09647	-0.955691	ALG2
deoxyribonuclease activity (GO:0004536)	1/57	0.621604	0.795854	4.22751	-0.965308	ALKBH1
repressing transcription factor binding (GO:0070491)	1/55	0.60868	0.78566	4.0355	-0.973486	HDAC9
intramolecular oxidoreductase activity (GO:0016860)	1/55	0.60868	0.78566	4.15865	-1.00319	GNPDA1
copper ion binding (GO:0005507)	1/53	0.595317	0.781148	4.11349	-1.01599	RNF7
translation initiation factor activity (GO:0003743)	1/54	0.602054	0.783495	4.22504	-1.03087	EIF5
sulfotransferase activity (GO:0008146)	1/52	0.588466	0.778611	4.23584	-1.05999	CHST3
solute:sodium symporter activity (GO:0015370)	1/50	0.574416	0.770756	4.08084	-1.06258	SLC6A9
double-stranded RNA binding (GO:0003725)	1/53	0.595317	0.781148	4.31505	-1.06578	MTDH
DNA helicase activity (GO:0003678)	1/51	0.5815	0.775877	4.21976	-1.07081	CHD1
phosphoprotein binding (GO:0051219)	1/52	0.588466	0.778611	4.28295	-1.07178	IGF2R
transferase activity, transferring pentosyl groups (GO:0016763)	1/53	0.595317	0.781148	4.37977	-1.08176	SIRT1
NAD binding (GO:0051287)	1/50	0.574416	0.770756	4.15824	-1.08274	SIRT1
extracellular matrix binding (GO:0050840)	1/51	0.5815	0.775877	4.35495	-1.10512	LRRC15
histone methyltransferase activity (GO:0042054)	1/52	0.588466	0.778611	4.44486	-1.1123	SETD1B
myosin binding (GO:0017022)	1/48	0.559888	0.759594	4.25479	-1.16994	TRPM7
anion:cation symporter activity (GO:0015296)	1/48	0.559888	0.759594	4.28739	-1.17891	SLC6A9
3'-5' exonuclease activity (GO:0008408)	1/45	0.537167	0.752667	4.36247	-1.23952	CNOT7
GDP binding (GO:0019003)	1/48	0.559888	0.759594	4.53561	-1.24716	TRIM23
cis-trans isomerase activity (GO:0016859)	1/43	0.521374	0.752667	4.39088	-1.24759	PPIL4
ATPase binding (GO:0051117)	1/43	0.521374	0.752667	4.42277	-1.25665	PDE4D
protein kinase C binding (GO:0005080)	1/45	0.537167	0.752667	4.45872	-1.26687	HDAC9
syntaxin binding (GO:0019905)	1/44	0.529336	0.752667	4.45972	-1.26715	SYBU
non-membrane spanning protein tyrosine kinase activity (GO:0004715)	1/46	0.544867	0.75676	4.55723	-1.27014	DYRK1A
endonuclease activity, active with either ribo- or deoxyribonucleic acids and producing 5'-phosphomonoesters (GO:0016893)	1/47	0.552441	0.757818	4.59942	-1.27548	RPP30
DNA polymerase activity (GO:0034061)	1/45	0.537167	0.752667	4.5119	-1.28198	REV1
protein tyrosine/serine/threonine phosphatase activity (GO:0008138)	1/46	0.544867	0.75676	4.60336	-1.283	PTPDC1
lysine N-methyltransferase activity (GO:0016278)	1/47	0.552441	0.757818	4.65986	-1.29224	SETD1B
hydro-lyase activity (GO:0016836)	1/45	0.537167	0.752667	4.55003	-1.29281	TGDS
protein-lysine N-methyltransferase activity (GO:0016279)	1/47	0.552441	0.757818	4.68187	-1.29834	SETD1B
retinoic acid receptor binding (GO:0042974)	1/46	0.544867	0.75676	4.66133	-1.29915	ASXL1
acetylglucosaminyltransferase activity (GO:0008375)	1/44	0.529336	0.752667	4.59249	-1.30487	PIGA
phospholipid transporter activity (GO:0005548)	1/41	0.505045	0.745476	4.50379	-1.32291	TRIAP1
peptidyl-prolyl cis-trans isomerase activity (GO:0003755)	1/41	0.505045	0.745476	4.51264	-1.32551	PPIL4
endodeoxyribonuclease activity (GO:0004520)	1/45	0.537167	0.752667	4.67712	-1.32892	ALKBH1
RNA polymerase II transcription factor binding transcription factor activity involved in positive regulation of transcription (GO:0001190)	1/40	0.496674	0.744227	4.52168	-1.33575	SOX11
histone-lysine N-methyltransferase activity (GO:0018024)	1/41	0.505045	0.745476	4.84087	-1.42192	SETD1B
nucleosome binding (GO:0031491)	1/39	0.488161	0.733787	4.78571	-1.48135	RNF168
phosphatase inhibitor activity (GO:0019212)	1/38	0.479506	0.725367	4.73327	-1.51975	PPP1R2
sterol binding (GO:0032934)	1/38	0.479506	0.725367	4.76731	-1.53067	RORA
retinoid binding (GO:0005501)	1/38	0.479506	0.725367	4.78215	-1.53544	IGF2R
isoprenoid binding (GO:0019840)	1/38	0.479506	0.725367	4.8552	-1.55889	IGF2R
protein phosphatase inhibitor activity (GO:0004864)	1/36	0.461756	0.719128	4.76881	-1.57236	PPP1R2
scaffold protein binding (GO:0097110)	1/35	0.452656	0.716723	4.76027	-1.58548	PDE4D
cyclic nucleotide binding (GO:0030551)	1/36	0.461756	0.719128	4.83416	-1.5939	PDE4D
peptidase activator activity (GO:0016504)	1/37	0.470705	0.721241	4.89258	-1.5988	EBAG9
ion channel inhibitor activity (GO:0008200)	1/34	0.443403	0.716723	4.82894	-1.60836	NEDD4L
ATP-dependent DNA helicase activity (GO:0004003)	1/36	0.461756	0.719128	4.92155	-1.62271	CHD1
channel inhibitor activity (GO:0016248)	1/35	0.452656	0.716723	4.87749	-1.62453	NEDD4L
hydrolase activity, acting on carbon-nitrogen (but not peptide) bonds, in cyclic amidines (GO:0016814)	1/36	0.461756	0.719128	4.92978	-1.62543	MTHFD2L
endoribonuclease activity, producing 5'-phosphomonoesters (GO:0016891)	1/34	0.443403	0.716723	4.95081	-1.64895	RPP30
polyubiquitin binding (GO:0031593)	1/36	0.461756	0.719128	5.0116	-1.65241	RNF168
palmitoyltransferase activity (GO:0016409)	1/35	0.452656	0.716723	4.98275	-1.65958	ZDHHC11
organic hydroxy compound transmembrane transporter activity (GO:1901618)	1/32	0.424427	0.704905	4.75321	-1.66216	SLC22A5
rRNA binding (GO:0019843)	1/33	0.433994	0.716723	5.17469	-1.72351	RPL37
galactosyltransferase activity (GO:0008378)	1/34	0.443403	0.716723	5.25222	-1.74934	B4GALT6
quaternary ammonium group binding (GO:0050997)	1/31	0.414699	0.697131	4.93679	-1.7811	CHKA
DNA-directed DNA polymerase activity (GO:0003887)	1/31	0.414699	0.697131	5.16552	-1.86362	REV1
Rac GTPase binding (GO:0048365)	1/30	0.404808	0.690769	5.05317	-1.86942	HACE1
laminin binding (GO:0043236)	1/30	0.404808	0.690769	5.11767	-1.89328	LRRC15
bHLH transcription factor binding (GO:0043425)	1/27	0.374124	0.680877	4.94975	-1.90255	SIRT1
organic acid:sodium symporter activity (GO:0005343)	1/28	0.384523	0.684077	5.0218	-1.9067	SLC6A9
monocarboxylic acid transmembrane transporter activity (GO:0008028)	1/30	0.404808	0.690769	5.17598	-1.91485	SLC22A5
deaminase activity (GO:0019239)	1/29	0.39475	0.688204	5.29906	-1.9801	GNPDA1
ADP binding (GO:0043531)	1/28	0.384523	0.684077	5.36464	-2.03688	GCLC
cyclic-nucleotide phosphodiesterase activity (GO:0004112)	1/26	0.36355	0.674556	5.21152	-2.05178	PDE4D
small conjugating protein ligase activity (GO:0019787)	1/27	0.374124	0.680877	5.41534	-2.08151	RNF7
oxidoreductase activity, acting on the CH-NH group of donors (GO:0016645)	1/28	0.384523	0.684077	5.48705	-2.08335	MTHFD2L
demethylase activity (GO:0032451)	1/29	0.39475	0.688204	5.59148	-2.08937	KDM6B
solute:cation antiporter activity (GO:0015298)	1/28	0.384523	0.684077	5.50532	-2.09029	SLC9A8
S-acyltransferase activity (GO:0016417)	1/29	0.39475	0.688204	5.63324	-2.10498	ZDHHC11
intramolecular transferase activity (GO:0016866)	1/27	0.374124	0.680877	5.47869	-2.10586	PUS10
neurotransmitter transporter activity (GO:0005326)	1/24	0.341866	0.670559	5.27778	-2.10923	SLC6A9
sodium channel regulator activity (GO:0017080)	1/27	0.374124	0.680877	5.52029	-2.12185	NEDD4L
lipoprotein particle binding (GO:0071813)	1/24	0.341866	0.670559	5.32256	-2.12713	ANKRA2
oxidoreductase activity, acting on single donors with incorporation of molecular oxygen (GO:0016701)	1/26	0.36355	0.674556	5.42297	-2.13503	ADO
protein-lipid complex binding (GO:0071814)	1/24	0.341866	0.670559	5.35465	-2.13995	ANKRA2
oxidoreductase activity, acting on single donors with incorporation of molecular oxygen, incorporation of two atoms of oxygen (GO:0016702)	1/25	0.352798	0.670559	5.38083	-2.15041	ADO
3',5'-cyclic-nucleotide phosphodiesterase activity (GO:0004114)	1/25	0.352798	0.670559	5.39262	-2.15512	PDE4D
RNA polymerase II distal enhancer sequence-specific DNA binding transcription factor activity involved in positive regulation of transcription (GO:0001205)	1/23	0.33075	0.670559	5.42378	-2.16758	BACH1
Ran GTPase binding (GO:0008536)	1/26	0.36355	0.674556	5.52246	-2.1742	TNPO1
3'-5'-exoribonuclease activity (GO:0000175)	1/23	0.33075	0.670559	5.45389	-2.17961	CNOT7
NAD+ ADP-ribosyltransferase activity (GO:0003950)	1/26	0.36355	0.674556	5.58332	-2.19816	SIRT1
RNA polymerase II transcription coactivator activity (GO:0001105)	1/24	0.341866	0.670559	5.53521	-2.21211	SOX11
phosphatidylinositol 3-kinase binding (GO:0043548)	1/22	0.319447	0.668445	5.53073	-2.22778	IRS2
sulfur compound transmembrane transporter activity (GO:1901682)	1/26	0.36355	0.674556	5.68751	-2.23918	SLC7A11
retinoic acid binding (GO:0001972)	1/23	0.33075	0.670559	5.64196	-2.25477	IGF2R
calcium-dependent cysteine-type endopeptidase activity (GO:0004198)	1/22	0.319447	0.668445	5.67508	-2.28592	CAPN7
oxidoreductase activity, acting on the CH-CH group of donors, NAD or NADP as acceptor (GO:0016628)	1/23	0.33075	0.670559	5.80446	-2.31971	LBR
translation initiation factor binding (GO:0031369)	1/23	0.33075	0.670559	5.83126	-2.33042	LARP1
dicarboxylic acid transmembrane transporter activity (GO:0005310)	1/24	0.341866	0.670559	5.84996	-2.3379	SLC7A11
cAMP binding (GO:0030552)	1/23	0.33075	0.670559	5.86352	-2.34332	PDE4D
fibronectin binding (GO:0001968)	1/26	0.36355	0.674556	5.95805	-2.34569	LRRC15
organic cation transmembrane transporter activity (GO:0015101)	1/22	0.319447	0.668445	5.88577	-2.37079	SLC22A5
anion:anion antiporter activity (GO:0015301)	1/24	0.341866	0.670559	5.97399	-2.38747	SLC7A11
neurotransmitter:sodium symporter activity (GO:0005328)	1/19	0.284384	0.665432	5.86967	-2.39083	SLC6A9
transferase activity, transferring nitrogenous groups (GO:0016769)	1/24	0.341866	0.670559	5.99053	-2.39408	GPT2
hydrogen-exporting ATPase activity (GO:0036442)	1/20	0.296267	0.667044	5.91802	-2.3962	ATP6V1B2
cation:cation antiporter activity (GO:0015491)	1/22	0.319447	0.668445	5.99188	-2.41353	SLC9A8
chemoattractant activity (GO:0042056)	1/22	0.319447	0.668445	5.9947	-2.41467	ALKBH1
transaminase activity (GO:0008483)	1/22	0.319447	0.668445	6.02444	-2.42665	GPT2
peptidase activator activity involved in apoptotic process (GO:0016505)	1/21	0.307953	0.668445	6.03441	-2.43066	EBAG9
protein-cysteine S-palmitoyltransferase activity (GO:0019706)	1/25	0.352798	0.670559	6.08501	-2.43183	ZDHHC11
MAP kinase kinase kinase activity (GO:0004709)	1/21	0.307953	0.668445	6.04306	-2.43415	MAP3K2
protein-cysteine S-acyltransferase activity (GO:0019707)	1/25	0.352798	0.670559	6.12983	-2.44975	ZDHHC11
histone demethylase activity (GO:0032452)	1/22	0.319447	0.668445	6.13238	-2.47013	KDM6B
voltage-gated anion channel activity (GO:0008308)	1/21	0.307953	0.668445	6.16575	-2.48357	CLCN4
ATPase activity, coupled to transmembrane movement of ions, rotational mechanism (GO:0044769)	1/20	0.296267	0.667044	6.1378	-2.48519	ATP6V1B2
omega peptidase activity (GO:0008242)	1/22	0.319447	0.668445	6.22247	-2.50641	JOSD1
mitogen-activated protein kinase binding (GO:0051019)	1/19	0.284384	0.665432	6.25996	-2.5498	SIRT1
polysaccharide binding (GO:0030247)	1/18	0.272302	0.656566	6.06217	-2.55055	GPCPD1
adrenergic receptor binding (GO:0031690)	1/19	0.284384	0.665432	6.26273	-2.55093	PDE4D
oxidoreductase activity, acting on the CH-NH group of donors, NAD or NADP as acceptor (GO:0016646)	1/19	0.284384	0.665432	6.27635	-2.55648	MTHFD2L
mannose binding (GO:0005537)	1/18	0.272302	0.656566	6.09842	-2.5658	IGF2R
pattern binding (GO:0001871)	1/18	0.272302	0.656566	6.14002	-2.5833	GPCPD1
endonuclease activity, active with either ribo- or deoxyribonucleic acids and producing 3'-phosphomonoesters (GO:0016894)	1/18	0.272302	0.656566	6.23522	-2.62336	TSEN15
drug transporter activity (GO:0090484)	1/20	0.296267	0.667044	6.5659	-2.65852	SLC22A5
fatty-acyl-CoA binding (GO:0000062)	1/18	0.272302	0.656566	6.37531	-2.6823	ACBD5
tau protein binding (GO:0048156)	1/10	0.168041	0.644866	6.1972	-2.71879	DYRK1A
telomeric DNA binding (GO:0042162)	1/16	0.247525	0.646638	6.33346	-2.76119	PURA
syntaxin-1 binding (GO:0017075)	1/17	0.260017	0.646638	6.41285	-2.7958	SYBU
NAD-dependent histone deacetylase activity (H3-K14 specific) (GO:0032041)	1/12	0.195423	0.644866	6.4875	-2.84614	HDAC9
proton-transporting ATPase activity, rotational mechanism (GO:0046961)	1/17	0.260017	0.646638	6.5308	-2.84722	ATP6V1B2
glutamate binding (GO:0016595)	1/10	0.168041	0.644866	6.55102	-2.87401	GCLC
transforming growth factor beta-activated receptor activity (GO:0005024)	1/17	0.260017	0.646638	6.61234	-2.88277	ACVR2B
transmembrane receptor protein serine/threonine kinase activity (GO:0004675)	1/17	0.260017	0.646638	6.62194	-2.88696	ACVR2B
NAD-dependent histone deacetylase activity (H3-K18 specific) (GO:0097372)	1/12	0.195423	0.644866	6.5941	-2.89291	HDAC9
histone deacetylase activity (H4-K16 specific) (GO:0034739)	1/13	0.208776	0.644866	6.66566	-2.9243	HDAC9
phosphatidylinositol phosphate kinase activity (GO:0016307)	1/16	0.247525	0.646638	6.72104	-2.93016	PIK3C2B
semaphorin receptor binding (GO:0030215)	1/10	0.168041	0.644866	6.68449	-2.93257	SEMA6D
translation repressor activity (GO:0030371)	1/16	0.247525	0.646638	6.7537	-2.9444	PURA
solute:proton antiporter activity (GO:0015299)	1/17	0.260017	0.646638	6.76293	-2.94842	SLC9A8
activin binding (GO:0048185)	1/12	0.195423	0.644866	6.76307	-2.96704	ACVR2B
ribonuclease P activity (GO:0004526)	1/10	0.168041	0.644866	6.83243	-2.99747	RPP30
sodium:amino acid symporter activity (GO:0005283)	1/10	0.168041	0.644866	6.84856	-3.00455	SLC6A9
RNA polymerase II carboxy-terminal domain kinase activity (GO:0008353)	1/16	0.247525	0.646638	6.95093	-3.03039	GTF2H1
mannosyltransferase activity (GO:0000030)	1/17	0.260017	0.646638	6.97852	-3.04242	ALG2
pre-mRNA binding (GO:0036002)	1/13	0.208776	0.644866	6.95608	-3.05172	PER2
phosphatidylinositol kinase activity (GO:0052742)	1/15	0.234823	0.646638	7.01092	-3.05654	PIK3C2B
ligase regulator activity (GO:0055103)	1/8	0.139732	0.644866	6.96732	-3.05665	TRIB3
translation repressor activity, nucleic acid binding (GO:0000900)	1/9	0.154004	0.644866	6.96902	-3.05739	PURA
AP-2 adaptor complex binding (GO:0035612)	1/8	0.139732	0.644866	6.98716	-3.06535	RAB32
lysine-acetylated histone binding (GO:0070577)	1/17	0.260017	0.646638	7.04532	-3.07154	ATAD2B
low-density lipoprotein particle binding (GO:0030169)	1/15	0.234823	0.646638	7.05001	-3.07358	ANKRA2
NAD-dependent histone deacetylase activity (H4-K16 specific) (GO:0046970)	1/12	0.195423	0.644866	7.01386	-3.07707	HDAC9
LRR domain binding (GO:0030275)	1/14	0.221908	0.646638	7.06811	-3.08147	ZXDC
nucleocytoplasmic transporter activity (GO:0005487)	1/14	0.221908	0.646638	7.08238	-3.0877	NUPL1
histone deacetylase activity (H3-K14 specific) (GO:0031078)	1/12	0.195423	0.644866	7.05535	-3.09527	HDAC9
C2H2 zinc finger domain binding (GO:0070742)	1/15	0.234823	0.646638	7.13685	-3.11144	ZXDC
tRNA methyltransferase activity (GO:0008175)	1/15	0.234823	0.646638	7.15854	-3.1209	ALKBH8
poly(A)-specific ribonuclease activity (GO:0004535)	1/11	0.181846	0.644866	7.12081	-3.12399	CNOT7
voltage-gated chloride channel activity (GO:0005247)	1/16	0.247525	0.646638	7.16907	-3.12549	CLCN4
I-SMAD binding (GO:0070411)	1/11	0.181846	0.644866	7.15588	-3.13937	SMAD1
triglyceride lipase activity (GO:0004806)	1/16	0.247525	0.646638	7.21307	-3.14467	LIPG
GTPase activating protein binding (GO:0032794)	1/13	0.208776	0.644866	7.22435	-3.16941	TSC1
quaternary ammonium group transmembrane transporter activity (GO:0015651)	1/8	0.139732	0.644866	7.2368	-3.17487	SLC22A5
NAD+ binding (GO:0070403)	1/13	0.208776	0.644866	7.25786	-3.18411	SIRT1
G-protein alpha-subunit binding (GO:0001965)	1/14	0.221908	0.646638	7.31041	-3.18711	IGF2R
cation:amino acid symporter activity (GO:0005416)	1/12	0.195423	0.644866	7.29497	-3.20039	SLC6A9
eukaryotic initiation factor 4E binding (GO:0008190)	1/8	0.139732	0.644866	7.31387	-3.20869	LARP1
drug transmembrane transporter activity (GO:0015238)	1/16	0.247525	0.646638	7.36425	-3.21058	SLC22A5
intramolecular oxidoreductase activity, interconverting aldoses and ketoses (GO:0016861)	1/12	0.195423	0.644866	7.32654	-3.21424	GNPDA1
nucleotide diphosphatase activity (GO:0004551)	1/9	0.154004	0.644866	7.32836	-3.21504	ENPP4
ferrous iron binding (GO:0008198)	1/15	0.234823	0.646638	7.37846	-3.21678	ALKBH1
peroxisome proliferator activated receptor binding (GO:0042975)	1/10	0.168041	0.644866	7.34101	-3.22059	ASXL1
m7G(5')pppN diphosphatase activity (GO:0050072)	1/8	0.139732	0.644866	7.34213	-3.22108	DCP2
phosphotransferase activity, for other substituted phosphate groups (GO:0016780)	1/15	0.234823	0.646638	7.39519	-3.22407	AASDHPPT
histone methyltransferase activity (H3-K4 specific) (GO:0042800)	1/13	0.208776	0.644866	7.35333	-3.226	SETD1B
sodium:proton antiporter activity (GO:0015385)	1/9	0.154004	0.644866	7.3662	-3.23164	SLC9A8
DNA-(apurinic or apyrimidinic site) lyase activity (GO:0003906)	1/13	0.208776	0.644866	7.36687	-3.23193	ALKBH1
monovalent cation:proton antiporter activity (GO:0005451)	1/10	0.168041	0.644866	7.42859	-3.25901	SLC9A8
1-phosphatidylinositol-3-kinase activity (GO:0016303)	1/11	0.181846	0.644866	7.49044	-3.28615	PIK3C2B
endoribonuclease activity, producing 3'-phosphomonoesters (GO:0016892)	1/9	0.154004	0.644866	7.49258	-3.28708	TSEN15
translation activator activity (GO:0008494)	1/9	0.154004	0.644866	7.53146	-3.30414	LARP1
GTP-Rho binding (GO:0017049)	1/10	0.168041	0.644866	7.55434	-3.31418	WHAMM
GTPase inhibitor activity (GO:0005095)	1/14	0.221908	0.646638	7.62533	-3.3244	DGKI
transforming growth factor beta receptor, cytoplasmic mediator activity (GO:0005072)	1/10	0.168041	0.644866	7.58006	-3.32546	SMAD1
oxidoreductase activity, acting on the CH-CH group of donors, oxygen as acceptor (GO:0016634)	1/10	0.168041	0.644866	7.61044	-3.33879	RSAD1
RNA cap binding (GO:0000339)	1/11	0.181846	0.644866	7.63716	-3.35051	LARP1
acidic amino acid transmembrane transporter activity (GO:0015172)	1/13	0.208776	0.644866	7.63808	-3.35092	SLC7A11
3',5'-cyclic-AMP phosphodiesterase activity (GO:0004115)	1/11	0.181846	0.644866	7.64128	-3.35232	PDE4D
potassium channel inhibitor activity (GO:0019870)	1/9	0.154004	0.644866	7.64372	-3.35339	NEDD4L
K63-linked polyubiquitin binding (GO:0070530)	1/13	0.208776	0.644866	7.70424	-3.37994	RNF168
toxin transporter activity (GO:0019534)	1/9	0.154004	0.644866	7.77416	-3.41062	SLC22A5
diacylglycerol binding (GO:0019992)	1/11	0.181846	0.644866	7.81503	-3.42855	DGKD
phosphatidylinositol 3-kinase activity (GO:0035004)	1/12	0.195423	0.644866	7.85756	-3.44721	PIK3C2B
phosphatidate phosphatase activity (GO:0008195)	1/11	0.181846	0.644866	7.86333	-3.44974	PPAPDC1B
magnesium ion transmembrane transporter activity (GO:0015095)	1/13	0.208776	0.644866	7.89868	-3.46525	MMGT1
protein anchor (GO:0043495)	1/8	0.139732	0.644866	7.91471	-3.47228	ALG2
lamin binding (GO:0005521)	1/10	0.168041	0.644866	7.91637	-3.47301	LBR
SUMO binding (GO:0032183)	1/12	0.195423	0.644866	7.93157	-3.47968	HERC2
pseudouridine synthase activity (GO:0009982)	1/13	0.208776	0.644866	7.95048	-3.48797	PUS10
L-glutamate transmembrane transporter activity (GO:0005313)	1/13	0.208776	0.644866	8.09055	-3.54942	SLC7A11
intermediate filament binding (GO:0019215)	1/9	0.154004	0.644866	8.1971	-3.59617	SIRT1

## Sheet: GO_MolFun_Table_miR30_1.5Up_24H
Term	Overlap	P-value	Adjusted P-value	Z-score	Combined Score	Genes
zinc ion binding (GO:0008270)	22/1256	0.000270814	0.0742031	-2.31933	6.03245	BRAP;MYLIP;C11ORF54;BRD1;PCGF6;WBP4;ZFYVE20;CHD5;NR1D2;ZDHHC11;ZFAND1;BMI1;ZCCHC14;TADA2B;CYLD;ING5;RNF114;RNF138;MATR3;LONRF1;RBAK;ZCCHC4
neutral amino acid transmembrane transporter activity (GO:0015175)	3/24	0.00116712	0.159896	-2.98987	5.48113	SLC7A5;SLC6A9;SLC7A11
L-amino acid transmembrane transporter activity (GO:0015179)	3/42	0.00511756	0.287559	-2.63829	3.28817	SLC7A5;SLC6A9;SLC7A11
kinase binding (GO:0019900)	10/487	0.00524743	0.287559	-2.51344	3.13257	PER2;CYLD;USP37;CCNT2;PER3;RNF138;CAMK2N1;HCLS1;TRIB3;IRS2
14-3-3 protein binding (GO:0071889)	2/18	0.0103937	0.31318	-2.60592	3.02541	DDIT4;IRS2
sequence-specific DNA binding RNA polymerase II transcription factor activity (GO:0000981)	9/397	0.00432284	0.287559	-2.41756	3.01307	ATF1;ZNF770;KLF11;PCGF6;NR1D2;MYBL2;FOXK1;E2F7;ZSCAN29
small GTPase binding (GO:0031267)	6/209	0.0066134	0.292455	-2.40477	2.95652	ABCA1;TBC1D20;ZFYVE20;CHML;WHAMM;RAPGEF6
GTPase binding (GO:0051020)	6/221	0.00853884	0.292455	-2.3934	2.94255	ABCA1;TBC1D20;ZFYVE20;CHML;WHAMM;RAPGEF6
proline-rich region binding (GO:0070064)	2/19	0.0114299	0.31318	-2.45355	2.84851	CYLD;WBP4
methylated histone binding (GO:0035064)	3/50	0.00807887	0.292455	-2.16832	2.66582	ING5;CHD5;CHD1
protein kinase binding (GO:0019901)	8/437	0.0225547	0.347094	-2.35859	2.49577	CYLD;USP37;CCNT2;RNF138;CAMK2N1;HCLS1;TRIB3;IRS2
transcription regulatory region sequence-specific DNA binding (GO:0000976)	7/340	0.0185126	0.347094	-2.30857	2.44284	PER2;ATF1;PCGF6;MYBL2;FOXK1;NR1D2;E2F7
Ras GTPase binding (GO:0017016)	5/193	0.0191261	0.347094	-2.2637	2.39536	TBC1D20;ZFYVE20;CHML;WHAMM;RAPGEF6
kinesin binding (GO:0019894)	2/29	0.0240685	0.347094	-2.24038	2.37068	AP1AR;SYBU
amino acid transmembrane transporter activity (GO:0015171)	3/66	0.0165289	0.347094	-2.196	2.32372	SLC7A5;SLC6A9;SLC7A11
histone binding (GO:0042393)	4/132	0.0215454	0.347094	-2.0944	2.21621	ING5;BRD1;CHD5;CHD1
ubiquitin-specific protease activity (GO:0004843)	3/70	0.0191905	0.347094	-2.09284	2.21456	CYLD;USP37;YOD1
histone deacetylase binding (GO:0042826)	3/75	0.022832	0.347094	-2.07812	2.19898	PER2;UHRF1BP1;ANKRA2
small conjugating protein-specific protease activity (GO:0019783)	3/76	0.0236023	0.347094	-2.06013	2.17995	CYLD;USP37;YOD1
insulin receptor binding (GO:0005158)	2/32	0.0286047	0.391884	-2.11227	1.97875	GRB10;IRS2
Rab GTPase binding (GO:0017137)	3/84	0.0302684	0.39493	-1.97586	1.83567	TBC1D20;ZFYVE20;CHML
ubiquitinyl hydrolase activity (GO:0036459)	3/105	0.0519482	0.443679	-2.244	1.82359	CYLD;USP37;YOD1
phosphoric ester hydrolase activity (GO:0042578)	6/360	0.0657674	0.443679	-2.11954	1.72245	PTP4A1;NANP;PFKFB4;PDE4D;GPCPD1;PTPDC1
carboxylic acid transmembrane transporter activity (GO:0046943)	3/101	0.0473629	0.443679	-2.09965	1.70629	SLC7A5;SLC6A9;SLC7A11
organic acid transmembrane transporter activity (GO:0005342)	3/104	0.0507823	0.443679	-2.06995	1.68215	SLC7A5;SLC6A9;SLC7A11
ubiquitin protein ligase binding (GO:0031625)	4/182	0.0571173	0.443679	-2.06823	1.68076	PER3;CBS;PDE4D;TRIB3
small conjugating protein ligase binding (GO:0044389)	4/182	0.0571173	0.443679	-2.05531	1.67025	PER3;CBS;PDE4D;TRIB3
secondary active transmembrane transporter activity (GO:0015291)	4/191	0.0656235	0.443679	-2.04874	1.66491	SLC6A9;SLC9A8;SLC5A11;SLC7A11
RNA polymerase II regulatory region sequence-specific DNA binding (GO:0000977)	5/284	0.0748305	0.443679	-2.00785	1.63168	ATF1;PCGF6;MYBL2;FOXK1;E2F7
ATPase binding (GO:0051117)	2/43	0.0477857	0.443679	-1.97136	1.60203	ABCA1;PDE4D
RNA polymerase II regulatory region DNA binding (GO:0001012)	5/288	0.0783199	0.443679	-1.92705	1.56602	ATF1;PCGF6;FOXK1;MYBL2;E2F7
syntaxin binding (GO:0019905)	2/44	0.0497103	0.443679	-1.90127	1.54508	ABCA1;SYBU
methyltransferase activity (GO:0008168)	4/210	0.0856191	0.443679	-1.8684	1.51836	SETD4;PDPR;ZCCHC4;ALKBH8
ATPase activity (GO:0016887)	6/395	0.092425	0.443679	-1.86308	1.51404	ATAD1;ABCA1;CHD5;LONRF1;ABCE1;CHD1
protein kinase inhibitor activity (GO:0004860)	2/54	0.0703942	0.443679	-1.81444	1.47451	CAMK2N1;TRIB3
transferase activity, transferring one-carbon groups (GO:0016741)	4/218	0.0948359	0.443679	-1.78773	1.45281	SETD4;PDPR;ZCCHC4;ALKBH8
organic anion transmembrane transporter activity (GO:0008514)	3/130	0.0851252	0.443679	-1.72836	1.40455	SLC7A5;SLC6A9;SLC7A11
kinase inhibitor activity (GO:0019210)	2/57	0.077063	0.443679	-1.67233	1.35903	CAMK2N1;TRIB3
pyridoxal phosphate binding (GO:0030170)	2/57	0.077063	0.443679	-1.64283	1.33505	CBS;GPT2
SNARE binding (GO:0000149)	2/59	0.0816158	0.443679	-1.62663	1.32189	ABCA1;SYBU
chromatin binding (GO:0003682)	6/420	0.114584	0.453615	-1.65453	1.30792	TADA2B;ING5;DMTF1;CHD7;MYBL2;JDP2
antiporter activity (GO:0015297)	2/62	0.088596	0.443679	-1.50398	1.22221	SLC9A8;SLC7A11
helicase activity (GO:0004386)	3/150	0.11669	0.453615	-1.48653	1.17511	CHD7;CHD5;CHD1
ligase activity (GO:0016874)	6/431	0.125124	0.473148	-1.56098	1.16815	BRAP;MYLIP;RNF114;HECTD2;RNF138;UBE2J2
anion transmembrane transporter activity (GO:0008509)	4/245	0.129174	0.473148	-1.51828	1.1362	ABCA1;SLC7A5;SLC6A9;SLC7A11
cysteine-type peptidase activity (GO:0008234)	3/172	0.155632	0.474636	-1.46581	1.09233	CYLD;USP37;YOD1
phosphatase activity (GO:0016791)	4/266	0.15898	0.474636	-1.34385	1.00145	PTP4A1;NANP;PFKFB4;PTPDC1
dioxygenase activity (GO:0051213)	2/87	0.152381	0.474636	-1.15236	0.85875	KDM6B;ALKBH8
ubiquitin-protein transferase activity (GO:0004842)	4/279	0.178603	0.475119	-1.14164	0.849595	BRAP;MYLIP;HECTD2;FBXL14
RNA polymerase II transcription regulatory region sequence-specific DNA binding transcription factor activity involved in negative regulation of transcription (GO:0001227)	2/88	0.155094	0.474636	-1.11379	0.830005	PCGF6;E2F7
purine NTP-dependent helicase activity (GO:0070035)	2/89	0.157817	0.474636	-1.08663	0.809762	CHD5;CHD1
ATP-dependent helicase activity (GO:0008026)	2/89	0.157817	0.474636	-1.0718	0.798713	CHD5;CHD1
phosphoric diester hydrolase activity (GO:0008081)	2/90	0.160549	0.474636	-1.01999	0.760104	PDE4D;GPCPD1
protein heterodimerization activity (GO:0046982)	5/408	0.218842	0.51409	-1.02559	0.68238	ATF1;CLCF1;MAFG;RRAGD;JDP2
active transmembrane transporter activity (GO:0022804)	4/307	0.223382	0.5187	-1.01455	0.665981	SLC6A9;SLC9A8;SLC5A11;SLC7A11
protein tyrosine phosphatase activity (GO:0004725)	2/103	0.196759	0.490108	-0.758813	0.541131	PTP4A1;PTPDC1
enzyme inhibitor activity (GO:0004857)	4/336	0.272492	0.561063	-0.876184	0.506366	CAMK2N1;SERPINE1;TRIB3;ABCE1
core promoter binding (GO:0001047)	2/111	0.21952	0.51409	-0.753979	0.501665	NR1D2;E2F7
endonuclease activity (GO:0004519)	2/121	0.248261	0.537917	-0.724867	0.449454	ZC3H12C;TSEN15
protein kinase regulator activity (GO:0019887)	2/121	0.248261	0.537917	-0.695673	0.431353	CAMK2N1;TRIB3
sodium ion transmembrane transporter activity (GO:0015081)	2/128	0.268467	0.561063	-0.635493	0.367266	SLC6A9;SLC9A8
symporter activity (GO:0015293)	2/130	0.274242	0.561063	-0.57199	0.330566	SLC6A9;SLC5A11
kinase regulator activity (GO:0019207)	2/141	0.305946	0.59798	-0.551144	0.283397	CAMK2N1;TRIB3
potassium ion transmembrane transporter activity (GO:0015079)	2/138	0.297316	0.594633	-0.531661	0.276363	SLC9A8;KCNAB1
GTPase activator activity (GO:0005096)	3/265	0.34665	0.614418	-0.550194	0.267988	ARHGAP11A;TBC1D20;CHML
GTP binding (GO:0005525)	4/385	0.358782	0.626155	-0.546165	0.255692	ARL5B;EIF5;RRAGD;RND3
ATPase activity, coupled (GO:0042623)	3/272	0.361568	0.627023	-0.505067	0.235751	CHD5;LONRF1;CHD1
metal ion transmembrane transporter activity (GO:0046873)	4/400	0.385418	0.639145	-0.460765	0.20625	SLC6A9;MMGT1;SLC9A8;KCNAB1
guanyl nucleotide binding (GO:0019001)	4/406	0.396047	0.639145	-0.442949	0.198275	ARL5B;EIF5;RRAGD;RND3
guanyl ribonucleotide binding (GO:0032561)	4/405	0.394277	0.639145	-0.441451	0.197604	ARL5B;EIF5;RRAGD;RND3
transcription coactivator activity (GO:0003713)	3/291	0.401773	0.639145	-0.330866	0.148104	PER2;GMEB2;ZFX
phospholipid binding (GO:0005543)	3/296	0.412251	0.639145	-0.306212	0.137068	ABCA1;SNX16;ZCCHC14
peptide binding (GO:0042277)	2/172	0.393413	0.639145	-0.280194	0.125422	BRAP;SLC7A5
microtubule binding (GO:0008017)	2/171	0.390659	0.639145	-0.268328	0.12011	WHAMM;SYBU
phosphoprotein phosphatase activity (GO:0004721)	2/172	0.393413	0.639145	-0.238586	0.106797	PTP4A1;PTPDC1
GTPase regulator activity (GO:0030695)	3/310	0.44128	0.675479	-0.269214	0.105622	ARHGAP11A;TBC1D20;CHML
amide binding (GO:0033218)	2/177	0.407101	0.639145	-0.204345	0.0914699	BRAP;SLC7A5
phosphatidylinositol binding (GO:0035091)	2/178	0.409821	0.639145	-0.171508	0.076771	SNX16;ZCCHC14
nuclease activity (GO:0004518)	2/195	0.4551	0.680879	-0.155246	0.0596718	ZC3H12C;TSEN15
transferase activity, transferring hexosyl groups (GO:0016758)	2/194	0.45249	0.680879	-0.142521	0.0547807	B4GALT6;ALG10B
nucleoside-triphosphatase regulator activity (GO:0060589)	3/330	0.48178	0.69114	-0.11587	0.0428039	ARHGAP11A;TBC1D20;CHML
RNA polymerase II transcription regulatory region sequence-specific DNA binding transcription factor activity involved in positive regulation of transcription (GO:0001228)	2/202	0.473172	0.689542	0.00113714	-0.000422709	ATF1;MYBL2
protein homodimerization activity (GO:0042803)	1/653	0.994716	0.996354	0.950381	-0.0034713	CBS
calcium ion binding (GO:0005509)	1/698	0.996354	0.996354	0.970012	-0.003543	CELSR3
monovalent inorganic cation transmembrane transporter activity (GO:0015077)	3/343	0.507374	0.696887	0.038642	-0.0139549	SLC6A9;SLC9A8;KCNAB1
transcription corepressor activity (GO:0003714)	2/208	0.488378	0.693345	0.0442802	-0.0162166	TRIB3;E2F7
endopeptidase activity (GO:0004175)	1/411	0.962024	0.973734	0.905214	-0.0240938	USP37
substrate-specific channel activity (GO:0022838)	1/406	0.960461	0.973734	0.934832	-0.0248821	KCNAB1
ion channel activity (GO:0005216)	1/396	0.95714	0.973734	0.935391	-0.024897	KCNAB1
passive transmembrane transporter activity (GO:0022803)	1/427	0.966627	0.973734	0.944942	-0.0251512	KCNAB1
channel activity (GO:0015267)	1/427	0.966627	0.973734	0.95788	-0.0254956	KCNAB1
ATP binding (GO:0005524)	12/1494	0.51122	0.696887	0.103879	-0.037514	ATAD1;ABCA1;PFKFB4;FIGNL1;CHD7;DYRK1A;CHD5;ALPK3;TRIB3;ABCE1;UBE2J2;CHD1
inorganic cation transmembrane transporter activity (GO:0022890)	4/497	0.550602	0.725313	0.14593	-0.0468658	SLC6A9;MMGT1;SLC9A8;KCNAB1
gated channel activity (GO:0022836)	1/323	0.922938	0.947135	0.926753	-0.0503358	KCNAB1
GTPase activity (GO:0003924)	2/224	0.527578	0.705154	0.146983	-0.0513468	EIF5;RND3
antigen binding (GO:0003823)	1/212	0.81318	0.865179	0.393388	-0.0569697	SLC7A5
transferase activity, transferring glycosyl groups (GO:0016757)	2/280	0.648343	0.803828	0.275191	-0.0600936	B4GALT6;ALG10B
enzyme activator activity (GO:0008047)	3/446	0.683915	0.815889	0.34413	-0.0700226	ARHGAP11A;TBC1D20;CHML
tubulin binding (GO:0015631)	2/241	0.566984	0.736274	0.228882	-0.070073	WHAMM;SYBU
carbohydrate binding (GO:0030246)	1/278	0.88955	0.919762	0.866225	-0.0724518	GPCPD1
cation channel activity (GO:0005261)	1/285	0.895556	0.92249	0.916276	-0.0739242	KCNAB1
cofactor binding (GO:0048037)	2/266	0.620593	0.778375	0.304158	-0.0762057	CBS;GPT2
protein serine/threonine kinase activity (GO:0004674)	2/449	0.87072	0.907138	0.792176	-0.077206	DYRK1A;ALPK3
transcription factor binding (GO:0008134)	2/464	0.882407	0.915831	0.891163	-0.0783541	PER2;HCLS1
structure-specific DNA binding (GO:0043566)	1/241	0.851654	0.893112	0.885505	-0.1001	JDP2
transferase activity, transferring acyl groups (GO:0016746)	1/243	0.853998	0.893112	0.901661	-0.101927	ZDHHC11
G-protein coupled receptor binding (GO:0001664)	1/229	0.836791	0.881849	0.847351	-0.106541	PDE4D
cytokine receptor binding (GO:0005126)	1/228	0.835488	0.881849	0.850727	-0.106966	CLCF1
small GTPase regulator activity (GO:0005083)	1/195	0.786192	0.863518	0.736975	-0.108144	TBC1D20
actin binding (GO:0003779)	2/386	0.809324	0.865179	0.74831	-0.108369	HCLS1;WHAMM
peptidase regulator activity (GO:0061134)	1/209	0.808676	0.865179	0.762341	-0.110401	SERPINE1
guanyl-nucleotide exchange factor activity (GO:0005085)	1/196	0.787881	0.863518	0.756411	-0.110996	RAPGEF6
magnesium ion binding (GO:0000287)	1/190	0.777544	0.859061	0.760729	-0.115567	FIGNL1
peptidase inhibitor activity (GO:0030414)	1/173	0.745468	0.844042	0.688591	-0.116752	SERPINE1
voltage-gated channel activity (GO:0022832)	1/189	0.775773	0.859061	0.778085	-0.118203	KCNAB1
organic acid binding (GO:0043177)	1/201	0.796131	0.863993	0.811308	-0.118605	CBS
carboxylic acid binding (GO:0031406)	1/200	0.794507	0.863993	0.811386	-0.118617	CBS
RNA polymerase II core promoter proximal region sequence-specific DNA binding transcription factor activity (GO:0000982)	1/204	0.800928	0.863993	0.816899	-0.119423	MYBL2
voltage-gated ion channel activity (GO:0005244)	1/189	0.775773	0.859061	0.791599	-0.120256	KCNAB1
cytokine activity (GO:0005125)	1/213	0.814658	0.865179	0.832179	-0.120515	CLCF1
endopeptidase regulator activity (GO:0061135)	1/171	0.741406	0.842926	0.707341	-0.120868	SERPINE1
oxidoreductase activity, acting on paired donors, with incorporation or reduction of molecular oxygen (GO:0016705)	1/163	0.724504	0.834092	0.683771	-0.124044	ALKBH8
transferase activity, transferring acyl groups other than amino-acyl groups (GO:0016747)	1/203	0.799342	0.863993	0.852154	-0.124577	ZDHHC11
nucleotidyltransferase activity (GO:0016779)	1/140	0.669575	0.811786	0.597761	-0.124644	CRCP
lyase activity (GO:0016829)	1/177	0.753405	0.844759	0.740148	-0.124866	CBS
structural constituent of ribosome (GO:0003735)	1/160	0.717887	0.834092	0.698198	-0.126661	CYLD
heme binding (GO:0020037)	1/137	0.661654	0.809345	0.599778	-0.126871	CBS
endopeptidase inhibitor activity (GO:0004866)	1/166	0.730966	0.836941	0.713363	-0.12698	SERPINE1
protein tyrosine kinase activity (GO:0004713)	1/142	0.674753	0.81446	0.623083	-0.127875	DYRK1A
core promoter proximal region sequence-specific DNA binding (GO:0000987)	1/176	0.751444	0.844759	0.7593	-0.128097	MYBL2
core promoter proximal region DNA binding (GO:0001159)	1/178	0.75535	0.844759	0.765645	-0.129167	MYBL2
protein binding, bridging (GO:0030674)	1/134	0.653545	0.806628	0.603381	-0.129662	GRB10
growth factor activity (GO:0008083)	1/163	0.724504	0.834092	0.714856	-0.129683	CLCF1
tetrapyrrole binding (GO:0046906)	1/146	0.68487	0.815889	0.64091	-0.13041	CBS
divalent inorganic cation transmembrane transporter activity (GO:0072509)	1/154	0.704179	0.82809	0.692892	-0.130703	MMGT1
hormone receptor binding (GO:0051427)	1/160	0.717887	0.834092	0.724291	-0.131395	PER2
binding, bridging (GO:0060090)	1/146	0.68487	0.815889	0.647441	-0.131739	GRB10
protein C-terminus binding (GO:0008022)	1/162	0.722315	0.834092	0.72691	-0.13187	YEATS4
nuclear hormone receptor binding (GO:0035257)	1/139	0.666955	0.811786	0.634186	-0.13224	PER2
voltage-gated cation channel activity (GO:0022843)	1/149	0.692253	0.821114	0.678044	-0.133638	KCNAB1
phosphatase binding (GO:0019902)	1/136	0.658972	0.809345	0.644713	-0.136376	IRS2
RNA polymerase II core promoter proximal region sequence-specific DNA binding (GO:0000978)	1/167	0.733087	0.836941	0.773614	-0.137705	MYBL2
RNA polymerase II core promoter proximal region sequence-specific DNA binding transcription factor activity involved in positive regulation of transcription (GO:0001077)	1/151	0.697079	0.823275	0.716258	-0.139287	MYBL2
peptide receptor activity (GO:0001653)	1/123	0.622132	0.778375	0.579696	-0.145241	CRCP
G-protein coupled peptide receptor activity (GO:0008528)	1/121	0.616125	0.777964	0.583816	-0.146581	CRCP
ligase activity, forming carbon-nitrogen bonds (GO:0016879)	1/117	0.603826	0.773123	0.575071	-0.147976	UBE2J2
Ras GTPase activator activity (GO:0005099)	1/124	0.625101	0.778534	0.603653	-0.15112	TBC1D20
SH3 domain binding (GO:0017124)	1/119	0.610023	0.773826	0.616223	-0.158005	HCLS1
potassium channel activity (GO:0005267)	1/118	0.606937	0.773491	0.644816	-0.165615	KCNAB1
DNA-dependent ATPase activity (GO:0008094)	1/80	0.46988	0.689542	0.454368	-0.168901	CHD1
Rab GTPase activator activity (GO:0005097)	1/61	0.384562	0.639145	0.37992	-0.170062	TBC1D20
ubiquitin binding (GO:0043130)	1/77	0.457233	0.680879	0.470086	-0.180687	PER2
steroid binding (GO:0005496)	1/82	0.478149	0.689542	0.490376	-0.182287	ABCA1
ion channel binding (GO:0044325)	1/80	0.46988	0.689542	0.490461	-0.182318	PDE4D
protease binding (GO:0002020)	1/77	0.457233	0.680879	0.475548	-0.182787	SERPINE1
steroid hormone receptor activity (GO:0003707)	1/57	0.364938	0.628887	0.403962	-0.187359	NR1D2
carbon-oxygen lyase activity (GO:0016835)	1/62	0.389374	0.639145	0.419514	-0.187785	CBS
double-stranded DNA binding (GO:0003690)	1/109	0.578045	0.743588	0.639146	-0.189358	JDP2
acid-amino acid ligase activity (GO:0016881)	1/81	0.474031	0.689542	0.510087	-0.189614	UBE2J2
anion:cation symporter activity (GO:0015296)	1/48	0.31849	0.601145	0.372736	-0.189692	SLC6A9
cysteine-type endopeptidase activity (GO:0004197)	1/76	0.452951	0.680879	0.497451	-0.191205	USP37
direct ligand regulated sequence-specific DNA binding transcription factor activity (GO:0098531)	1/50	0.329094	0.601145	0.376144	-0.191427	NR1D2
collagen binding (GO:0005518)	1/62	0.389374	0.639145	0.427736	-0.191465	LRRC15
oxidoreductase activity, acting on paired donors, with incorporation or reduction of molecular oxygen, 2-oxoglutarate as one donor, and incorporation of one atom each of oxygen into both donors (GO:0016706)	1/49	0.323812	0.601145	0.380811	-0.193802	ALKBH8
small conjugating protein binding (GO:0032182)	1/88	0.502198	0.696887	0.537746	-0.194198	PER2
ribonuclease activity (GO:0004540)	1/86	0.494306	0.694564	0.534682	-0.194876	TSEN15
amino acid binding (GO:0016597)	1/107	0.571344	0.738436	0.644097	-0.195304	CBS
endoribonuclease activity (GO:0004521)	1/50	0.329094	0.601145	0.389471	-0.198209	TSEN15
solute:cation symporter activity (GO:0015294)	1/82	0.478149	0.689542	0.53418	-0.19857	SLC6A9
RNA polymerase II distal enhancer sequence-specific DNA binding transcription factor activity (GO:0003705)	1/84	0.486291	0.693345	0.54818	-0.200759	ATF1
hydrogen ion transmembrane transporter activity (GO:0015078)	1/104	0.561096	0.732096	0.65203	-0.203331	SLC9A8
alcohol binding (GO:0043178)	1/89	0.506098	0.696887	0.568284	-0.205226	ABCA1
channel regulator activity (GO:0016247)	1/102	0.554129	0.726465	0.646611	-0.206634	KCNAB1
lipid transporter activity (GO:0005319)	1/87	0.498268	0.696558	0.573194	-0.207269	ABCA1
voltage-gated potassium channel activity (GO:0005249)	1/86	0.494306	0.694564	0.569014	-0.207389	KCNAB1
core promoter sequence-specific DNA binding (GO:0001046)	1/71	0.431035	0.663503	0.507902	-0.208352	NR1D2
serine-type endopeptidase inhibitor activity (GO:0004867)	1/98	0.539865	0.718073	0.629575	-0.208506	SERPINE1
structural constituent of cytoskeleton (GO:0005200)	1/100	0.547052	0.724118	0.650348	-0.209933	YEATS4
non-membrane spanning protein tyrosine kinase activity (GO:0004715)	1/46	0.30772	0.59798	0.409863	-0.210751	DYRK1A
modified amino acid binding (GO:0072341)	1/53	0.344695	0.614418	0.433407	-0.211104	CBS
DNA-directed RNA polymerase activity (GO:0003899)	1/47	0.313126	0.599975	0.421361	-0.21526	CRCP
iron-sulfur cluster binding (GO:0051536)	1/65	0.403586	0.639145	0.482339	-0.215907	ABCE1
drug binding (GO:0008144)	1/93	0.521398	0.703759	0.622254	-0.21861	PDE4D
translation factor activity, nucleic acid binding (GO:0008135)	1/92	0.517618	0.702115	0.620678	-0.219508	EIF5
protein tyrosine/serine/threonine phosphatase activity (GO:0008138)	1/46	0.30772	0.59798	0.427765	-0.219955	PTPDC1
ligand-activated sequence-specific DNA binding RNA polymerase II transcription factor activity (GO:0004879)	1/50	0.329094	0.601145	0.432261	-0.219986	NR1D2
hydro-lyase activity (GO:0016836)	1/45	0.302272	0.59798	0.42886	-0.220519	CBS
metal cluster binding (GO:0051540)	1/65	0.403586	0.639145	0.499383	-0.223536	ABCE1
RNA polymerase activity (GO:0034062)	1/47	0.313126	0.599975	0.440708	-0.225143	CRCP
RNA polymerase II transcription factor binding (GO:0001085)	1/90	0.509968	0.696887	0.626747	-0.226339	HCLS1
SH3/SH2 adaptor activity (GO:0005070)	1/50	0.329094	0.601145	0.447985	-0.227988	GRB10
protein phosphatase binding (GO:0019903)	1/94	0.525149	0.705154	0.657083	-0.229545	IRS2
transferase activity, transferring alkyl or aryl (other than methyl) groups (GO:0016765)	1/54	0.349814	0.614418	0.477753	-0.232704	CHML
protein serine/threonine/tyrosine kinase activity (GO:0004712)	1/44	0.296781	0.594633	0.449112	-0.233453	DYRK1A
signaling adaptor activity (GO:0035591)	1/67	0.412878	0.639145	0.525857	-0.235387	GRB10
beta-catenin binding (GO:0008013)	1/67	0.412878	0.639145	0.527425	-0.236088	KDM6B
Rho GTPase binding (GO:0017048)	1/67	0.412878	0.639145	0.52811	-0.236395	WHAMM
solute:sodium symporter activity (GO:0015370)	1/50	0.329094	0.601145	0.468528	-0.238443	SLC6A9
DNA helicase activity (GO:0003678)	1/51	0.334335	0.602682	0.472181	-0.239096	CHD1
extracellular matrix binding (GO:0050840)	1/51	0.334335	0.602682	0.473104	-0.239564	LRRC15
translation initiation factor activity (GO:0003743)	1/54	0.349814	0.614418	0.493537	-0.240392	EIF5
scaffold protein binding (GO:0097110)	1/35	0.245402	0.537917	0.398796	-0.247274	PDE4D
cholesterol binding (GO:0015485)	1/34	0.239469	0.537917	0.411857	-0.255372	ABCA1
galactosyltransferase activity (GO:0008378)	1/34	0.239469	0.537917	0.419885	-0.26035	B4GALT6
cyclic nucleotide binding (GO:0030551)	1/36	0.25129	0.537917	0.423	-0.262281	PDE4D
sterol binding (GO:0032934)	1/38	0.262929	0.558469	0.458152	-0.266899	ABCA1
potassium channel regulator activity (GO:0015459)	1/40	0.274388	0.561063	0.465395	-0.268962	KCNAB1
palmitoyltransferase activity (GO:0016409)	1/35	0.245402	0.537917	0.434908	-0.269665	ZDHHC11
protein self-association (GO:0043621)	1/40	0.274388	0.561063	0.473146	-0.273442	DYRK1A
phospholipid transporter activity (GO:0005548)	1/41	0.280052	0.568402	0.488003	-0.275686	ABCA1
peptide antigen binding (GO:0042605)	1/35	0.245402	0.537917	0.485043	-0.300751	SLC7A5
ATP-dependent DNA helicase activity (GO:0004003)	1/36	0.25129	0.537917	0.504036	-0.312528	CHD1
RNA methyltransferase activity (GO:0008173)	1/36	0.25129	0.537917	0.536198	-0.33247	ALKBH8
organic acid:sodium symporter activity (GO:0005343)	1/28	0.202887	0.496348	0.507074	-0.355194	SLC6A9
adrenergic receptor binding (GO:0031690)	1/19	0.144723	0.474636	0.488174	-0.363791	PDE4D
laminin binding (GO:0043236)	1/30	0.21527	0.512905	0.545979	-0.364531	LRRC15
S-acyltransferase activity (GO:0016417)	1/29	0.209103	0.50258	0.547653	-0.376785	ZDHHC11
neurotransmitter transporter activity (GO:0005326)	1/24	0.177536	0.475119	0.517738	-0.385295	SLC6A9
lipoprotein particle binding (GO:0071813)	1/24	0.177536	0.475119	0.519791	-0.386823	ANKRA2
solute:cation antiporter activity (GO:0015298)	1/28	0.202887	0.496348	0.569259	-0.398753	SLC9A8
cAMP binding (GO:0030552)	1/23	0.171075	0.475119	0.549522	-0.408949	PDE4D
demethylase activity (GO:0032451)	1/29	0.209103	0.50258	0.598606	-0.411841	KDM6B
protein-lipid complex binding (GO:0071814)	1/24	0.177536	0.475119	0.589415	-0.438637	ANKRA2
RNA polymerase binding (GO:0070063)	1/22	0.164563	0.474636	0.591864	-0.441062	PER2
transaminase activity (GO:0008483)	1/22	0.164563	0.474636	0.595301	-0.443623	GPT2
cation:cation antiporter activity (GO:0015491)	1/22	0.164563	0.474636	0.595349	-0.443659	SLC9A8
neurotransmitter:sodium symporter activity (GO:0005328)	1/19	0.144723	0.474636	0.607666	-0.452838	SLC6A9
dicarboxylic acid transmembrane transporter activity (GO:0005310)	1/24	0.177536	0.475119	0.609063	-0.453258	SLC7A11
carbohydrate kinase activity (GO:0019200)	1/20	0.151388	0.474636	0.610428	-0.454896	PFKFB4
anion:anion antiporter activity (GO:0015301)	1/24	0.177536	0.475119	0.614533	-0.457329	SLC7A11
histone demethylase activity (GO:0032452)	1/22	0.164563	0.474636	0.632096	-0.471043	KDM6B
phosphatidylinositol 3-kinase binding (GO:0043548)	1/22	0.164563	0.474636	0.645526	-0.481051	IRS2
fibronectin binding (GO:0001968)	1/26	0.19031	0.478393	0.652799	-0.481323	LRRC15
pattern binding (GO:0001871)	1/18	0.138007	0.474636	0.659918	-0.491776	GPCPD1
sulfur compound transmembrane transporter activity (GO:1901682)	1/26	0.19031	0.478393	0.679794	-0.501227	SLC7A11
3',5'-cyclic-nucleotide phosphodiesterase activity (GO:0004114)	1/25	0.183948	0.475488	0.70057	-0.520814	PDE4D
protein-cysteine S-palmitoyltransferase activity (GO:0019706)	1/25	0.183948	0.475488	0.700763	-0.520957	ZDHHC11
polysaccharide binding (GO:0030247)	1/18	0.138007	0.474636	0.705909	-0.526049	GPCPD1
cyclic-nucleotide phosphodiesterase activity (GO:0004112)	1/26	0.19031	0.478393	0.716971	-0.528638	PDE4D
syntaxin-1 binding (GO:0017075)	1/17	0.131238	0.473148	0.714631	-0.534792	SYBU
transferase activity, transferring nitrogenous groups (GO:0016769)	1/24	0.177536	0.475119	0.729278	-0.542721	GPT2
endonuclease activity, active with either ribo- or deoxyribonucleic acids and producing 3'-phosphomonoesters (GO:0016894)	1/18	0.138007	0.474636	0.767642	-0.572053	TSEN15
protein-cysteine S-acyltransferase activity (GO:0019707)	1/25	0.183948	0.475488	0.779127	-0.579214	ZDHHC11
GTP-dependent protein binding (GO:0030742)	1/17	0.131238	0.473148	0.811991	-0.607651	RAPGEF6
signal sequence binding (GO:0005048)	1/22	0.164563	0.474636	0.825624	-0.615262	BRAP
solute:proton antiporter activity (GO:0015299)	1/17	0.131238	0.473148	0.87388	-0.653965	SLC9A8
tRNA methyltransferase activity (GO:0008175)	1/15	0.117542	0.453615	0.999871	-0.790406	ALKBH8
tau protein binding (GO:0048156)	1/10	0.0823611	0.443679	1.02928	-0.836446	DYRK1A
low-density lipoprotein particle binding (GO:0030169)	1/15	0.117542	0.453615	1.08039	-0.854058	ANKRA2
nucleocytoplasmic transporter activity (GO:0005487)	1/14	0.110615	0.453615	1.09383	-0.864685	NUPL1
prenyltransferase activity (GO:0004659)	1/15	0.117542	0.453615	1.10369	-0.872476	CHML
endoribonuclease activity, producing 3'-phosphomonoesters (GO:0016892)	1/9	0.07516	0.443679	1.12936	-0.917775	TSEN15
apolipoprotein binding (GO:0034185)	1/15	0.117542	0.453615	1.22809	-0.970811	ABCA1
nuclear localization sequence binding (GO:0008139)	1/9	0.07516	0.443679	1.20032	-0.975447	BRAP
pre-mRNA binding (GO:0036002)	1/13	0.103633	0.443679	1.21022	-0.983488	PER2
magnesium ion transmembrane transporter activity (GO:0015095)	1/13	0.103633	0.443679	1.23291	-1.00193	MMGT1
tRNA-specific ribonuclease activity (GO:0004549)	1/13	0.103633	0.443679	1.2667	-1.02938	TSEN15
protein prenyltransferase activity (GO:0008318)	1/9	0.07516	0.443679	1.27173	-1.03348	CHML
ligase regulator activity (GO:0055103)	1/8	0.067903	0.443679	1.29666	-1.05374	TRIB3
sodium:proton antiporter activity (GO:0015385)	1/9	0.07516	0.443679	1.30608	-1.06139	SLC9A8
acidic amino acid transmembrane transporter activity (GO:0015172)	1/13	0.103633	0.443679	1.31725	-1.07047	SLC7A11
monovalent cation:proton antiporter activity (GO:0005451)	1/10	0.0823611	0.443679	1.33839	-1.08765	SLC9A8
transcription corepressor binding (GO:0001222)	1/8	0.067903	0.443679	1.346	-1.09384	PER2
sterol transporter activity (GO:0015248)	1/12	0.0965973	0.443679	1.36724	-1.11109	ABCA1
sugar-phosphatase activity (GO:0050308)	1/10	0.0823611	0.443679	1.38945	-1.12914	PFKFB4
L-glutamate transmembrane transporter activity (GO:0005313)	1/13	0.103633	0.443679	1.41834	-1.15262	SLC7A11
cation:amino acid symporter activity (GO:0005416)	1/12	0.0965973	0.443679	1.42204	-1.15563	SLC6A9
modified amino acid transmembrane transporter activity (GO:0072349)	1/10	0.0823611	0.443679	1.4753	-1.19891	SLC7A11
GTP-Rho binding (GO:0017049)	1/10	0.0823611	0.443679	1.54736	-1.25747	WHAMM
3',5'-cyclic-AMP phosphodiesterase activity (GO:0004115)	1/11	0.0895068	0.443679	1.59599	-1.29699	PDE4D
cholesterol transporter activity (GO:0017127)	1/11	0.0895068	0.443679	1.60151	-1.30147	ABCA1
transcription cofactor binding (GO:0001221)	1/10	0.0823611	0.443679	1.6631	-1.35153	PER2
carbohydrate phosphatase activity (GO:0019203)	1/11	0.0895068	0.443679	1.66413	-1.35236	PFKFB4
sodium:amino acid symporter activity (GO:0005283)	1/10	0.0823611	0.443679	1.69221	-1.37518	SLC6A9

## Sheet: GO_MolFun_Table_miR30_1.5Dn_72H
Term	Overlap	P-value	Adjusted P-value	Z-score	Combined Score	Genes
actin binding (GO:0003779)	31/386	2.06054e-09	1.12093e-06	-2.39559	32.8228	ITGB1;PLEKHH2;PXK;HIP1;WDR1;SYNPO2;DIXDC1;NEXN;ANTXR1;EGFR;CALD1;EPB41L2;MICAL1;COTL1;MKL2;MARCKSL1;TPM4;LIMCH1;ACTN1;TMOD2;MICAL3;ARPC5;SSH2;MYO1E;ANLN;MYO1C;MYH9;TLN2;VCL;SNTB2;PFN2
polypeptide N-acetylgalactosaminyltransferase activity (GO:0004653)	4/20	0.0016399	0.166495	-3.0004	5.3791	GALNT7;GALNT6;GALNT2;GALNT10
guanyl-nucleotide exchange factor activity (GO:0005085)	12/196	0.00197552	0.166495	-2.44325	4.38024	ABR;MON2;PLEKHG2;DOCK7;PSD3;RGL1;DOCK1;RALGDS;RASGRP3;RALGPS2;VAV2;ARHGEF6
actinin binding (GO:0042805)	4/25	0.00336662	0.166495	-2.40215	4.30656	ITGB1;SYNPO2;LMO7;CACNA1C
3',5'-cyclic-nucleotide phosphodiesterase activity (GO:0004114)	4/25	0.00336662	0.166495	-2.36229	4.2351	PDE11A;DPYSL3;PDE6D;PDE5A
calmodulin binding (GO:0005516)	11/170	0.0020055	0.166495	-2.34459	4.20336	MYO1E;MARCKSL1;RGS2;EEF2K;MYO1C;CALD1;MYH9;CACNA1C;IQGAP1;SNTB2;CAMKK2
cell adhesion molecule binding (GO:0050839)	11/168	0.00183694	0.166495	-2.32801	4.17364	ITGB1;ADAMTS5;NLGN1;ITGA4;ACTN1;ADAM9;ITGA6;ITGA5;EDIL3;EGFR;VCL
glycoprotein binding (GO:0001948)	8/81	0.000689531	0.166495	-2.32524	4.16868	ITGB1;SEMA5A;ERLEC1;RASA1;VIM;NID1;EGFR;VCL
cyclic-nucleotide phosphodiesterase activity (GO:0004112)	4/26	0.00381919	0.173137	-2.35325	4.12684	PDE11A;DPYSL3;PDE6D;PDE5A
integrin binding (GO:0005178)	8/102	0.0027081	0.166495	-2.24924	4.03241	ITGB1;ADAMTS5;ACTN1;ADAM9;ITGA6;ITGA5;EDIL3;EGFR
ADP binding (GO:0043531)	4/28	0.00484436	0.202718	-2.50866	4.00367	GLUD1;GLUD2;APAF1;MYH9
intramolecular transferase activity, phosphotransferases (GO:0016868)	3/11	0.00308543	0.166495	-2.11342	3.78892	PGM3;PGM2L1;PGM1
semaphorin receptor binding (GO:0030215)	3/10	0.00246355	0.166495	-2.10022	3.76526	SEMA5A;SEMA6A;SEMA3A
laminin binding (GO:0043236)	4/30	0.00603961	0.234682	-2.30427	3.3401	ITGB1;ADAM9;ITGA6;NID1
nucleoside-triphosphatase regulator activity (GO:0060589)	15/330	0.00846633	0.242404	-2.31658	3.28294	NRK;IQGAP1;RASGRP3;ABR;TBC1D1;RGS2;RASA1;TBC1D24;PDE6D;EVI5L;SMAP2;DOCK1;RALGDS;ARHGEF6;PFN2
myosin V binding (GO:0031489)	3/16	0.00758147	0.237918	-2.1756	3.12379	RAB3B;RAB10;RAB3D
SH3 domain binding (GO:0017124)	8/119	0.00647127	0.234691	-2.10385	3.04949	ADAM19;AFAP1L2;GJA1;SH3KBP1;MICAL1;DPYSL3;ADAM9;DOCK1
extracellular matrix binding (GO:0050840)	5/51	0.00720642	0.237918	-2.08323	2.99117	ITGB1;ADAM9;ITGA6;NID1;OLFML2A
acetylgalactosaminyltransferase activity (GO:0008376)	4/35	0.00984468	0.267775	-2.25369	2.96948	GALNT7;GALNT6;GALNT2;GALNT10
GTPase regulator activity (GO:0030695)	14/310	0.0113431	0.27324	-2.28614	2.96604	NRK;IQGAP1;RASGRP3;ABR;TBC1D1;RGS2;RASA1;TBC1D24;PDE6D;EVI5L;SMAP2;DOCK1;RALGDS;ARHGEF6
actin filament binding (GO:0051015)	7/98	0.00787228	0.237918	-2.05164	2.94581	MYO1E;ACTN1;NEXN;MYH9;ARPC5;ANTXR1;EGFR
oxidoreductase activity, acting on the CH-NH2 group of donors (GO:0016638)	3/19	0.0114861	0.27324	-2.17872	2.82668	GLUD1;GLUD2;LOX
small GTPase regulator activity (GO:0005083)	10/195	0.0141419	0.295893	-2.21177	2.6934	TBC1D1;ABR;RASA1;NRK;TBC1D24;EVI5L;IQGAP1;SMAP2;RALGDS;RASGRP3
metalloendopeptidase activity (GO:0004222)	7/106	0.0115524	0.27324	-1.97012	2.55604	ADAM19;ADAMTS5;NLN;ADAM9;PMPCB;ADAMTS9;THSD4
transmembrane receptor protein kinase activity (GO:0019199)	6/82	0.0121871	0.27624	-1.92816	2.48055	EPHA5;PDGFRB;TGFBR3;EPHB2;EGFR;TGFBR2
alpha-actinin binding (GO:0051393)	3/20	0.0130005	0.282891	-1.88135	2.37557	ITGB1;SYNPO2;CACNA1C
phosphoric diester hydrolase activity (GO:0008081)	6/90	0.0180843	0.364364	-1.92459	1.94306	PDE11A;PLCB4;DPYSL3;BDKRB2;PDE6D;PDE5A
Ras GTPase activator activity (GO:0005099)	7/124	0.0241193	0.384392	-1.99063	1.90323	TBC1D1;ABR;RASA1;TBC1D24;IQGAP1;EVI5L;RASGRP3
growth factor binding (GO:0019838)	7/123	0.0232451	0.384392	-1.96601	1.87969	PDGFRB;TGFBR3;LIFR;IL6ST;WISP1;EGFR;TGFBR2
SMAD binding (GO:0046332)	5/68	0.0210852	0.384392	-1.95184	1.86614	TGFBR3;MAGI2;COL5A2;TGFBR2;HIPK2
PDZ domain binding (GO:0030165)	6/96	0.023619	0.384392	-1.83747	1.75679	TGFBR3;GJA1;NLGN1;FZD2;SDC2;EXOC4
calmodulin-dependent protein kinase activity (GO:0004683)	3/26	0.0243902	0.384392	-1.76594	1.6884	EEF2K;NEXN;CAMKK2
intramolecular transferase activity (GO:0016866)	3/27	0.0266758	0.384392	-1.74098	1.66454	PGM3;PGM1;PGM2L1
Wnt-protein binding (GO:0017147)	3/27	0.0266758	0.384392	-1.71935	1.64386	FZD2;LRP6;CTHRC1
phospholipid binding (GO:0005543)	12/296	0.0368065	0.435276	-1.94968	1.62169	MYO1E;SNX29;PXK;HIP1;SH3PXD2A;GRK5;SDPR;PSD3;ITPR1;IQGAP1;MCTP2;PFN2
guanyl ribonucleotide binding (GO:0032561)	15/405	0.0408936	0.443808	-1.95035	1.58439	RAB3B;RAB4B;RAB3D;GNAI2;ARL4C;RAB10;SEPT8;GLUD1;PDE11A;SEPT6;GLUD2;SUCLG2;PDE5A;GBP1;GBP3
guanyl nucleotide binding (GO:0019001)	15/406	0.041607	0.443808	-1.92671	1.56519	RAB3B;RAB4B;RAB3D;GNAI2;ARL4C;RAB10;SEPT8;GLUD1;PDE11A;SEPT6;GLUD2;SUCLG2;PDE5A;GBP1;GBP3
UDP-glycosyltransferase activity (GO:0008194)	7/132	0.0319377	0.434353	-1.87528	1.56379	GALNT7;GALNT6;GALNT2;LARGE;GXYLT1;GYG2;GALNT10
GTPase activator activity (GO:0005096)	11/265	0.038772	0.443808	-1.91277	1.55387	ABR;TBC1D1;RGS2;RASA1;TBC1D24;EVI5L;IQGAP1;SMAP2;DOCK1;RASGRP3;ARHGEF6
enzyme activator activity (GO:0008047)	16/446	0.0447958	0.448106	-1.90183	1.52665	CYB5B;AFAP1L2;APAF1;IQGAP1;RASGRP3;ABR;TBC1D1;RGS2;GM2A;RASA1;TBC1D24;EVI5L;SMAP2;ATP7A;DOCK1;ARHGEF6
myosin binding (GO:0017022)	4/48	0.0260598	0.384392	-1.57089	1.50192	RAB10;RAB3B;CALD1;RAB3D
amino acid binding (GO:0016597)	6/107	0.0365015	0.435276	-1.69153	1.40697	GLUD1;GLUD2;GSTM1;DDAH1;GLRB;SDPR
phosphatase binding (GO:0019902)	7/136	0.0364186	0.435276	-1.68327	1.4001	CARHSP1;MAGI2;IQGAP1;ELFN2;TP53;EGFR;JAK1
carbohydrate binding (GO:0030246)	11/278	0.0509809	0.457487	-1.72133	1.3461	GALNT7;GALNT6;ATRN;H6PD;P4HA1;ATRNL1;GALNT2;AGL;PAM;LPHN3;GALNT10
RNA polymerase II transcription factor binding transcription factor activity (GO:0001076)	6/112	0.0436031	0.448106	-1.66326	1.33514	MED14;NACC2;TRERF1;PITX1;SOX4;HIPK2
phosphatidylinositol binding (GO:0035091)	8/178	0.0501556	0.457487	-1.68405	1.31694	MYO1E;SNX29;PXK;HIP1;SH3PXD2A;ITPR1;IQGAP1;PFN2
copper ion binding (GO:0005507)	4/53	0.034989	0.435276	-1.52664	1.26982	LOX;ATP7A;PAM;TP53
small conjugating protein ligase binding (GO:0044389)	8/182	0.0555012	0.464502	-1.58508	1.21542	PRR5L;BID;TP53;PRKACB;MID1;CCDC50;EGFR;CUL4B
ubiquitin protein ligase binding (GO:0031625)	8/182	0.0555012	0.464502	-1.57191	1.20532	PRR5L;BID;TP53;PRKACB;MID1;CCDC50;EGFR;CUL4B
coenzyme binding (GO:0050662)	8/188	0.0641789	0.478265	-1.48006	1.09168	GLUD1;H6PD;AHCY;MICAL1;IDH1;CAT;MICAL3;DHTKD1
metallopeptidase activity (GO:0008237)	8/188	0.0641789	0.478265	-1.46724	1.08222	ADAM19;ADAMTS5;NLN;ERAP1;ADAM9;PMPCB;ADAMTS9;THSD4
Ras guanyl-nucleotide exchange factor activity (GO:0005088)	6/125	0.0658913	0.47987	-1.3574	0.996656	ABR;PLEKHG2;RGL1;RASGRP3;VAV2;ARHGEF6
cytokine receptor binding (GO:0005126)	9/228	0.0739048	0.50752	-1.45388	0.986052	TGFBR3;BDNF;ERAP1;LIFR;ITGA5;IL6ST;BID;JAK1;TGFBR2
kinase binding (GO:0019900)	16/487	0.0819374	0.5244	-1.47517	0.952221	ITGB1;PDGFRB;STXBP1;STK39;DIXDC1;AP1B1;AP2A1;IQGAP1;EGFR;RASGRP3;TGFBR2;GRK5;DGKQ;ADAM9;PAM;TP53
collagen binding (GO:0005518)	4/62	0.0550135	0.464502	-1.22902	0.942402	ITGB1;ADAM9;NID1;ANTXR1
isomerase activity (GO:0016853)	7/159	0.070137	0.502033	-1.36531	0.940823	PPIL2;DSEL;GLCE;MPI;PGM3;PGM2L1;PGM1
cofactor binding (GO:0048037)	10/266	0.0788961	0.523408	-1.44785	0.937328	GLUD1;AHCY;H6PD;SPTLC2;IDH1;MICAL1;CAT;MICAL3;CSAD;DHTKD1
protein C-terminus binding (GO:0008022)	7/162	0.0755682	0.50752	-1.31111	0.889221	PXK;ATXN1;MYO1C;LMO7;AP2A1;VIM;TBL1X
carboxylic acid binding (GO:0031406)	8/200	0.0839426	0.527012	-1.31697	0.843564	GLUD1;GLUD2;GSTM1;P4HA1;DDAH1;GLRB;SDPR;PAM
organic acid binding (GO:0043177)	8/201	0.0857352	0.527012	-1.31625	0.843099	GLUD1;GLUD2;GSTM1;P4HA1;DDAH1;GLRB;SDPR;PAM
transmembrane receptor protein tyrosine kinase activity (GO:0004714)	4/65	0.062812	0.478265	-1.13349	0.836054	EPHA5;PDGFRB;EPHB2;EGFR
frizzled binding (GO:0005109)	3/36	0.05214	0.457487	-1.04942	0.820657	WNT5B;LRP6;CTHRC1
GTP binding (GO:0005525)	13/385	0.0939525	0.554782	-1.36846	0.806268	RAB3B;RAB4B;RAB3D;GNAI2;ARL4C;RAB10;SEPT8;GLUD1;SEPT6;GLUD2;SUCLG2;GBP1;GBP3
motor activity (GO:0003774)	6/132	0.0802121	0.5244	-1.20983	0.780944	MYO1E;SNX29;MYO1C;DYNLT3;DNAH5;MYH9
transferase activity, transferring glycosyl groups (GO:0016757)	10/280	0.10102	0.557186	-1.29271	0.756052	GALNT7;GALNT6;DPY19L3;GALNT2;AGL;LARGE;GXYLT1;ST3GAL5;GYG2;GALNT10
protein kinase binding (GO:0019901)	14/437	0.114483	0.587533	-1.19781	0.637023	ITGB1;PDGFRB;STXBP1;STK39;DIXDC1;AP1B1;AP2A1;IQGAP1;EGFR;TGFBR2;GRK5;ADAM9;PAM;TP53
phosphoric ester hydrolase activity (GO:0042578)	12/360	0.111929	0.585473	-1.18715	0.635524	VPS29;NT5E;PDE11A;PLCB4;PPIP5K2;DPYSL3;PDE6D;BDKRB2;ACP2;PDE5A;PTPN13;SSH2
RNA polymerase II transcription factor binding transcription factor activity involved in positive regulation of transcription (GO:0001190)	3/40	0.0661586	0.47987	-0.865158	0.635233	PITX1;SOX4;HIPK2
protein tyrosine kinase activity (GO:0004713)	6/142	0.103448	0.557186	-1.04517	0.611276	PDGFRB;EPHA5;EPHB2;EGFR;JAK1;CAMKK2
calcium channel activity (GO:0005262)	5/108	0.0995522	0.557186	-1.03726	0.606649	GRIN2A;TRPA1;STIM2;ITPR1;CACNA1C
GTPase binding (GO:0051020)	8/221	0.126216	0.602917	-1.08039	0.54665	MICAL1;RAB3D;RASA1;DOCK7;PDE6D;EVI5L;IQGAP1;RASGRP3
peroxidase activity (GO:0004601)	3/42	0.0737482	0.50752	-0.802882	0.54453	GPX3;CAT;PTGS1
protease binding (GO:0002020)	4/77	0.0993699	0.557186	-0.91988	0.537998	ITGB1;CHL1;BDKRB2;TP53
oxidoreductase activity, acting on peroxide as acceptor (GO:0016684)	3/42	0.0737482	0.50752	-0.780682	0.529474	GPX3;CAT;PTGS1
Rho guanyl-nucleotide exchange factor activity (GO:0005089)	4/77	0.0993699	0.557186	-0.894938	0.523411	ABR;PLEKHG2;VAV2;ARHGEF6
RNA polymerase II transcription cofactor activity (GO:0001104)	4/78	0.102784	0.557186	-0.810428	0.473984	MED14;TRERF1;SOX4;HIPK2
G-protein coupled receptor binding (GO:0001664)	8/229	0.14479	0.602917	-0.923427	0.467231	NPFFR2;WNT5B;MAGI2;BDKRB2;JAK1;GNAI2;LRP6;CTHRC1
transferase activity, transferring hexosyl groups (GO:0016758)	7/194	0.148089	0.602917	-0.91212	0.46151	GALNT7;GALNT6;GALNT2;AGL;LARGE;GYG2;GALNT10
ATP binding (GO:0005524)	39/1494	0.164599	0.602917	-0.784894	0.397137	PI4K2B;PXK;NRK;DNAH5;NDUFA10;STK39;ABCC10;DDX60;EGFR;CAMKK2;ACTR1A;EEF2K;GRK5;PPIP5K2;RPS6KA2;ASCC3;EPHB2;ATP7A;PRKACB;JAK1;PDGFRB;EPHA5;APAF1;ATP11C;NRBP1;RUNX2;TGFBR2;HIPK2;MYO1E;MOV10;GLUD1;MYO1C;CDK6;KATNAL1;MTHFD1;DGKQ;MYH9;SUCLG2;TP53
growth factor receptor binding (GO:0070851)	5/121	0.139334	0.602917	-0.775014	0.392138	PDGFRB;ERAP1;ITGA5;IL6ST;VAV2
protein transporter activity (GO:0008565)	4/81	0.113343	0.587225	-0.736543	0.392096	USO1;AP1B1;AP2A1;AP3S1
oxidoreductase activity, acting on paired donors, with incorporation or reduction of molecular oxygen (GO:0016705)	6/163	0.162151	0.602917	-0.764766	0.386952	P4HA1;MICAL1;SCD5;MICAL3;PAM;PTGS1
RNA polymerase II core promoter proximal region sequence-specific DNA binding transcription factor activity (GO:0000982)	7/204	0.175795	0.602917	-0.724084	0.366369	AR;NACC2;SNAI2;TP53;PITX1;RCOR1;SOX4
calcium ion transmembrane transporter activity (GO:0015085)	5/127	0.159728	0.602917	-0.701133	0.354756	GRIN2A;TRPA1;STIM2;ITPR1;CACNA1C
cytokine receptor activity (GO:0004896)	4/85	0.128131	0.602917	-0.697779	0.353059	LEPR;GFRA1;LIFR;IL6ST
hydrolase activity, acting on carbon-nitrogen (but not peptide) bonds (GO:0016810)	5/123	0.145999	0.602917	-0.674386	0.341222	DDAH1;MTHFD1;NACC2;DPYSL3;CAT
metal ion transmembrane transporter activity (GO:0046873)	12/400	0.186203	0.602917	-0.67045	0.339231	SLC4A7;SLC6A6;GRIN2A;TRPA1;STIM2;SLC39A11;ITPR1;CACNA1C;ATP7A;SCN2A;SLC5A3;SCN3A
sodium ion transmembrane transporter activity (GO:0015081)	5/128	0.16324	0.602917	-0.662752	0.335336	SLC4A7;SLC6A6;SCN2A;SCN3A;SLC5A3
RNA polymerase II transcription regulatory region sequence-specific DNA binding transcription factor activity involved in negative regulation of transcription (GO:0001227)	4/88	0.139722	0.602917	-0.625353	0.316413	KLF12;NACC2;SNAI2;RCOR1
GDP binding (GO:0019003)	3/48	0.098664	0.557186	-0.539165	0.315334	RAB10;RAB3B;SUCLG2
sulfur compound binding (GO:1901681)	7/206	0.18159	0.602917	-0.570044	0.288428	SEMA5A;TGFBR3;SLC6A6;GSTM1;COL13A1;DPYSL3;DHTKD1
NADP binding (GO:0050661)	3/49	0.103109	0.557186	-0.488197	0.285525	H6PD;IDH1;CAT
protein phosphatase binding (GO:0019903)	4/94	0.164086	0.602917	-0.431491	0.218324	IQGAP1;TP53;EGFR;JAK1
NAD binding (GO:0051287)	3/50	0.107632	0.573704	-0.363375	0.201906	GLUD1;AHCY;IDH1
double-stranded RNA binding (GO:0003725)	3/53	0.12165	0.602917	-0.388499	0.196571	ACTN1;VIM;DDX60
protein serine/threonine kinase activity (GO:0004674)	13/449	0.20571	0.602917	-0.38754	0.196085	NRK;STK39;NEXN;EGFR;HIPK2;TGFBR2;CAMKK2;TGFBR3;EEF2K;CDK6;GRK5;RPS6KA2;PRKACB
single-stranded RNA binding (GO:0003727)	3/52	0.116905	0.594357	-0.359947	0.187272	ATXN1;MSI2;DDX60
receptor signaling protein serine/threonine kinase activity (GO:0004702)	3/57	0.141304	0.602917	-0.32403	0.163951	STK39;EGFR;TGFBR2
structural constituent of cytoskeleton (GO:0005200)	4/100	0.189848	0.602917	-0.230262	0.116507	HIP1;VIM;ARPC5;TLN2
Rab GTPase activator activity (GO:0005097)	3/61	0.161932	0.602917	-0.21811	0.110358	TBC1D1;TBC1D24;EVI5L
hormone binding (GO:0042562)	3/62	0.167226	0.602917	-0.179143	0.0906417	AR;OXTR;EGFR
RNA polymerase II core promoter proximal region sequence-specific DNA binding transcription factor activity involved in negative regulation of transcription (GO:0001078)	3/63	0.172569	0.602917	-0.100916	0.0510609	NACC2;SNAI2;RCOR1
calcium ion binding (GO:0005509)	19/698	0.214996	0.602917	-0.082041	0.0415107	TPM4;CLSTN2;ACTN1;IQGAP1;NID1;RASGRP3;CAMKK2;DLL4;SCUBE3;EEF2K;PLCB4;STIM2;MAN1A2;PRRG1;PITPNM2;HMCN1;MCTP2;EDIL3;PAM
channel regulator activity (GO:0016247)	4/102	0.198708	0.602917	0.0279463	-0.0141401	STIM2;RASA1;ITPR1;ADRB2
transferase activity, transferring one-carbon groups (GO:0016741)	1/218	0.992154	0.992154	4.46304	-0.0351548	N6AMT1
methyltransferase activity (GO:0008168)	1/210	0.99062	0.992154	4.47541	-0.0352522	N6AMT1
nuclease activity (GO:0004518)	1/195	0.986894	0.990536	4.57498	-0.0435035	ENDOD1
beta-catenin binding (GO:0008013)	3/67	0.194402	0.602917	0.109702	-0.0555066	AR;TBL1X;VCL
cysteine-type peptidase activity (GO:0008234)	1/172	0.978129	0.983553	4.74006	-0.0786075	USP46
passive transmembrane transporter activity (GO:0022803)	12/427	0.246722	0.606402	0.176272	-0.0881732	GJA1;GRIN2A;TTYH3;TRPA1;GLRB;STIM2;ITPR1;ZFYVE21;CACNA1C;ANO4;SCN2A;SCN3A
growth factor activity (GO:0008083)	1/163	0.973283	0.980493	4.68917	-0.092378	BDNF
channel activity (GO:0015267)	12/427	0.246722	0.606402	0.189133	-0.0946063	GJA1;GRIN2A;TTYH3;TRPA1;GLRB;STIM2;ITPR1;ZFYVE21;CACNA1C;ANO4;SCN2A;SCN3A
GTPase activity (GO:0003924)	7/224	0.237046	0.606402	0.209794	-0.104941	ARL4C;RAB3B;RAB10;RAB3D;GBP1;GBP3;GNAI2
intracellular calcium activated chloride channel activity (GO:0005229)	2/12	0.0359849	0.435276	0.132755	-0.110422	TTYH3;ANO4
antioxidant activity (GO:0016209)	3/70	0.2112	0.602917	0.414499	-0.209726	GPX3;CAT;PTGS1
magnesium ion binding (GO:0000287)	6/190	0.253547	0.606402	0.425788	-0.212984	IDH1;RPS6KA2;PGM3;ATP11C;PRKACB;PGM1
histone binding (GO:0042393)	1/132	0.946825	0.955608	4.78888	-0.217452	TBL1X
organic anion transmembrane transporter activity (GO:0008514)	1/130	0.944413	0.954946	4.91178	-0.226437	SLC4A7
Ras GTPase binding (GO:0017016)	6/193	0.264514	0.606402	0.483868	-0.242036	MICAL1;DOCK7;PDE6D;EVI5L;IQGAP1;RASGRP3
ion channel activity (GO:0005216)	11/396	0.270978	0.606402	0.494759	-0.247484	GRIN2A;TTYH3;GLRB;TRPA1;STIM2;ITPR1;ZFYVE21;CACNA1C;ANO4;SCN2A;SCN3A
acid phosphatase activity (GO:0003993)	2/12	0.0359849	0.435276	0.32235	-0.268122	PPIP5K2;ACP2
hormone activity (GO:0005179)	1/122	0.933628	0.945799	5.01133	-0.27926	STC1
endonuclease activity (GO:0004519)	1/121	0.932141	0.945799	5.06038	-0.281993	ENDOD1
divalent inorganic cation transmembrane transporter activity (GO:0072509)	5/154	0.263669	0.606402	0.585403	-0.292825	GRIN2A;TRPA1;STIM2;ITPR1;CACNA1C
metalloendopeptidase inhibitor activity (GO:0008191)	2/14	0.0461286	0.448106	0.374824	-0.300881	TIMP3;RECK
metalloenzyme regulator activity (GO:0010576)	2/15	0.0515466	0.457487	0.385072	-0.30113	TIMP3;RECK
ligase activity, forming carbon-nitrogen bonds (GO:0016879)	1/117	0.925854	0.941429	5.02313	-0.30318	MTHFD1
3',5'-cyclic-GMP phosphodiesterase activity (GO:0047555)	2/11	0.031285	0.434353	0.374146	-0.311999	PDE11A;PDE5A
chloride channel activity (GO:0005254)	3/72	0.222571	0.602917	0.649435	-0.328598	TTYH3;GLRB;ANO4
ephrin receptor activity (GO:0005003)	2/17	0.0630141	0.478265	0.455244	-0.335784	EPHA5;EPHB2
gated channel activity (GO:0022836)	9/323	0.295714	0.606402	0.680297	-0.340293	GRIN2A;TTYH3;GLRB;STIM2;ITPR1;CACNA1C;ANO4;SCN2A;SCN3A
endopeptidase regulator activity (GO:0061135)	2/171	0.893018	0.924929	4.38091	-0.341877	TIMP3;RECK
peptidase inhibitor activity (GO:0030414)	2/173	0.89672	0.924929	4.38107	-0.34189	TIMP3;RECK
tubulin binding (GO:0015631)	7/241	0.293789	0.606402	0.684747	-0.342519	ARL4C;GJA1;RGS2;KATNAL1;DIXDC1;TUBGCP5;MID1
phosphoprotein phosphatase activity (GO:0004721)	2/172	0.894884	0.924929	4.4033	-0.343625	SSH2;PTPN13
transforming growth factor beta-activated receptor activity (GO:0005024)	2/17	0.0630141	0.478265	0.467681	-0.344957	TGFBR3;TGFBR2
phosphatidylinositol phospholipase C activity (GO:0004435)	2/28	0.137583	0.602917	0.682548	-0.345352	PLCB4;BDKRB2
mRNA binding (GO:0003729)	1/112	0.917172	0.934347	5.11276	-0.347194	CARHSP1
iron ion binding (GO:0005506)	2/172	0.894884	0.924929	4.46011	-0.348058	P4HA1;SCD5
coreceptor activity (GO:0015026)	2/27	0.13019	0.602917	0.688965	-0.348599	TGFBR3;LRP6
phospholipase C activity (GO:0004629)	2/30	0.152633	0.602917	0.693271	-0.350778	PLCB4;BDKRB2
mitogen-activated protein kinase kinase kinase binding (GO:0031435)	2/21	0.0881582	0.527012	0.550883	-0.352858	DIXDC1;TGFBR2
metalloenzyme inhibitor activity (GO:0048551)	2/14	0.0461286	0.448106	0.439907	-0.353124	TIMP3;RECK
poly-pyrimidine tract binding (GO:0008187)	2/15	0.0515466	0.457487	0.454444	-0.355379	ATXN1;MSI2
exopeptidase activity (GO:0008238)	1/111	0.915317	0.934208	5.23928	-0.356568	ERAP1
endopeptidase inhibitor activity (GO:0004866)	2/166	0.88322	0.922211	4.41477	-0.357514	TIMP3;RECK
cGMP binding (GO:0030553)	2/17	0.0630141	0.478265	0.486405	-0.358768	PDE11A;PDE5A
monovalent inorganic cation transmembrane transporter activity (GO:0015077)	5/343	0.878007	0.91853	4.25364	-0.361477	SLC4A7;SLC6A6;SCN2A;SLC5A3;SCN3A
transforming growth factor beta receptor binding (GO:0005160)	2/22	0.0948432	0.554782	0.617589	-0.363871	TGFBR3;TGFBR2
fibronectin binding (GO:0001968)	2/26	0.122893	0.602917	0.724979	-0.366821	ITGB1;ITGA4
calcium channel regulator activity (GO:0005246)	2/31	0.160274	0.602917	0.736759	-0.372782	STIM2;ITPR1
transmembrane receptor protein serine/threonine kinase activity (GO:0004675)	2/17	0.0630141	0.478265	0.519376	-0.383087	TGFBR3;TGFBR2
tropomyosin binding (GO:0005523)	2/13	0.0409371	0.443808	0.472543	-0.383877	CALD1;TMOD2
epidermal growth factor receptor binding (GO:0005154)	2/27	0.13019	0.602917	0.764839	-0.38699	ITGA5;VAV2
Rac GTPase binding (GO:0048365)	2/30	0.152633	0.602917	0.768277	-0.388729	DOCK7;IQGAP1
proteoglycan binding (GO:0043394)	2/27	0.13019	0.602917	0.772844	-0.39104	SEMA5A;NID1
electron carrier activity (GO:0009055)	1/107	0.907477	0.927946	5.23714	-0.39164	ALDH2
transforming growth factor beta binding (GO:0050431)	2/16	0.0571791	0.471294	0.523733	-0.39399	TGFBR3;TGFBR2
Wnt-activated receptor activity (GO:0042813)	2/20	0.0816228	0.5244	0.613696	-0.396142	FZD2;LRP6
RNA polymerase II transcription coactivator activity (GO:0001105)	2/24	0.108624	0.573704	0.71347	-0.396434	SOX4;HIPK2
N-acyltransferase activity (GO:0016410)	1/103	0.898914	0.924929	5.25261	-0.409903	HGSNAT
oxidoreductase activity, acting on NAD(P)H (GO:0016651)	1/104	0.901126	0.924929	5.27539	-0.411681	NDUFA10
organic acid transmembrane transporter activity (GO:0005342)	1/104	0.901126	0.924929	5.28647	-0.412546	SLC6A6
GTPase inhibitor activity (GO:0005095)	2/14	0.0461286	0.448106	0.523643	-0.420341	PDE6D;IQGAP1
acetyltransferase activity (GO:0016407)	1/98	0.887091	0.92271	5.25303	-0.422553	HGSNAT
ubiquitinyl hydrolase activity (GO:0036459)	1/105	0.90329	0.925404	5.45209	-0.422671	USP46
serine-type endopeptidase inhibitor activity (GO:0004867)	1/98	0.887091	0.92271	5.39294	-0.433807	RECK
inorganic anion transmembrane transporter activity (GO:0015103)	4/119	0.278172	0.606402	0.877886	-0.439129	SLC4A7;TTYH3;GLRB;ANO4
poly(U) RNA binding (GO:0008266)	2/13	0.0409371	0.443808	0.540645	-0.439201	ATXN1;MSI2
transmembrane-ephrin receptor activity (GO:0005005)	2/9	0.0226967	0.384392	0.459508	-0.439332	EPHA5;EPHB2
substrate-specific channel activity (GO:0022838)	11/406	0.297107	0.606402	0.895937	-0.448158	GRIN2A;TTYH3;TRPA1;GLRB;STIM2;ITPR1;ZFYVE21;CACNA1C;ANO4;SCN2A;SCN3A
ARF guanyl-nucleotide exchange factor activity (GO:0005086)	2/19	0.0752467	0.50752	0.676269	-0.458659	MON2;PSD3
peptidase regulator activity (GO:0061134)	3/209	0.842871	0.892066	4.0319	-0.460503	APAF1;TIMP3;RECK
microfilament motor activity (GO:0000146)	2/21	0.0881582	0.527012	0.721509	-0.46215	MYO1E;MYH9
platelet-derived growth factor receptor binding (GO:0005161)	2/15	0.0515466	0.457487	0.591427	-0.462501	PDGFRB;ITGA5
voltage-gated sodium channel activity (GO:0005248)	2/21	0.0881582	0.527012	0.735145	-0.470884	SCN2A;SCN3A
translation factor activity, nucleic acid binding (GO:0008135)	1/92	0.871072	0.913031	5.29867	-0.4821	EEF2K
L-ascorbic acid binding (GO:0031418)	2/21	0.0881582	0.527012	0.759837	-0.4867	P4HA1;PAM
G-protein coupled peptide receptor activity (GO:0008528)	4/121	0.287876	0.606402	0.978667	-0.489541	NPFFR2;OXTR;BDKRB2;TACR1
chromatin binding (GO:0003682)	7/420	0.82416	0.879103	3.9271	-0.506018	AR;SNAI2;TRERF1;TP53;EGFR;RCOR1;RUNX2
endopeptidase activity (GO:0004175)	7/411	0.807328	0.874873	3.80231	-0.508278	ADAM19;NLN;ADAMTS5;PMPCB;ADAM9;ADAMTS9;THSD4
ion channel inhibitor activity (GO:0008200)	2/34	0.183583	0.602917	1.01673	-0.51444	RASA1;ITPR1
small GTPase binding (GO:0031267)	6/209	0.324745	0.622651	1.09174	-0.517234	MICAL1;DOCK7;PDE6D;EVI5L;IQGAP1;RASGRP3
purine NTP-dependent helicase activity (GO:0070035)	1/89	0.862233	0.905511	5.29725	-0.525785	ASCC3
channel inhibitor activity (GO:0016248)	2/35	0.19146	0.602917	1.04008	-0.526254	RASA1;ITPR1
ATP-dependent helicase activity (GO:0008026)	1/89	0.862233	0.905511	5.31413	-0.527459	ASCC3
small conjugating protein binding (GO:0032182)	1/88	0.859154	0.905511	5.46852	-0.542784	AGL
protein homodimerization activity (GO:0042803)	12/653	0.784797	0.863904	3.71576	-0.543594	WWTR1;GSTM1;IDH1;NACC2;CAT;MYH9;ADRB2;IL6ST;OLFML2A;MID1;NRBP1;LRP6
structure-specific DNA binding (GO:0043566)	4/241	0.782707	0.863904	3.79814	-0.555646	AFF3;DDX60;SSBP3;EGFR
cytokine binding (GO:0019955)	3/78	0.257333	0.606402	1.12009	-0.560283	TGFBR3;IL6ST;TGFBR2
beta-tubulin binding (GO:0048487)	2/35	0.19146	0.602917	1.11044	-0.561854	RGS2;GJA1
transferase activity, transferring acyl groups (GO:0016746)	4/243	0.788009	0.863904	3.84082	-0.561889	HGSNAT;SPTLC2;MBOAT1;ZDHHC21
scaffold protein binding (GO:0097110)	2/35	0.19146	0.602917	1.11339	-0.563347	GJA1;VIM
anion transmembrane transporter activity (GO:0008509)	4/245	0.793207	0.864739	3.89152	-0.565545	SLC4A7;TTYH3;GLRB;ANO4
nuclear hormone receptor binding (GO:0035257)	2/139	0.814599	0.875626	4.32755	-0.574771	MED14;FOXL2
palmitoyltransferase activity (GO:0016409)	2/35	0.19146	0.602917	1.13657	-0.575078	SPTLC2;ZDHHC21
heparin binding (GO:0008201)	2/140	0.81768	0.875626	4.33057	-0.575173	TGFBR3;COL13A1
secondary active transmembrane transporter activity (GO:0015291)	3/191	0.796632	0.866736	4.05497	-0.579945	SLC4A7;SLC6A6;SLC5A3
N-acetyltransferase activity (GO:0008080)	1/85	0.849501	0.897337	5.36404	-0.581056	HGSNAT
RNA polymerase II regulatory region DNA binding (GO:0001012)	5/288	0.766538	0.851013	3.71355	-0.599098	AR;KLF12;NACC2;TP53;PITX1
voltage-gated ion channel activity (GO:0005244)	3/189	0.790853	0.863904	4.09876	-0.599625	CACNA1C;SCN2A;SCN3A
anion channel activity (GO:0005253)	3/80	0.269087	0.606402	1.20115	-0.600829	TTYH3;GLRB;ANO4
voltage-gated channel activity (GO:0022832)	3/189	0.790853	0.863904	4.11095	-0.601407	CACNA1C;SCN2A;SCN3A
vitamin binding (GO:0019842)	3/80	0.269087	0.606402	1.20355	-0.60203	P4HA1;PAM;DHTKD1
transcription regulatory region sequence-specific DNA binding (GO:0000976)	6/340	0.766469	0.851013	3.73296	-0.60223	AR;KLF12;NACC2;TP53;PITX1;SOX4
RNA polymerase II regulatory region sequence-specific DNA binding (GO:0000977)	5/284	0.756061	0.847102	3.65908	-0.607167	AR;KLF12;NACC2;TP53;PITX1
receptor signaling protein activity (GO:0005057)	4/124	0.302519	0.613826	1.25137	-0.610724	ITPR1;STK39;EGFR;TGFBR2
enzyme inhibitor activity (GO:0004857)	6/336	0.756786	0.847102	3.70993	-0.615604	PDE6D;TIMP3;IQGAP1;ELFN2;RECK;LRP6
peptide receptor activity (GO:0001653)	4/123	0.297628	0.606402	1.251	-0.625764	NPFFR2;OXTR;BDKRB2;TACR1
core promoter proximal region sequence-specific DNA binding (GO:0000987)	3/176	0.749913	0.847102	3.84023	-0.637226	AR;NACC2;PITX1
lyase activity (GO:0016829)	3/177	0.753276	0.847102	3.8704	-0.642232	GGCX;CSAD;PAM
peptide binding (GO:0042277)	5/172	0.339836	0.624926	1.37002	-0.644076	ITGB1;NLN;OXTR;GSTM1;APBB2
core promoter proximal region DNA binding (GO:0001159)	3/178	0.756602	0.847102	3.89201	-0.645818	AR;NACC2;PITX1
steroid binding (GO:0005496)	1/82	0.839188	0.889899	5.56079	-0.648649	AR
ATPase activity, coupled (GO:0042623)	7/272	0.402977	0.672452	1.67576	-0.664983	MYO1E;KATNAL1;ATP11C;MYH9;ASCC3;ATP7A;ABCC10
solute:cation symporter activity (GO:0015294)	3/82	0.280902	0.606402	1.33694	-0.668756	SLC4A7;SLC6A6;SLC5A3
ion channel binding (GO:0044325)	1/80	0.831925	0.88392	5.46589	-0.674428	ACTN1
Rab GTPase binding (GO:0017137)	3/84	0.292762	0.606402	1.35121	-0.675889	MICAL1;PDE6D;EVI5L
DNA-dependent ATPase activity (GO:0008094)	1/80	0.831925	0.88392	5.52335	-0.681518	ASCC3
microtubule binding (GO:0008017)	3/171	0.73255	0.8372	3.8429	-0.682854	KATNAL1;TUBGCP5;MID1
protein heterodimerization activity (GO:0046982)	8/408	0.686144	0.81144	3.30631	-0.690839	ITGB1;BDKRB2;SUCLG2;PKNOX1;TP53;MID1;EGFR;SOX4
protein kinase regulator activity (GO:0019887)	2/121	0.750719	0.847102	4.27147	-0.708783	AFAP1L2;IQGAP1
amide binding (GO:0033218)	5/177	0.361388	0.636132	1.58411	-0.716571	ITGB1;NLN;OXTR;GSTM1;APBB2
transcription corepressor activity (GO:0003714)	4/208	0.67967	0.807294	3.36611	-0.720577	WWTR1;KLF12;TBL1X;HIPK2
zinc ion binding (GO:0008270)	27/1256	0.598188	0.768306	2.74176	-0.722637	MPI;ZDHHC21;LPP;ADAMTS5;ZNRF1;GRIN2A;MICAL1;RNF170;ADAMTS9;VAT1L;ZCCHC24;TRIM62;LIMCH1;ERAP1;MICAL3;LMO7;MID1;MARCH4;ADAM19;AR;PNKD;ADAM9;ZNF117;SMAP2;SEC24D;PAM;TP53
ubiquitin-protein transferase activity (GO:0004842)	6/279	0.587937	0.768306	2.74896	-0.724535	ZNRF1;PPIL2;HECW2;HECW1;LMO7;MARCH4
active transmembrane transporter activity (GO:0022804)	6/307	0.677945	0.807294	3.3943	-0.72661	SLC4A7;SLC6A6;ATP11C;ATP7A;ABCC10;SLC5A3
FAD binding (GO:0071949)	2/10	0.0268509	0.384392	0.760434	-0.727045	MICAL1;MICAL3
glycosaminoglycan binding (GO:0005539)	5/190	0.41744	0.678152	1.87723	-0.729086	SEMA5A;TGFBR3;COL13A1;DPYSL3;TGFBR2
RNA polymerase II core promoter proximal region sequence-specific DNA binding (GO:0000978)	3/167	0.71799	0.825503	3.80211	-0.7291	AR;NACC2;PITX1
phosphatase activity (GO:0016791)	6/266	0.542082	0.745752	2.48842	-0.730008	VPS29;NT5E;PPIP5K2;ACP2;PTPN13;SSH2
inorganic cation transmembrane transporter activity (GO:0022890)	12/497	0.426809	0.680157	1.89561	-0.730627	SLC4A7;SLC6A6;GRIN2A;TRPA1;STIM2;SLC39A11;ITPR1;CACNA1C;ATP7A;SCN2A;SLC5A3;SCN3A
transcription factor binding (GO:0008134)	10/464	0.582403	0.766725	2.7608	-0.733343	AR;MED14;GPX3;DGKQ;APBB2;TBL1X;TRERF1;TP53;RUNX2;HIPK2
single-stranded DNA binding (GO:0003697)	1/76	0.816403	0.875626	5.52575	-0.733913	SSBP3
phosphatase regulator activity (GO:0019208)	1/75	0.812305	0.875626	5.52645	-0.734005	ELFN2
histone deacetylase binding (GO:0042826)	1/75	0.812305	0.875626	5.55345	-0.737591	NACC2
small conjugating protein-specific protease activity (GO:0019783)	1/76	0.816403	0.875626	5.56523	-0.739156	USP46
RNA polymerase II transcription regulatory region sequence-specific DNA binding transcription factor activity involved in positive regulation of transcription (GO:0001228)	4/202	0.65771	0.798647	3.29643	-0.741155	AR;TP53;PITX1;SOX4
ubiquitin binding (GO:0043130)	1/77	0.820413	0.876826	5.6444	-0.741936	AGL
cyclic nucleotide binding (GO:0030551)	2/36	0.199381	0.602917	1.46972	-0.74364	PDE11A;PDE5A
ATPase activity (GO:0016887)	8/395	0.651633	0.793039	3.21854	-0.746325	MYO1E;KATNAL1;DNAH5;ATP11C;MYH9;ASCC3;ATP7A;ABCC10
transferase activity, transferring acyl groups other than amino-acyl groups (GO:0016747)	4/203	0.661439	0.799606	3.39402	-0.759028	HGSNAT;SPTLC2;MBOAT1;ZDHHC21
hormone receptor binding (GO:0051427)	3/160	0.691051	0.813705	3.72405	-0.76774	MED14;FOXL2;JAK1
ligand-gated ion channel activity (GO:0015276)	4/145	0.406027	0.673411	1.94375	-0.768559	GRIN2A;GLRB;STIM2;ITPR1
ligase activity (GO:0016874)	10/431	0.489795	0.703475	2.18591	-0.768835	TTLL7;ZNRF1;TRIM62;MTHFD1;HECW2;HECW1;RNF170;SUCLG2;MID1;MARCH4
sodium channel activity (GO:0005272)	2/37	0.207339	0.602917	1.52519	-0.771706	SCN2A;SCN3A
sequence-specific DNA binding RNA polymerase II transcription factor activity (GO:0000981)	9/397	0.522491	0.728527	2.43927	-0.772593	AR;KLF12;NACC2;SNAI2;PKNOX1;PITX1;TP53;RCOR1;SOX4
ligand-gated channel activity (GO:0022834)	4/145	0.406027	0.673411	1.95643	-0.773571	GRIN2A;GLRB;STIM2;ITPR1
cation channel activity (GO:0005261)	7/285	0.449154	0.686195	2.0607	-0.776045	GRIN2A;TRPA1;STIM2;ITPR1;CACNA1C;SCN2A;SCN3A
transcription coactivator activity (GO:0003713)	7/291	0.470274	0.694704	2.13145	-0.77642	MKL2;WWTR1;MED14;ARID5B;TRERF1;SOX4;HIPK2
carboxy-lyase activity (GO:0016831)	2/36	0.199381	0.602917	1.59808	-0.808587	GGCX;CSAD
carboxylic ester hydrolase activity (GO:0052689)	2/111	0.707634	0.823221	4.15834	-0.808923	H6PD;PON2
protein methyltransferase activity (GO:0008276)	1/72	0.799454	0.86807	5.72666	-0.810227	N6AMT1
helicase activity (GO:0004386)	3/150	0.649303	0.791975	3.47732	-0.810999	MOV10;ASCC3;DDX60
protein N-terminus binding (GO:0047485)	3/89	0.322532	0.622651	1.71412	-0.812096	STXBP1;EXOC4;TP53
core promoter binding (GO:0001047)	2/111	0.707634	0.823221	4.18341	-0.813799	TP53;SOX4
tetrapyrrole binding (GO:0046906)	3/146	0.631525	0.78436	3.36986	-0.818496	CYB5B;CAT;PTGS1
ubiquitin-specific protease activity (GO:0004843)	1/70	0.790403	0.863904	5.62118	-0.822345	USP46
chloride transmembrane transporter activity (GO:0015108)	3/86	0.304656	0.613826	1.68758	-0.823614	TTYH3;GLRB;ANO4
ribonucleoprotein complex binding (GO:0043021)	1/69	0.785726	0.863904	5.6349	-0.824353	RBM3
heme binding (GO:0020037)	3/137	0.589303	0.768306	3.14863	-0.829876	CYB5B;CAT;PTGS1
voltage-gated cation channel activity (GO:0022843)	3/149	0.644916	0.788392	3.49415	-0.830769	CACNA1C;SCN2A;SCN3A
kinase regulator activity (GO:0019207)	3/141	0.608444	0.77335	3.28096	-0.843285	AFAP1L2;IQGAP1;LRP6
steroid hormone receptor binding (GO:0035258)	1/67	0.776059	0.859829	5.59614	-0.845142	FOXL2
RNA polymerase II core promoter proximal region sequence-specific DNA binding transcription factor activity involved in positive regulation of transcription (GO:0001077)	4/151	0.435287	0.680157	2.23141	-0.860055	AR;TP53;PITX1;SOX4
hydrolase activity, acting on glycosyl bonds (GO:0016798)	3/128	0.544113	0.745752	2.9421	-0.863102	GM2A;MAN1A2;AGL
symporter activity (GO:0015293)	3/130	0.554402	0.745752	3.00636	-0.881953	SLC4A7;SLC6A6;SLC5A3
lipase activity (GO:0016298)	2/105	0.678919	0.807294	4.1417	-0.886605	PLCB4;BDKRB2
RNA polymerase II transcription factor binding (GO:0001085)	3/90	0.328494	0.622651	1.8807	-0.891018	AR;TP53;HIPK2
oxidoreductase activity, acting on CH-OH group of donors (GO:0016614)	3/131	0.559494	0.747145	3.05837	-0.891503	LDHA;H6PD;IDH1
protein tyrosine phosphatase activity (GO:0004725)	2/103	0.668851	0.804989	4.11034	-0.891642	SSH2;PTPN13
potassium channel regulator activity (GO:0015459)	2/40	0.231393	0.602917	1.78795	-0.904657	RASA1;ADRB2
oxidoreductase activity, acting on paired donors, with incorporation or reduction of molecular oxygen, NAD(P)H as one donor, and incorporation of one atom of oxygen (GO:0016709)	2/40	0.231393	0.602917	1.79311	-0.907271	MICAL1;MICAL3
protein phosphatase regulator activity (GO:0019888)	1/65	0.765956	0.851013	5.64063	-0.909991	ELFN2
cysteine-type endopeptidase regulator activity involved in apoptotic process (GO:0043028)	2/39	0.223351	0.602917	1.81976	-0.920753	APAF1;FOXL2
ion gated channel activity (GO:0022839)	2/40	0.231393	0.602917	1.83764	-0.929802	TTYH3;ANO4
cargo receptor activity (GO:0038024)	1/62	0.749945	0.847102	5.61221	-0.931258	LRP6
ATPase activity, coupled to movement of substances (GO:0043492)	3/105	0.417099	0.678152	2.42273	-0.940952	ATP11C;ATP7A;ABCC10
transferase activity, transferring sulfur-containing groups (GO:0016782)	1/64	0.760736	0.849775	5.81349	-0.946344	DSEL
hydrolase activity, hydrolyzing O-glycosyl compounds (GO:0004553)	3/101	0.39373	0.663913	2.31986	-0.950224	GM2A;MAN1A2;AGL
antiporter activity (GO:0015297)	1/62	0.749945	0.847102	5.79461	-0.961524	SLC4A7
ATPase activity, coupled to transmembrane movement of substances (GO:0042626)	3/104	0.411282	0.673908	2.44643	-0.965512	ATP11C;ATP7A;ABCC10
hydrolase activity, acting on acid anhydrides, catalyzing transmembrane movement of substances (GO:0016820)	3/108	0.434434	0.680157	2.51097	-0.967806	ATP11C;ATP7A;ABCC10
monooxygenase activity (GO:0004497)	3/99	0.381954	0.651521	2.26432	-0.970139	MICAL1;MICAL3;PAM
double-stranded DNA binding (GO:0003690)	3/109	0.440171	0.684151	2.58135	-0.979822	AFF3;DDX60;EGFR
chaperone binding (GO:0051087)	1/60	0.738669	0.840661	5.78112	-1.00341	TP53
primary active transmembrane transporter activity (GO:0015399)	3/111	0.451577	0.686195	2.66886	-1.00508	ATP11C;ABCC10;ATP7A
P-P-bond-hydrolysis-driven transmembrane transporter activity (GO:0015405)	3/111	0.451577	0.686195	2.68246	-1.0102	ATP11C;ATP7A;ABCC10
oxidoreductase activity, acting on NAD(P)H, quinone or similar compound as acceptor (GO:0016655)	1/60	0.738669	0.840661	5.82148	-1.01042	NDUFA10
phospholipase activity (GO:0004620)	2/90	0.597159	0.768306	3.84111	-1.01239	PLCB4;BDKRB2
oxidoreductase activity, acting on the CH-OH group of donors, NAD or NADP as acceptor (GO:0016616)	3/115	0.474096	0.69517	2.78869	-1.01396	LDHA;H6PD;IDH1
dioxygenase activity (GO:0051213)	2/87	0.579052	0.764574	3.78229	-1.0153	P4HA1;PTGS1
lipid transporter activity (GO:0005319)	2/87	0.579052	0.764574	3.84219	-1.03138	GM2A;ATP11C
phosphatidylinositol phosphate binding (GO:1901981)	2/91	0.603064	0.768306	3.9181	-1.03268	IQGAP1;PFN2
axon guidance receptor activity (GO:0008046)	2/8	0.0188369	0.365974	1.03555	-1.04093	SEMA5A;EPHB2
oxidoreductase activity, acting on the aldehyde or oxo group of donors (GO:0016903)	2/42	0.247527	0.606402	2.18992	-1.09542	ALDH2;DHTKD1
structural constituent of muscle (GO:0008307)	2/41	0.239453	0.606402	2.20272	-1.10183	TPM4;NEXN
RNA polymerase II distal enhancer sequence-specific DNA binding transcription factor activity (GO:0003705)	2/84	0.560359	0.747145	3.79834	-1.1072	SNAI2;PKNOX1
p53 binding (GO:0002039)	1/56	0.714574	0.825503	5.82427	-1.11688	TP53
repressing transcription factor binding (GO:0070491)	1/55	0.708213	0.823221	5.75159	-1.11886	RUNX2
chemokine receptor binding (GO:0042379)	1/57	0.720798	0.825503	5.89027	-1.12953	JAK1
protein complex scaffold (GO:0032947)	1/57	0.720798	0.825503	5.91566	-1.1344	MAGI2
kinase inhibitor activity (GO:0019210)	1/57	0.720798	0.825503	5.93969	-1.13901	LRP6
intramolecular oxidoreductase activity (GO:0016860)	1/55	0.708213	0.823221	5.87049	-1.14199	MPI
steroid hormone receptor activity (GO:0003707)	1/57	0.720798	0.825503	5.96356	-1.14358	AR
phosphatidylinositol bisphosphate binding (GO:1902936)	1/56	0.714574	0.825503	5.96649	-1.14415	PFN2
microtubule motor activity (GO:0003777)	2/78	0.521229	0.728527	3.65701	-1.15829	SNX29;DNAH5
neuropeptide receptor activity (GO:0008188)	2/43	0.25561	0.606402	2.32032	-1.16065	NPFFR2;TACR1
ligand-dependent nuclear receptor transcription coactivator activity (GO:0030374)	2/46	0.279871	0.606402	2.33234	-1.16667	MED14;TRERF1
transferase activity, transferring alkyl or aryl (other than methyl) groups (GO:0016765)	1/54	0.701709	0.822694	6.01054	-1.17308	GSTM1
protein kinase C binding (GO:0005080)	2/45	0.271786	0.606402	2.35683	-1.17891	GRK5;ADAM9
excitatory extracellular ligand-gated ion channel activity (GO:0005231)	2/48	0.296019	0.606402	2.45379	-1.22742	GRIN2A;GLRB
Rho GTPase binding (GO:0017048)	2/67	0.443738	0.685777	3.29527	-1.24298	DOCK7;IQGAP1
extracellular ligand-gated ion channel activity (GO:0005230)	2/74	0.493883	0.703475	3.54798	-1.2479	GRIN2A;GLRB
hydrolase activity, acting on carbon-nitrogen (but not peptide) bonds, in linear amides (GO:0016811)	2/60	0.390972	0.662582	3.06629	-1.26212	NACC2;CAT
ATPase activity, coupled to transmembrane movement of ions (GO:0042625)	2/67	0.443738	0.685777	3.35176	-1.26429	ATP11C;ATP7A
cation-transporting ATPase activity (GO:0019829)	2/65	0.428911	0.680157	3.28043	-1.26438	ATP11C;ATP7A
extracellular matrix structural constituent (GO:0005201)	2/68	0.451072	0.686195	3.37978	-1.2728	COL5A2;COL12A1
neurotransmitter receptor activity (GO:0030594)	2/74	0.493883	0.703475	3.62282	-1.27423	NPFFR2;TACR1
sulfotransferase activity (GO:0008146)	1/52	0.688267	0.812185	6.12909	-1.27502	DSEL
solute:sodium symporter activity (GO:0015370)	2/50	0.312113	0.619669	2.67506	-1.2802	SLC6A6;SLC5A3
transferase activity, transferring pentosyl groups (GO:0016763)	1/53	0.695062	0.81666	6.34231	-1.28452	GXYLT1
damaged DNA binding (GO:0003684)	2/64	0.42142	0.678152	3.30737	-1.28453	TP53;CUL4B
thiolester hydrolase activity (GO:0016790)	2/65	0.428911	0.680157	3.34961	-1.29105	USP46;PNKD
flavin adenine dinucleotide binding (GO:0050660)	2/74	0.493883	0.703475	3.68405	-1.29576	MICAL1;MICAL3
monosaccharide binding (GO:0048029)	2/66	0.436351	0.680157	3.36463	-1.29683	P4HA1;PAM
core promoter sequence-specific DNA binding (GO:0001046)	2/71	0.472738	0.695053	3.58267	-1.30326	TP53;SOX4
DNA helicase activity (GO:0003678)	1/51	0.681321	0.807492	6.1397	-1.31281	ASCC3
modified amino acid binding (GO:0072341)	2/53	0.336099	0.624926	2.81676	-1.32422	GSTM1;SDPR
carbon-carbon lyase activity (GO:0016830)	2/51	0.320132	0.622651	2.79894	-1.32605	GGCX;CSAD
activating transcription factor binding (GO:0033613)	2/53	0.336099	0.624926	2.82525	-1.32821	DGKQ;HIPK2
SNARE binding (GO:0000149)	2/59	0.383248	0.651521	3.14074	-1.34564	STX12;STXBP1
direct ligand regulated sequence-specific DNA binding transcription factor activity (GO:0098531)	1/50	0.674221	0.806101	6.27802	-1.3532	AR
ligand-activated sequence-specific DNA binding RNA polymerase II transcription factor activity (GO:0004879)	1/50	0.674221	0.806101	6.30662	-1.35936	AR
nucleobase-containing compound kinase activity (GO:0019205)	1/50	0.674221	0.806101	6.37942	-1.37506	NDUFA10
kinase activator activity (GO:0019209)	2/55	0.351953	0.62995	2.98748	-1.38056	AFAP1L2;IQGAP1
protein kinase activator activity (GO:0030295)	2/49	0.304074	0.613826	2.83031	-1.38132	AFAP1L2;IQGAP1
anion:cation symporter activity (GO:0015296)	1/48	0.659544	0.799091	6.19698	-1.38986	SLC4A7
phosphoprotein binding (GO:0051219)	2/52	0.328128	0.622651	2.93746	-1.39168	DPYSL3;MID1
pyridoxal phosphate binding (GO:0030170)	2/57	0.367675	0.636132	3.08513	-1.39556	SPTLC2;CSAD
oxidoreductase activity, acting on paired donors, with incorporation or reduction of molecular oxygen, 2-oxoglutarate as one donor, and incorporation of one atom each of oxygen into both donors (GO:0016706)	1/49	0.666963	0.804496	6.54134	-1.423	P4HA1
manganese ion binding (GO:0030145)	1/45	0.636285	0.788392	6.5266	-1.55177	GALNT2
non-membrane spanning protein tyrosine kinase activity (GO:0004715)	1/46	0.644209	0.788392	6.56932	-1.56192	JAK1
NADH dehydrogenase (quinone) activity (GO:0050136)	1/46	0.644209	0.788392	6.67105	-1.58611	NDUFA10
NADH dehydrogenase (ubiquinone) activity (GO:0008137)	1/46	0.644209	0.788392	6.70638	-1.59451	NDUFA10
protein tyrosine/serine/threonine phosphatase activity (GO:0008138)	1/46	0.644209	0.788392	6.71203	-1.59585	SSH2
NADH dehydrogenase activity (GO:0003954)	1/46	0.644209	0.788392	6.71794	-1.59726	NDUFA10
protein serine/threonine/tyrosine kinase activity (GO:0004712)	1/44	0.628185	0.781997	6.56547	-1.61448	RPS6KA2
voltage-gated calcium channel activity (GO:0005245)	1/44	0.628185	0.781997	6.60449	-1.62407	CACNA1C
syntaxin binding (GO:0019905)	1/44	0.628185	0.781997	6.60759	-1.62484	STXBP1
cis-trans isomerase activity (GO:0016859)	1/43	0.619906	0.778819	6.52358	-1.63074	PPIL2
RNA polymerase II core promoter sequence-specific DNA binding (GO:0000979)	1/43	0.619906	0.778819	6.57309	-1.64312	TP53
ATPase binding (GO:0051117)	1/43	0.619906	0.778819	6.65966	-1.66476	ZFYVE21
acetylglucosaminyltransferase activity (GO:0008375)	1/44	0.628185	0.781997	6.80116	-1.67243	LARGE
tumor necrosis factor receptor superfamily binding (GO:0032813)	1/43	0.619906	0.778819	6.89223	-1.7229	BID
receptor tyrosine kinase binding (GO:0030971)	1/42	0.611443	0.775349	6.83554	-1.73925	TP53
peptidyl-prolyl cis-trans isomerase activity (GO:0003755)	1/41	0.602792	0.768306	6.73872	-1.77611	PPIL2
phospholipid transporter activity (GO:0005548)	1/41	0.602792	0.768306	6.80473	-1.7935	ATP11C
protein self-association (GO:0043621)	1/40	0.593949	0.768306	6.87741	-1.81266	ATXN1
phosphotransferase activity, phosphate group as acceptor (GO:0016776)	1/41	0.602792	0.768306	7.00084	-1.84519	PPIP5K2
phosphatidylinositol-4,5-bisphosphate binding (GO:0005546)	1/41	0.602792	0.768306	7.00944	-1.84746	PFN2
G-protein coupled amine receptor activity (GO:0008227)	1/41	0.602792	0.768306	7.03548	-1.85432	ADRB2
phosphatase inhibitor activity (GO:0019212)	1/38	0.57567	0.763816	6.9688	-1.87759	ELFN2
Rho GTPase activator activity (GO:0005100)	1/39	0.58491	0.766725	7.07343	-1.87889	ABR
aminopeptidase activity (GO:0004177)	1/41	0.602792	0.768306	7.19177	-1.89551	ERAP1
metalloexopeptidase activity (GO:0008235)	1/39	0.58491	0.766725	7.19827	-1.91206	ERAP1
RNA polymerase II activating transcription factor binding (GO:0001102)	1/36	0.556572	0.745752	6.98015	-2.04771	HIPK2
peptidase activator activity (GO:0016504)	1/37	0.566226	0.753122	7.31859	-2.07503	APAF1
protein phosphatase inhibitor activity (GO:0004864)	1/36	0.556572	0.745752	7.16384	-2.1016	ELFN2
deacetylase activity (GO:0019213)	1/35	0.546704	0.745752	7.20344	-2.11322	NACC2
calcium-dependent phospholipid binding (GO:0005544)	1/36	0.556572	0.745752	7.23088	-2.12127	MCTP2
hydrolase activity, acting on carbon-nitrogen (but not peptide) bonds, in cyclic amidines (GO:0016814)	1/36	0.556572	0.745752	7.35024	-2.15629	MTHFD1
mRNA 3'-UTR binding (GO:0003730)	1/35	0.546704	0.745752	7.45787	-2.18786	CARHSP1
ATP-dependent DNA helicase activity (GO:0004003)	1/36	0.556572	0.745752	7.49632	-2.19914	ASCC3
ubiquitin thiolesterase activity (GO:0004221)	1/36	0.556572	0.745752	7.50181	-2.20075	USP46
polyubiquitin binding (GO:0031593)	1/36	0.556572	0.745752	7.58716	-2.22579	AGL
ARF GTPase activator activity (GO:0008060)	1/34	0.536618	0.740914	7.61677	-2.28405	SMAP2
organic hydroxy compound transmembrane transporter activity (GO:1901618)	1/32	0.515768	0.723139	7.30684	-2.36854	SLC5A3
ligase activity, forming carbon-sulfur bonds (GO:0016877)	1/33	0.526307	0.728527	7.784	-2.46543	SUCLG2
insulin receptor binding (GO:0005158)	1/32	0.515768	0.723139	7.64136	-2.47698	TLN2
peptide hormone binding (GO:0017046)	1/33	0.526307	0.728527	7.82847	-2.47952	OXTR
cyclin-dependent protein kinase activity (GO:0097472)	1/32	0.515768	0.723139	7.79072	-2.52539	CDK6
cyclin-dependent protein serine/threonine kinase activity (GO:0004693)	1/32	0.515768	0.723139	7.85453	-2.54608	CDK6
translation regulator activity (GO:0045182)	1/33	0.526307	0.728527	8.06734	-2.55517	SAMD4A
SH2 domain binding (GO:0042169)	1/31	0.504996	0.715411	7.86007	-2.63233	AFAP1L2
nucleobase-containing compound transmembrane transporter activity (GO:0015932)	1/30	0.493984	0.703475	7.64092	-2.68749	SIDT2
oxidoreductase activity, acting on the aldehyde or oxo group of donors, NAD or NADP as acceptor (GO:0016620)	1/31	0.504996	0.715411	8.42719	-2.82225	ALDH2
ATPase activity, coupled to transmembrane movement of ions, phosphorylative mechanism (GO:0015662)	1/30	0.493984	0.703475	8.07508	-2.84019	ATP7A
phosphatidylinositol-3,4,5-trisphosphate binding (GO:0005547)	1/30	0.493984	0.703475	8.10459	-2.85057	IQGAP1
organic acid:sodium symporter activity (GO:0005343)	1/28	0.471224	0.694704	8.06113	-2.93642	SLC6A6
bHLH transcription factor binding (GO:0043425)	1/27	0.459464	0.686672	7.84441	-2.9487	RUNX2
beta-amyloid binding (GO:0001540)	1/29	0.482729	0.700279	8.33252	-2.96868	APBB2
virus receptor activity (GO:0001618)	1/29	0.482729	0.700279	8.40517	-2.99457	ITGB1
estrogen receptor binding (GO:0030331)	1/28	0.471224	0.694704	8.45657	-3.08047	FOXL2
clathrin binding (GO:0030276)	1/29	0.482729	0.700279	8.81492	-3.14055	HIP1
oxidoreductase activity, acting on the CH-NH group of donors (GO:0016645)	1/28	0.471224	0.694704	8.63115	-3.14406	MTHFD1
transition metal ion transmembrane transporter activity (GO:0046915)	1/27	0.459464	0.686672	8.3653	-3.14451	ATP7A
S-acyltransferase activity (GO:0016417)	1/29	0.482729	0.700279	9.03444	-3.21876	ZDHHC21
oxidoreductase activity, acting on single donors with incorporation of molecular oxygen (GO:0016701)	1/26	0.447444	0.686195	8.55881	-3.2232	P4HA1
alpha-tubulin binding (GO:0043014)	1/28	0.471224	0.694704	8.87006	-3.23109	ARL4C
cadherin binding (GO:0045296)	1/27	0.459464	0.686672	8.64825	-3.25087	VCL
thyroid hormone receptor binding (GO:0046966)	1/27	0.459464	0.686672	8.72722	-3.28055	MED14
oxidoreductase activity, acting on single donors with incorporation of molecular oxygen, incorporation of two atoms of oxygen (GO:0016702)	1/25	0.435157	0.680157	8.62586	-3.32467	P4HA1
sulfur compound transmembrane transporter activity (GO:1901682)	1/26	0.447444	0.686195	9.02599	-3.39913	SLC6A6
neurotransmitter transporter activity (GO:0005326)	1/24	0.422598	0.678152	8.78701	-3.41274	SLC6A6
glutamate receptor activity (GO:0008066)	1/27	0.459464	0.686672	9.26322	-3.48203	GRIN2A
phosphatidylserine binding (GO:0001786)	1/23	0.409761	0.673444	8.81448	-3.48481	SDPR
insulin-like growth factor binding (GO:0005520)	1/27	0.459464	0.686672	9.34554	-3.51298	WISP1
intracellular ligand-gated ion channel activity (GO:0005217)	1/24	0.422598	0.678152	9.08039	-3.52668	ITPR1
glutathione transferase activity (GO:0004364)	1/25	0.435157	0.680157	9.4156	-3.62906	GSTM1
protein deacetylase activity (GO:0033558)	1/22	0.396639	0.663913	9.16397	-3.75359	NACC2
protein-cysteine S-palmitoyltransferase activity (GO:0019706)	1/25	0.435157	0.680157	9.77491	-3.76755	ZDHHC21
protein-cysteine S-acyltransferase activity (GO:0019707)	1/25	0.435157	0.680157	9.82257	-3.78592	ZDHHC21
SNAP receptor activity (GO:0005484)	1/24	0.422598	0.678152	9.83511	-3.8198	STX12
cAMP binding (GO:0030552)	1/23	0.409761	0.673444	9.72109	-3.84324	PDE11A
phosphatidylinositol 3-kinase binding (GO:0043548)	1/22	0.396639	0.663913	9.39345	-3.84759	PDGFRB
wide pore channel activity (GO:0022829)	1/23	0.409761	0.673444	9.73394	-3.84832	GJA1
anion:anion antiporter activity (GO:0015301)	1/24	0.422598	0.678152	9.92512	-3.85476	SLC4A7
G-protein beta/gamma-subunit complex binding (GO:0031683)	1/22	0.396639	0.663913	9.5933	-3.92945	GNAI2
MAP kinase kinase kinase activity (GO:0004709)	1/21	0.383227	0.651521	10.4989	-4.49822	EGFR
histone deacetylase activity (GO:0004407)	1/20	0.369518	0.636132	9.95276	-4.50212	NACC2
peptidase activator activity involved in apoptotic process (GO:0016505)	1/21	0.383227	0.651521	10.5155	-4.50531	APAF1
acid-thiol ligase activity (GO:0016878)	1/20	0.369518	0.636132	10.4891	-4.74471	SUCLG2
neurotransmitter:sodium symporter activity (GO:0005328)	1/19	0.355505	0.62995	10.3424	-4.77936	SLC6A6
ATPase regulator activity (GO:0060590)	1/20	0.369518	0.636132	10.6231	-4.80536	PFN2
DNA binding, bending (GO:0008301)	1/19	0.355505	0.62995	10.4926	-4.84879	TRERF1
sialyltransferase activity (GO:0008373)	1/20	0.369518	0.636132	10.7541	-4.86459	ST3GAL5
gamma-tubulin binding (GO:0043015)	1/20	0.369518	0.636132	10.9326	-4.94535	DIXDC1
fibroblast growth factor binding (GO:0017134)	1/20	0.369518	0.636132	10.9825	-4.9679	TGFBR3
polysaccharide binding (GO:0030247)	1/18	0.341182	0.624926	10.5873	-4.97733	AGL
protein phosphatase 2A binding (GO:0051721)	1/18	0.341182	0.624926	10.7236	-5.04141	TP53
pattern binding (GO:0001871)	1/18	0.341182	0.624926	10.7912	-5.07319	AGL
receptor signaling complex scaffold activity (GO:0030159)	1/19	0.355505	0.62995	11.0026	-5.08446	MAGI2
adrenergic receptor binding (GO:0031690)	1/19	0.355505	0.62995	11.0044	-5.08531	MAGI2
14-3-3 protein binding (GO:0071889)	1/18	0.341182	0.624926	10.8355	-5.09401	SYNPO2
syntaxin-1 binding (GO:0017075)	1/17	0.326541	0.622651	10.7961	-5.11486	STXBP1
cyclin binding (GO:0030332)	1/19	0.355505	0.62995	11.2075	-5.17914	CDK6
oxidoreductase activity, acting on the CH-NH group of donors, NAD or NADP as acceptor (GO:0016646)	1/19	0.355505	0.62995	11.209	-5.17983	MTHFD1
histone acetyltransferase binding (GO:0035035)	1/19	0.355505	0.62995	11.2869	-5.21582	TP53
sulfuric ester hydrolase activity (GO:0008484)	1/19	0.355505	0.62995	11.3033	-5.22344	STS
ionotropic glutamate receptor activity (GO:0004970)	1/19	0.355505	0.62995	11.3996	-5.26791	GRIN2A
structural constituent of eye lens (GO:0005212)	1/20	0.369518	0.636132	11.7178	-5.30053	VIM
heparan sulfate proteoglycan binding (GO:0043395)	1/17	0.326541	0.622651	11.2038	-5.308	SEMA5A
glutathione peroxidase activity (GO:0004602)	1/18	0.341182	0.624926	11.5017	-5.40722	GPX3
cysteine-type endopeptidase activator activity involved in apoptotic process (GO:0008656)	1/18	0.341182	0.624926	11.559	-5.43413	APAF1
CCR chemokine receptor binding (GO:0048020)	1/17	0.326541	0.622651	11.6328	-5.51125	JAK1
interleukin-1 receptor binding (GO:0005149)	1/17	0.326541	0.622651	11.7312	-5.55786	ERAP1
macromolecule transmembrane transporter activity (GO:0022884)	1/17	0.326541	0.622651	11.7739	-5.57811	SIDT2
extracellular-glutamate-gated ion channel activity (GO:0005234)	1/18	0.341182	0.624926	11.8856	-5.58769	GRIN2A
mannosidase activity (GO:0015923)	1/17	0.326541	0.622651	11.8801	-5.62845	MAN1A2
selenium binding (GO:0008430)	1/17	0.326541	0.622651	11.9393	-5.65648	GPX3
NAD+ kinase activity (GO:0003951)	1/17	0.326541	0.622651	12.1794	-5.77022	DGKQ
calcium-release channel activity (GO:0015278)	1/16	0.311577	0.619669	12.0801	-5.78116	ITPR1
translation repressor activity (GO:0030371)	1/16	0.311577	0.619669	12.1148	-5.79775	SAMD4A
glycine binding (GO:0016594)	1/14	0.280646	0.606402	11.8505	-5.92776	GLRB
phospholipid-translocating ATPase activity (GO:0004012)	1/15	0.296281	0.606402	11.9354	-5.97022	ATP11C
vitamin D receptor binding (GO:0042809)	1/15	0.296281	0.606402	12.1206	-6.06287	MED14
actin monomer binding (GO:0003785)	1/15	0.296281	0.606402	12.1609	-6.083	PFN2
Rac GTPase activator activity (GO:0030675)	1/16	0.311577	0.619669	12.7232	-6.08892	ABR
protein tyrosine kinase activator activity (GO:0030296)	1/14	0.280646	0.606402	12.2387	-6.12195	AFAP1L2
alpha-mannosidase activity (GO:0004559)	1/15	0.296281	0.606402	12.245	-6.12511	MAN1A2
racemase and epimerase activity (GO:0016854)	1/15	0.296281	0.606402	12.2552	-6.13018	GLCE
ubiquitin protein ligase activity (GO:0061630)	1/15	0.296281	0.606402	12.3207	-6.16297	PPIL2
Notch binding (GO:0005112)	1/15	0.296281	0.606402	12.3507	-6.17796	DLL4
diacylglycerol kinase activity (GO:0004143)	1/15	0.296281	0.606402	12.4022	-6.2037	DGKQ
lipoprotein particle receptor activity (GO:0030228)	1/14	0.280646	0.606402	12.4144	-6.20982	LRP6
C-acyltransferase activity (GO:0016408)	1/15	0.296281	0.606402	12.4449	-6.22507	SPTLC2
protein serine/threonine kinase activator activity (GO:0043539)	1/14	0.280646	0.606402	12.46	-6.23265	IQGAP1
catecholamine binding (GO:1901338)	1/14	0.280646	0.606402	12.4606	-6.23295	ADRB2
NAD+ binding (GO:0070403)	1/13	0.264666	0.606402	12.4624	-6.23382	GLUD1
phospholipase binding (GO:0043274)	1/15	0.296281	0.606402	12.4783	-6.24179	DGKQ
angiotensin receptor binding (GO:0031701)	1/10	0.21457	0.602917	12.4843	-6.31673	BDKRB2
oxidoreductase activity, oxidizing metal ions (GO:0016722)	1/14	0.280646	0.606402	12.6551	-6.33022	CYB561
activin binding (GO:0048185)	1/12	0.248331	0.606402	12.7224	-6.36391	TGFBR3
phosphatidylinositol kinase activity (GO:0052742)	1/15	0.296281	0.606402	12.8731	-6.43927	PI4K2B
apolipoprotein binding (GO:0034185)	1/15	0.296281	0.606402	13.0502	-6.52786	LRP6
poly-purine tract binding (GO:0070717)	1/15	0.296281	0.606402	13.1366	-6.57108	ATXN1
phosphotransferase activity, for other substituted phosphate groups (GO:0016780)	1/15	0.296281	0.606402	13.1407	-6.57315	SGMS2
small protein conjugating enzyme binding (GO:0044390)	1/12	0.248331	0.606402	13.2081	-6.60683	FOXL2
receptor signaling protein tyrosine kinase activity (GO:0004716)	1/9	0.197127	0.602917	13.0707	-6.61346	EGFR
oxidoreductase activity, acting on the CH-NH2 group of donors, oxygen as acceptor (GO:0016641)	1/15	0.296281	0.606402	13.2492	-6.6274	LOX
peptidyl-proline dioxygenase activity (GO:0031543)	1/13	0.264666	0.606402	13.2585	-6.63204	P4HA1
death receptor binding (GO:0005123)	1/13	0.264666	0.606402	13.2879	-6.64677	BID
intramolecular oxidoreductase activity, interconverting aldoses and ketoses (GO:0016861)	1/12	0.248331	0.606402	13.2951	-6.65035	MPI
oligopeptide binding (GO:1900750)	1/11	0.231636	0.602917	13.1499	-6.65354	GSTM1
adenylate cyclase binding (GO:0008179)	1/10	0.21457	0.602917	13.2161	-6.68704	ADRB2
glutathione binding (GO:0043295)	1/11	0.231636	0.602917	13.5671	-6.86462	GSTM1
N-methyl-D-aspartate selective glutamate receptor activity (GO:0004972)	1/8	0.179298	0.602917	13.576	-6.86909	GRIN2A
neurexin family protein binding (GO:0042043)	1/13	0.264666	0.606402	13.7598	-6.88282	NLGN1
intracellular ligand-gated calcium channel activity (GO:0005218)	1/11	0.231636	0.602917	13.6377	-6.90035	ITPR1
inorganic anion exchanger activity (GO:0005452)	1/13	0.264666	0.606402	13.7964	-6.90112	SLC4A7
high voltage-gated calcium channel activity (GO:0008331)	1/10	0.21457	0.602917	13.6946	-6.92914	CACNA1C
phospholipase activator activity (GO:0016004)	1/9	0.197127	0.602917	13.6949	-6.92928	GM2A
cyclic nucleotide-dependent protein kinase activity (GO:0004690)	1/9	0.197127	0.602917	13.7118	-6.93782	PRKACB
hexosaminidase activity (GO:0015929)	1/15	0.296281	0.606402	13.8755	-6.94068	GM2A
vascular endothelial growth factor receptor binding (GO:0005172)	1/10	0.21457	0.602917	13.8246	-6.99489	ITGA5
adrenergic receptor activity (GO:0004935)	1/9	0.197127	0.602917	13.8551	-7.01032	ADRB2
calcium channel inhibitor activity (GO:0019855)	1/11	0.231636	0.602917	13.8556	-7.01059	ITPR1
S100 protein binding (GO:0044548)	1/11	0.231636	0.602917	13.8567	-7.01113	AHNAK
CoA-ligase activity (GO:0016405)	1/8	0.179298	0.602917	13.8803	-7.02309	SUCLG2
muscle alpha-actinin binding (GO:0051371)	1/9	0.197127	0.602917	13.8845	-7.02519	SYNPO2
chemorepellent activity (GO:0045499)	1/8	0.179298	0.602917	13.8863	-7.02614	SEMA3A
hydrolase activity, acting on carbon-nitrogen (but not peptide) bonds, in cyclic amides (GO:0016812)	1/10	0.21457	0.602917	13.9533	-7.06004	DPYSL3
diacylglycerol binding (GO:0019992)	1/11	0.231636	0.602917	14.0326	-7.10014	RASGRP3
carbon-nitrogen lyase activity (GO:0016840)	1/10	0.21457	0.602917	14.0893	-7.12882	PAM
ubiquitin-ubiquitin ligase activity (GO:0034450)	1/8	0.179298	0.602917	14.1158	-7.14226	PPIL2
actin-dependent ATPase activity (GO:0030898)	1/11	0.231636	0.602917	14.1484	-7.15875	MYH9
hydrolase activity, acting on carbon-nitrogen (but not peptide) bonds, in linear amidines (GO:0016813)	1/12	0.248331	0.606402	14.3521	-7.1791	DDAH1
aldehyde dehydrogenase (NAD) activity (GO:0004029)	1/10	0.21457	0.602917	14.1962	-7.18293	ALDH2
lipase activator activity (GO:0060229)	1/11	0.231636	0.602917	14.2371	-7.20364	GM2A
virion binding (GO:0046790)	1/9	0.197127	0.602917	14.2406	-7.20538	HIPK2
alcohol transmembrane transporter activity (GO:0015665)	1/11	0.231636	0.602917	14.2482	-7.20925	SLC5A3
semaphorin receptor activity (GO:0017154)	1/10	0.21457	0.602917	14.3125	-7.24179	PLXNA1
alpha-catenin binding (GO:0045294)	1/8	0.179298	0.602917	14.3244	-7.24781	VCL
oxidoreductase activity, acting on the aldehyde or oxo group of donors, disulfide as acceptor (GO:0016624)	1/8	0.179298	0.602917	14.4423	-7.30747	DHTKD1
receptor serine/threonine kinase binding (GO:0033612)	1/11	0.231636	0.602917	14.4694	-7.32117	MAGI2
type 1 angiotensin receptor binding (GO:0031702)	1/9	0.197127	0.602917	14.5512	-7.36254	BDKRB2
ubiquitin conjugating enzyme binding (GO:0031624)	1/11	0.231636	0.602917	14.5649	-7.36949	FOXL2
neurotrophin receptor binding (GO:0005165)	1/9	0.197127	0.602917	14.6085	-7.39156	BDNF
hydrolase activity, acting on ether bonds (GO:0016801)	1/10	0.21457	0.602917	14.7253	-7.45063	AHCY
low-density lipoprotein receptor activity (GO:0005041)	1/10	0.21457	0.602917	14.7353	-7.4557	LRP6
nitric-oxide synthase regulator activity (GO:0030235)	1/9	0.197127	0.602917	14.7858	-7.48125	EGFR
platelet-derived growth factor binding (GO:0048407)	1/11	0.231636	0.602917	14.7943	-7.48552	PDGFRB
transmembrane receptor protein serine/threonine kinase binding (GO:0070696)	1/10	0.21457	0.602917	14.9338	-7.55611	MAGI2
toxin transporter activity (GO:0019534)	1/9	0.197127	0.602917	14.9998	-7.58951	LRP6
protein binding involved in cell adhesion (GO:0098631)	1/9	0.197127	0.602917	15.0112	-7.59528	ITGB1
bicarbonate transmembrane transporter activity (GO:0015106)	1/10	0.21457	0.602917	15.0221	-7.60081	SLC4A7
racemase and epimerase activity, acting on carbohydrates and derivatives (GO:0016857)	1/9	0.197127	0.602917	15.0604	-7.62018	GLCE
toxic substance binding (GO:0015643)	1/11	0.231636	0.602917	15.0736	-7.62684	TMEM181
store-operated calcium channel activity (GO:0015279)	1/10	0.21457	0.602917	15.0772	-7.6287	STIM2
glucosyltransferase activity (GO:0046527)	1/11	0.231636	0.602917	15.2514	-7.71684	GYG2
gap junction channel activity (GO:0005243)	1/12	0.248331	0.606402	15.4961	-7.75132	GJA1
peptidyl-proline 4-dioxygenase activity (GO:0031545)	1/9	0.197127	0.602917	15.5752	-7.88068	P4HA1
mannosyl-oligosaccharide 1,2-alpha-mannosidase activity (GO:0004571)	1/8	0.179298	0.602917	15.5772	-7.88166	MAN1A2
protein anchor (GO:0043495)	1/8	0.179298	0.602917	15.6206	-7.90363	MYH9
nucleoside kinase activity (GO:0019206)	1/12	0.248331	0.606402	15.8245	-7.91559	NDUFA10
type I transforming growth factor beta receptor binding (GO:0034713)	1/8	0.179298	0.602917	15.6518	-7.91941	TGFBR2
potassium channel inhibitor activity (GO:0019870)	1/9	0.197127	0.602917	15.6904	-7.93896	RASA1
vinculin binding (GO:0017166)	1/11	0.231636	0.602917	15.8376	-8.01346	ACTN1
UDP-glucosyltransferase activity (GO:0035251)	1/9	0.197127	0.602917	15.892	-8.04094	GYG2
glucosidase activity (GO:0015926)	1/11	0.231636	0.602917	16.0304	-8.111	AGL
mannosyl-oligosaccharide mannosidase activity (GO:0015924)	1/10	0.21457	0.602917	16.0796	-8.13588	MAN1A2
nucleotidase activity (GO:0008252)	1/12	0.248331	0.606402	16.6182	-8.31261	NT5E
5'-nucleotidase activity (GO:0008253)	1/10	0.21457	0.602917	17.523	-8.86622	NT5E

## Sheet: GO_MolFun_Table_miR30_1.5Dn_48H
Term	Overlap	P-value	Adjusted P-value	Z-score	Combined Score	Genes
actin binding (GO:0003779)	30/386	2.84499e-09	1.51638e-06	-2.39559	32.0989	PLEKHH2;PXK;HIP1;WDR1;SYNPO2;DIXDC1;NEXN;ANTXR1;EGFR;CALD1;EPB41L2;MICAL1;ENC1;MYO18A;COTL1;MKL2;MARCKSL1;LIMCH1;ACTN1;TMOD2;ARPC5;SSH2;MTSS1;MYO1E;ANLN;MYO1C;KCNMA1;TLN2;VCL;SNTB2
guanyl-nucleotide exchange factor activity (GO:0005085)	13/196	0.000435945	0.116179	-2.48243	5.34372	MON2;PLEKHG2;DOCK7;RASGRP3;VAV2;DOCK10;ABR;FGD6;PSD3;RGL1;DOCK1;RALGPS2;ARHGEF6
polypeptide N-acetylgalactosaminyltransferase activity (GO:0004653)	4/20	0.0014029	0.175479	-3.0004	5.2214	GALNT7;GALNT6;GALNT1;GALNT10
calmodulin-dependent protein kinase activity (GO:0004683)	4/26	0.00328116	0.194318	-2.65143	4.34373	EEF2K;CAMK4;NEXN;CAMKK2
3',5'-cyclic-nucleotide phosphodiesterase activity (GO:0004114)	4/25	0.0028903	0.194318	-2.49263	4.08358	PDE11A;DPYSL3;PDE6D;PDE5A
cyclic-nucleotide phosphodiesterase activity (GO:0004112)	4/26	0.00328116	0.194318	-2.44821	4.0108	PDE11A;DPYSL3;PDE6D;PDE5A
SH3 domain binding (GO:0017124)	9/119	0.00141298	0.175479	-2.25271	3.92024	ADAM19;AFAP1L2;GJA1;SH3KBP1;MICAL1;DPYSL3;ADAM12;DOCK1;MTSS1
actin filament binding (GO:0051015)	8/98	0.00164615	0.175479	-2.24183	3.9013	MYO1E;ACTN1;MYO18A;NEXN;ARPC5;ANTXR1;EGFR;MTSS1
intramolecular transferase activity, phosphotransferases (GO:0016868)	3/11	0.00273594	0.194318	-2.36577	3.87575	PGM2;PGM2L1;PGM1
calmodulin binding (GO:0005516)	10/170	0.00444484	0.215373	-2.27834	3.49814	MYO1E;MARCKSL1;EEF2K;MYO1C;CALD1;CAMK4;CACNA1C;IQGAP1;SNTB2;CAMKK2
phosphoric diester hydrolase activity (GO:0008081)	7/90	0.00408428	0.215373	-2.17262	3.33581	PDE11A;PLCB4;DPYSL3;BDKRB2;PDE6D;ENPP1;PDE5A
myosin V binding (GO:0031489)	3/16	0.00674519	0.276553	-2.40257	3.08815	RAB3B;RAB10;RAB3D
acetylgalactosaminyltransferase activity (GO:0008376)	4/35	0.00851132	0.302435	-2.38564	2.85296	GALNT7;GALNT6;GALNT1;GALNT10
Ras guanyl-nucleotide exchange factor activity (GO:0005088)	8/125	0.00663056	0.276553	-2.19157	2.81694	DOCK10;ABR;FGD6;PLEKHG2;RGL1;RASGRP3;VAV2;ARHGEF6
Rho guanyl-nucleotide exchange factor activity (GO:0005089)	6/77	0.00761213	0.289805	-2.17268	2.69096	DOCK10;ABR;FGD6;PLEKHG2;VAV2;ARHGEF6
metalloendopeptidase activity (GO:0004222)	7/106	0.00929101	0.309507	-2.0682	2.42554	ADAM19;NLN;MME;ADAM12;PMPCB;ADAMTS9;THSD4
transmembrane receptor protein kinase activity (GO:0019199)	6/82	0.0100338	0.31459	-2.0327	2.35078	EPHA5;PDGFRB;TGFBR3;EPHB2;EGFR;TGFBR2
phosphoric ester hydrolase activity (GO:0042578)	15/360	0.0120089	0.355596	-2.27074	2.34785	VPS29;EYA3;STYX;PTPN13;SSH2;NT5E;PDE11A;PLCB4;PPIP5K2;DPYSL3;PDE6D;BDKRB2;ENPP1;ACP2;PDE5A
GTPase binding (GO:0051020)	10/221	0.0228897	0.464907	-2.17456	1.66554	DOCK10;FGD6;MICAL1;RAB3D;RASA1;DOCK7;PDE6D;EVI5L;IQGAP1;RASGRP3
Ras GTPase activator activity (GO:0005099)	7/124	0.0196567	0.464907	-2.15711	1.65217	TBC1D1;ABR;RASA1;TBC1D24;IQGAP1;EVI5L;RASGRP3
small GTPase regulator activity (GO:0005083)	9/195	0.0270396	0.464907	-2.14565	1.6434	TBC1D1;ABR;RASA1;NRK;TBC1D24;EVI5L;IQGAP1;SMAP2;RASGRP3
SMAD binding (GO:0046332)	5/68	0.0179046	0.464907	-2.11759	1.6219	TGFBR3;MAGI2;PML;TGFBR2;HIPK2
growth factor binding (GO:0019838)	7/123	0.0189304	0.464907	-2.11643	1.62101	PDGFRB;TGFBR3;LIFR;IL6ST;WISP1;EGFR;TGFBR2
intramolecular transferase activity (GO:0016866)	3/27	0.023905	0.464907	-2.06185	1.57921	PGM2;PGM1;PGM2L1
actinin binding (GO:0042805)	3/25	0.019882	0.464907	-2.01554	1.54374	SYNPO2;LMO7;CACNA1C
UDP-glycosyltransferase activity (GO:0008194)	7/132	0.0261802	0.464907	-2.0109	1.54019	GALNT7;GALNT6;LARGE;GALNT1;GXYLT1;GYG2;GALNT10
ADP binding (GO:0043531)	3/28	0.0260691	0.464907	-2.00877	1.53855	GLUD2;APAF1;MYO18A
protein C-terminus binding (GO:0008022)	8/162	0.0258839	0.464907	-2.00798	1.53795	PXK;ATXN1;MYO1C;MRE11A;LMO7;AP2A1;VIM;TOPBP1
GTPase regulator activity (GO:0030695)	12/310	0.0372822	0.517561	-2.06913	1.36278	ABR;TBC1D1;RASA1;NRK;TBC1D24;PDE6D;EVI5L;IQGAP1;SMAP2;DOCK1;RASGRP3;ARHGEF6
myosin binding (GO:0017022)	4/48	0.0227324	0.464907	-1.77563	1.35999	RAB10;RAB3B;CALD1;RAB3D
carbohydrate binding (GO:0030246)	11/278	0.0396276	0.517561	-1.94634	1.28191	GALNT7;GALNT6;ATRN;H6PD;P4HA1;ATRNL1;AGL;GALNT1;ENPP1;LPHN3;GALNT10
protein tyrosine kinase activity (GO:0004713)	7/142	0.036235	0.517561	-1.90578	1.2552	PDGFRB;EPHA5;NEK1;EPHB2;EGFR;JAK1;CAMKK2
phosphatidylinositol binding (GO:0035091)	8/178	0.0408334	0.517561	-1.89268	1.24657	MYO1E;SNX29;PXK;HIP1;SH3PXD2A;ITPR1;IQGAP1;VPS36
RNA polymerase II transcription factor binding transcription factor activity (GO:0001076)	6/112	0.0366793	0.517561	-1.87364	1.23403	MED14;NACC2;TRERF1;CLOCK;SOX4;HIPK2
glycoprotein binding (GO:0001948)	5/81	0.0334869	0.509957	-1.81813	1.22438	ERLEC1;RASA1;VIM;EGFR;VCL
nucleoside-triphosphatase regulator activity (GO:0060589)	12/330	0.0543684	0.531027	-1.90715	1.20712	ABR;TBC1D1;RASA1;NRK;TBC1D24;PDE6D;EVI5L;IQGAP1;SMAP2;DOCK1;RASGRP3;ARHGEF6
small conjugating protein ligase binding (GO:0044389)	8/182	0.0453155	0.519637	-1.83325	1.2001	PRR5L;BID;TP53;PRKACB;CCDC50;PML;EGFR;CUL4B
ubiquitin protein ligase binding (GO:0031625)	8/182	0.0453155	0.519637	-1.82007	1.19147	PRR5L;BID;TP53;PRKACB;CCDC50;PML;EGFR;CUL4B
phospholipid binding (GO:0005543)	11/296	0.0565692	0.531027	-1.8598	1.17715	MYO1E;SNX29;PXK;HIP1;SH3PXD2A;SDPR;PSD3;ITPR1;IQGAP1;MCTP2;VPS36
GTPase activator activity (GO:0005096)	10/265	0.0620315	0.533784	-1.73449	1.08885	ABR;TBC1D1;RASA1;TBC1D24;EVI5L;IQGAP1;SMAP2;DOCK1;RASGRP3;ARHGEF6
isomerase activity (GO:0016853)	7/159	0.0586068	0.531027	-1.60095	1.01331	PPIL2;DSEL;GLCE;MPI;PGM2;PGM2L1;PGM1
frizzled binding (GO:0005109)	3/36	0.0469933	0.519637	-1.41606	0.926986	WNT5B;WNT5A;CTHRC1
transmembrane receptor protein tyrosine kinase activity (GO:0004714)	4/65	0.0554169	0.531027	-1.37494	0.870261	EPHA5;PDGFRB;EPHB2;EGFR
motor activity (GO:0003774)	6/132	0.0684152	0.561004	-1.4471	0.836464	MYO1E;SNX29;MYO1C;DYNLT3;DNAH5;MYO18A
cell adhesion molecule binding (GO:0050839)	7/168	0.0732811	0.577467	-1.5076	0.827829	NLGN1;ITGA4;ITGA2;ACTN1;ITGA6;EGFR;VCL
ATP binding (GO:0005524)	40/1494	0.0775293	0.582016	-1.52345	0.824581	PI4K2B;PXK;NRK;DNAH5;STK39;PIK3CD;DDX60;EGFR;CAMKK2;ACTR1A;EEF2K;PPIP5K2;MYO18A;NEK1;ENPP1;ASCC3;EPHB2;ATP7A;PRKACB;JAK1;PDGFRB;EPHA5;APAF1;ATP11C;NRBP1;RUNX2;TGFBR2;HIPK2;MYO1E;MOV10;CLCN5;MYO1C;CDK6;KATNAL1;MTHFD1;CAMK4;ETNK1;DGKQ;SUCLG2;TP53
small GTPase binding (GO:0031267)	8/209	0.0839459	0.591781	-1.51451	0.794542	DOCK10;FGD6;MICAL1;DOCK7;PDE6D;EVI5L;IQGAP1;RASGRP3
RNA polymerase II transcription factor binding transcription factor activity involved in positive regulation of transcription (GO:0001190)	3/40	0.0597779	0.531027	-1.22131	0.773021	CLOCK;SOX4;HIPK2
ion gated channel activity (GO:0022839)	3/40	0.0597779	0.531027	-1.21431	0.768591	TTYH3;KCNMA1;ANO4
phosphatase binding (GO:0019902)	6/136	0.076219	0.580353	-1.34513	0.731908	MAGI2;IQGAP1;ELFN2;TP53;EGFR;JAK1
chloride channel activity (GO:0005254)	4/72	0.0736731	0.577467	-1.27581	0.700553	CLCN5;TTYH3;GLRB;ANO4
enzyme activator activity (GO:0008047)	14/446	0.100148	0.647812	-1.52964	0.664101	CYB5B;AFAP1L2;APAF1;IQGAP1;RASGRP3;ABR;TBC1D1;RASA1;TBC1D24;EVI5L;SMAP2;ATP7A;DOCK1;ARHGEF6
amino acid binding (GO:0016597)	5/107	0.0843815	0.591781	-1.25797	0.659956	GLUD2;GSTM1;DDAH1;GLRB;SDPR
metallopeptidase activity (GO:0008237)	7/188	0.112971	0.650926	-1.30087	0.55854	ADAM19;NLN;MME;ADAM12;PMPCB;ADAMTS9;THSD4
G-protein coupled receptor binding (GO:0001664)	8/229	0.122144	0.650926	-1.28763	0.552856	NPFFR2;WNT5B;MAGI2;WNT5A;BDKRB2;RPGRIP1L;JAK1;CTHRC1
transferase activity, transferring hexosyl groups (GO:0016758)	7/194	0.126725	0.650926	-1.27735	0.548444	GALNT7;GALNT6;AGL;LARGE;GALNT1;GYG2;GALNT10
RNA polymerase II transcription cofactor activity (GO:0001104)	4/78	0.0914474	0.61698	-1.1184	0.540098	MED14;TRERF1;SOX4;HIPK2
Ras GTPase binding (GO:0017016)	7/193	0.124376	0.650926	-1.25755	0.539942	DOCK10;MICAL1;DOCK7;PDE6D;EVI5L;IQGAP1;RASGRP3
protein tyrosine/serine/threonine phosphatase activity (GO:0008138)	3/46	0.0816369	0.59049	-1.01281	0.533553	EYA3;STYX;SSH2
transferase activity, transferring glycosyl groups (GO:0016757)	9/280	0.14963	0.650926	-1.24172	0.533146	GALNT7;GALNT6;AGL;LARGE;GALNT1;GXYLT1;ST3GAL5;GYG2;GALNT10
anion channel activity (GO:0005253)	4/80	0.0977881	0.64347	-1.13611	0.500888	CLCN5;TTYH3;GLRB;ANO4
guanyl nucleotide binding (GO:0019001)	12/406	0.163045	0.650926	-1.16581	0.50055	ARL4C;RAB10;SEPT8;RAB3B;PDE11A;SEPT6;GLUD2;RAB3D;SUCLG2;PDE5A;GBP1;GBP3
guanyl ribonucleotide binding (GO:0032561)	12/405	0.161165	0.650926	-1.1642	0.49986	ARL4C;RAB10;SEPT8;RAB3B;PDE11A;SEPT6;GLUD2;RAB3D;SUCLG2;PDE5A;GBP1;GBP3
inorganic anion transmembrane transporter activity (GO:0015103)	5/119	0.116722	0.650926	-1.15008	0.493799	SLC4A7;CLCN5;TTYH3;GLRB;ANO4
gated channel activity (GO:0022836)	10/323	0.157496	0.650926	-1.13569	0.487621	CLCN5;GRIN2A;TTYH3;GLRB;KCNMA1;ITPR1;CACNA1C;ANO4;SCN2A;SCN3A
protein serine/threonine kinase activity (GO:0004674)	13/449	0.167265	0.650926	-1.12328	0.48229	NRK;STK39;NEXN;EGFR;HIPK2;TGFBR2;CAMKK2;TGFBR3;EEF2K;CDK6;CAMK4;NEK1;PRKACB
RNA polymerase II core promoter proximal region sequence-specific DNA binding transcription factor activity (GO:0000982)	7/204	0.151425	0.650926	-1.09341	0.469467	AR;NACC2;SNAI2;CLOCK;TP53;RCOR1;SOX4
cytokine receptor activity (GO:0004896)	4/85	0.114503	0.650926	-1.06825	0.458664	IL21R;LEPR;LIFR;IL6ST
chloride transmembrane transporter activity (GO:0015108)	4/86	0.117988	0.650926	-1.02983	0.442165	CLCN5;TTYH3;GLRB;ANO4
hydrolase activity, acting on carbon-nitrogen (but not peptide) bonds (GO:0016810)	5/123	0.128645	0.650926	-1.00706	0.43239	DDAH1;MTHFD1;NACC2;DPYSL3;CAT
RNA polymerase II transcription regulatory region sequence-specific DNA binding transcription factor activity involved in negative regulation of transcription (GO:0001227)	4/88	0.125095	0.650926	-0.995381	0.427376	KLF12;NACC2;SNAI2;RCOR1
GDP binding (GO:0019003)	3/48	0.0895889	0.612191	-0.856339	0.420215	RAB10;RAB3B;SUCLG2
NADP binding (GO:0050661)	3/49	0.0936822	0.624158	-0.881615	0.415551	H6PD;IDH1;CAT
protein phosphatase binding (GO:0019903)	4/94	0.147452	0.650926	-0.852406	0.365989	IQGAP1;TP53;EGFR;JAK1
double-stranded RNA binding (GO:0003725)	3/53	0.110795	0.650926	-0.814411	0.349675	ACTN1;VIM;DDX60
extracellular matrix binding (GO:0050840)	3/51	0.102094	0.647812	-0.795597	0.345412	ITGA2;ITGA6;OLFML2A
acid phosphatase activity (GO:0003993)	2/12	0.0332914	0.509957	-0.511273	0.344306	PPIP5K2;ACP2
PDZ domain binding (GO:0030165)	4/96	0.155228	0.650926	-0.770279	0.330727	TGFBR3;GJA1;NLGN1;EXOC4
receptor signaling protein serine/threonine kinase activity (GO:0004702)	3/57	0.129002	0.650926	-0.719153	0.308775	STK39;EGFR;TGFBR2
intracellular calcium activated chloride channel activity (GO:0005229)	2/12	0.0332914	0.509957	-0.45254	0.304754	TTYH3;ANO4
structural constituent of cytoskeleton (GO:0005200)	4/100	0.171224	0.650926	-0.706658	0.303411	HIP1;VIM;ARPC5;TLN2
Rab GTPase activator activity (GO:0005097)	3/61	0.148184	0.650926	-0.657838	0.282449	TBC1D1;TBC1D24;EVI5L
passive transmembrane transporter activity (GO:0022803)	12/427	0.205	0.650926	-0.644512	0.276727	CLCN5;GJA1;GRIN2A;TTYH3;TRPA1;GLRB;KCNMA1;ITPR1;CACNA1C;ANO4;SCN2A;SCN3A
channel activity (GO:0015267)	12/427	0.205	0.650926	-0.631734	0.271241	CLCN5;GJA1;GRIN2A;TTYH3;TRPA1;GLRB;KCNMA1;ITPR1;CACNA1C;ANO4;SCN2A;SCN3A
hormone binding (GO:0042562)	3/62	0.153117	0.650926	-0.629512	0.270287	AR;OXTR;EGFR
semaphorin receptor activity (GO:0017154)	2/10	0.024812	0.464907	-0.34009	0.260481	PLXNA2;PLXNA1
metalloendopeptidase inhibitor activity (GO:0008191)	2/14	0.0427255	0.517561	-0.359831	0.236995	TIMP3;RECK
transforming growth factor beta-activated receptor activity (GO:0005024)	2/17	0.0584662	0.531027	-0.372614	0.235843	TGFBR3;TGFBR2
transmembrane-ephrin receptor activity (GO:0005005)	2/9	0.0209609	0.464907	-0.291516	0.223277	EPHA5;EPHB2
integrin binding (GO:0005178)	4/102	0.17943	0.650926	-0.488675	0.209817	ITGA2;ACTN1;ITGA6;EGFR
RNA polymerase II core promoter proximal region sequence-specific DNA binding transcription factor activity involved in negative regulation of transcription (GO:0001078)	3/63	0.158101	0.650926	-0.478864	0.205605	NACC2;SNAI2;RCOR1
transforming growth factor beta binding (GO:0050431)	2/16	0.0530219	0.531027	-0.317117	0.200717	TGFBR3;TGFBR2
transmembrane receptor protein serine/threonine kinase activity (GO:0004675)	2/17	0.0584662	0.531027	-0.315162	0.19948	TGFBR3;TGFBR2
metalloenzyme inhibitor activity (GO:0048551)	2/14	0.0427255	0.517561	-0.296565	0.195326	TIMP3;RECK
GTPase inhibitor activity (GO:0005095)	2/14	0.0427255	0.517561	-0.280322	0.184628	PDE6D;IQGAP1
phosphatase activity (GO:0016791)	8/266	0.212394	0.650926	-0.407626	0.175018	VPS29;NT5E;PPIP5K2;EYA3;STYX;ACP2;PTPN13;SSH2
metalloenzyme regulator activity (GO:0010576)	2/15	0.0477715	0.519637	-0.258801	0.169418	TIMP3;RECK
phosphatidylinositol kinase activity (GO:0052742)	2/15	0.0477715	0.519637	-0.255736	0.167411	PI4K2B;PIK3CD
3',5'-cyclic-GMP phosphodiesterase activity (GO:0047555)	2/11	0.0289263	0.481804	-0.216349	0.157982	PDE11A;PDE5A
tropomyosin binding (GO:0005523)	2/13	0.037895	0.517561	-0.236662	0.155872	CALD1;TMOD2
cytokine receptor binding (GO:0005126)	7/228	0.21872	0.650926	-0.352792	0.151475	TGFBR3;BDNF;LIFR;IL6ST;BID;JAK1;TGFBR2
calcium channel activity (GO:0005262)	4/108	0.204797	0.650926	-0.300459	0.129005	GRIN2A;TRPA1;ITPR1;CACNA1C
beta-catenin binding (GO:0008013)	3/67	0.178515	0.650926	-0.291954	0.125353	AR;VCL;DACT1
cGMP binding (GO:0030553)	2/17	0.0584662	0.531027	-0.184706	0.116908	PDE11A;PDE5A
Rho GTPase binding (GO:0017048)	3/67	0.178515	0.650926	-0.253573	0.108874	DOCK10;DOCK7;IQGAP1
ion channel activity (GO:0005216)	11/396	0.228672	0.650926	-0.205069	0.0880483	CLCN5;GRIN2A;TTYH3;GLRB;TRPA1;KCNMA1;ITPR1;CACNA1C;ANO4;SCN2A;SCN3A
ephrin receptor activity (GO:0005003)	2/17	0.0584662	0.531027	-0.132914	0.0841269	EPHA5;EPHB2
14-3-3 protein binding (GO:0071889)	2/18	0.0640942	0.533784	-0.123707	0.0776586	PPP1R12A;SYNPO2
metal ion transmembrane transporter activity (GO:0046873)	11/400	0.238028	0.650926	-0.172448	0.0740422	SLC4A7;GRIN2A;TRPA1;KCNMA1;SLC39A11;ITPR1;CACNA1C;ATP7A;SCN2A;SLC5A3;SCN3A
mitogen-activated protein kinase kinase kinase binding (GO:0031435)	2/21	0.0819818	0.59049	-0.109376	0.0576197	DIXDC1;TGFBR2
kinase binding (GO:0019900)	13/487	0.243181	0.650926	-0.0864678	0.0371258	PDGFRB;PPP1R12A;STXBP1;STK39;DIXDC1;AP2A1;IQGAP1;EGFR;RASGRP3;TGFBR2;DGKQ;TP53;DACT1
double-stranded DNA binding (GO:0003690)	4/109	0.209125	0.650926	-0.0838665	0.0360089	MRE11A;AFF3;DDX60;EGFR
alpha-actinin binding (GO:0051393)	2/20	0.0758614	0.580353	-0.0485228	0.0264021	SYNPO2;CACNA1C
substrate-specific channel activity (GO:0022838)	11/406	0.252328	0.650926	-0.0505079	0.021686	CLCN5;GRIN2A;TTYH3;TRPA1;GLRB;KCNMA1;ITPR1;CACNA1C;ANO4;SCN2A;SCN3A
transforming growth factor beta receptor binding (GO:0005160)	2/22	0.088248	0.610859	-0.0221693	0.010927	TGFBR3;TGFBR2
ARF guanyl-nucleotide exchange factor activity (GO:0005086)	2/19	0.0698957	0.564461	-0.00656742	0.0037558	MON2;PSD3
RNA polymerase II transcription coactivator activity (GO:0001105)	2/24	0.101183	0.647812	0.0146668	-0.00636767	SOX4;HIPK2
pattern binding (GO:0001871)	2/18	0.0640942	0.533784	0.0152007	-0.00954242	AGL;ENPP1
laminin binding (GO:0043236)	2/30	0.142647	0.650926	0.0380135	-0.0163215	ITGA2;ITGA6
phospholipase C activity (GO:0004629)	2/30	0.142647	0.650926	0.0385394	-0.0165473	PLCB4;BDKRB2
phosphatidylinositol phospholipase C activity (GO:0004435)	2/28	0.128442	0.650926	0.0404349	-0.0173611	PLCB4;BDKRB2
voltage-gated sodium channel activity (GO:0005248)	2/21	0.0819818	0.59049	0.0477829	-0.0251721	SCN2A;SCN3A
Rac GTPase binding (GO:0048365)	2/30	0.142647	0.650926	0.0771654	-0.0331317	DOCK7;IQGAP1
polysaccharide binding (GO:0030247)	2/18	0.0640942	0.533784	0.059464	-0.0373293	AGL;ENPP1
methyltransferase activity (GO:0008168)	1/210	0.98859	0.990384	4.32069	-0.0417471	N6AMT1
transferase activity, transferring one-carbon groups (GO:0016741)	1/218	0.990384	0.990384	4.32186	-0.0417584	N6AMT1
cytokine activity (GO:0005125)	1/213	0.989299	0.990384	4.34969	-0.0420273	WNT5A
SH2 domain binding (GO:0042169)	2/31	0.149869	0.650926	0.0993761	-0.0426681	AFAP1L2;PAG1
carboxylic acid binding (GO:0031406)	6/200	0.258835	0.650926	0.179328	-0.0769961	GLUD2;GSTM1;P4HA1;DDAH1;GLRB;SDPR
organic acid binding (GO:0043177)	6/201	0.262344	0.650926	0.179488	-0.0770651	GLUD2;GSTM1;P4HA1;DDAH1;GLRB;SDPR
insulin receptor binding (GO:0005158)	2/32	0.157163	0.650926	0.199901	-0.0858296	ENPP1;TLN2
ion channel inhibitor activity (GO:0008200)	2/34	0.171941	0.650926	0.227996	-0.0978923	RASA1;ITPR1
growth factor activity (GO:0008083)	1/163	0.968897	0.974382	4.55757	-0.118278	BDNF
transcription coactivator activity (GO:0003713)	8/291	0.284518	0.650926	0.297275	-0.127638	MKL2;WWTR1;MED14;HCFC2;TRERF1;PML;SOX4;HIPK2
zinc ion binding (GO:0008270)	30/1256	0.280287	0.650926	0.301807	-0.129584	BNC2;MPI;CBLB;ZDHHC21;LPP;DRP2;GRIN2A;MICAL1;TRPS1;RNF170;ENPP1;ADAMTS9;VAT1L;TRIM44;ZCCHC24;TRIM62;MME;LIMCH1;LMO7;BAZ1A;MARCH4;PML;ADAM19;AR;PNKD;ADAM12;ZNF117;SMAP2;SEC24D;TP53
sulfur compound binding (GO:1901681)	6/206	0.280068	0.650926	0.352436	-0.151322	TGFBR3;GSTM1;COL13A1;DPYSL3;ENPP1;DHTKD1
G-protein coupled peptide receptor activity (GO:0008528)	4/121	0.262835	0.650926	0.400492	-0.171955	NPFFR2;OXTR;BDKRB2;TACR1
protease binding (GO:0002020)	3/77	0.232235	0.650926	0.427977	-0.183756	CHL1;BDKRB2;TP53
chromatin binding (GO:0003682)	11/420	0.286809	0.650926	0.457441	-0.196407	AR;STAG2;BAHD1;EYA3;SNAI2;TRERF1;CLOCK;TP53;EGFR;RCOR1;RUNX2
cytokine binding (GO:0019955)	3/78	0.237769	0.650926	0.462721	-0.198674	TGFBR3;IL6ST;TGFBR2
potassium ion transmembrane transporter activity (GO:0015079)	1/138	0.947058	0.955341	4.63939	-0.211961	KCNMA1
nuclear hormone receptor binding (GO:0035257)	1/139	0.948171	0.955341	4.64413	-0.212177	MED14
channel inhibitor activity (GO:0016248)	2/35	0.179414	0.650926	0.495582	-0.212783	RASA1;ITPR1
peptide receptor activity (GO:0001653)	4/123	0.272044	0.650926	0.495784	-0.21287	NPFFR2;OXTR;BDKRB2;TACR1
receptor signaling protein activity (GO:0005057)	4/124	0.27667	0.650926	0.527159	-0.226341	ITPR1;STK39;EGFR;TGFBR2
cyclic nucleotide binding (GO:0030551)	2/36	0.186935	0.650926	0.572531	-0.245822	PDE11A;PDE5A
palmitoyltransferase activity (GO:0016409)	2/35	0.179414	0.650926	0.590834	-0.25368	SPTLC2;ZDHHC21
GTP binding (GO:0005525)	10/385	0.308241	0.651574	0.592392	-0.25376	ARL4C;RAB10;SEPT8;RAB3B;SEPT6;GLUD2;RAB3D;SUCLG2;GBP1;GBP3
scaffold protein binding (GO:0097110)	2/35	0.179414	0.650926	0.595925	-0.255866	GJA1;VIM
ATP-dependent DNA helicase activity (GO:0004003)	2/36	0.186935	0.650926	0.605007	-0.259766	MRE11A;ASCC3
hormone activity (GO:0005179)	1/122	0.925628	0.936166	4.87304	-0.321436	STC1
calcium ion binding (GO:0005509)	17/698	0.319866	0.653212	0.81098	-0.345359	PCDH9;ACTN1;CBLB;IQGAP1;RASGRP3;CAMKK2;DRP2;DLL4;SCUBE3;EEF2K;PLCB4;MAN1A2;PRRG1;PITPNM2;ENPP1;HMCN1;MCTP2
ligase activity, forming carbon-nitrogen bonds (GO:0016879)	1/117	0.917301	0.931268	4.88456	-0.34782	MTHFD1
peptide binding (GO:0042277)	5/172	0.308387	0.651574	0.815545	-0.349351	NLN;OXTR;GSTM1;MME;APBB2
calcium ion transmembrane transporter activity (GO:0015085)	4/127	0.290622	0.651574	0.817927	-0.350371	GRIN2A;TRPA1;ITPR1;CACNA1C
potassium channel activity (GO:0005267)	1/118	0.919038	0.931268	4.94647	-0.352228	KCNMA1
sodium ion transmembrane transporter activity (GO:0015081)	4/128	0.295294	0.651574	0.836467	-0.358313	SLC4A7;SCN2A;SCN3A;SLC5A3
Rab GTPase binding (GO:0017137)	3/84	0.271391	0.650926	0.848449	-0.36429	MICAL1;PDE6D;EVI5L
protein kinase binding (GO:0019901)	11/437	0.330374	0.657049	0.891602	-0.374469	PDGFRB;PPP1R12A;STXBP1;STK39;DIXDC1;AP2A1;IQGAP1;TP53;EGFR;DACT1;TGFBR2
N-acetyltransferase activity (GO:0008080)	3/85	0.277049	0.650926	0.904454	-0.388336	HGSNAT;BAZ1A;CLOCK
sodium channel activity (GO:0005272)	2/37	0.194499	0.650926	0.923078	-0.396333	SCN2A;SCN3A
carboxylic ester hydrolase activity (GO:0052689)	1/111	0.906075	0.921637	4.95081	-0.404005	H6PD
amide binding (GO:0033218)	5/177	0.32886	0.657049	0.979193	-0.411257	NLN;OXTR;GSTM1;MME;APBB2
exopeptidase activity (GO:0008238)	1/111	0.906075	0.921637	5.10854	-0.416876	SCRN3
endopeptidase regulator activity (GO:0061135)	2/171	0.878644	0.905989	4.27706	-0.422267	TIMP3;RECK
peptidase inhibitor activity (GO:0030414)	2/173	0.882634	0.905989	4.27742	-0.422303	TIMP3;RECK
iron ion binding (GO:0005506)	2/172	0.880654	0.905989	4.35551	-0.430012	P4HA1;SCD5
microtubule binding (GO:0008017)	2/171	0.878644	0.905989	4.3568	-0.43014	KATNAL1;TUBGCP5
GTPase activity (GO:0003924)	6/224	0.345732	0.661061	1.06402	-0.440409	ARL4C;RAB3B;RAB10;RAB3D;GBP1;GBP3
endopeptidase inhibitor activity (GO:0004866)	2/166	0.868118	0.901963	4.30976	-0.44469	TIMP3;RECK
hydrogen ion transmembrane transporter activity (GO:0015078)	1/104	0.891045	0.909822	5.10356	-0.48232	SLC36A1
organic acid transmembrane transporter activity (GO:0005342)	1/104	0.891045	0.909822	5.16994	-0.488592	SLC36A1
small conjugating protein binding (GO:0032182)	3/88	0.294089	0.651574	1.15603	-0.495201	AGL;VPS36;PML
inorganic cation transmembrane transporter activity (GO:0022890)	12/497	0.370483	0.665574	1.23285	-0.5019	SLC4A7;SLC36A1;GRIN2A;TRPA1;KCNMA1;SLC39A11;ITPR1;CACNA1C;ATP7A;SCN2A;SLC5A3;SCN3A
potassium channel regulator activity (GO:0015459)	2/40	0.217403	0.650926	1.17228	-0.503329	RASA1;ADRB2
hormone receptor binding (GO:0051427)	2/160	0.854387	0.891171	4.37158	-0.50369	MED14;JAK1
protein N-terminus binding (GO:0047485)	3/89	0.299785	0.651574	1.17794	-0.504586	STXBP1;EXOC4;TP53
monooxygenase activity (GO:0004497)	1/99	0.878864	0.905989	5.19624	-0.513016	MICAL1
carboxylic acid transmembrane transporter activity (GO:0046943)	1/101	0.883892	0.905989	5.22426	-0.515782	SLC36A1
serine-type endopeptidase inhibitor activity (GO:0004867)	1/98	0.87627	0.905989	5.27235	-0.52053	RECK
protein homodimerization activity (GO:0042803)	11/653	0.82154	0.867091	3.8666	-0.551421	WWTR1;GSTM1;IDH1;NACC2;CAT;ENPP1;ADRB2;IL6ST;OLFML2A;PML;NRBP1
RNA polymerase II transcription factor binding (GO:0001085)	3/90	0.305488	0.651574	1.28976	-0.552486	AR;TP53;HIPK2
peptidase regulator activity (GO:0061134)	3/209	0.82149	0.867091	3.90566	-0.556992	APAF1;TIMP3;RECK
transcription corepressor activity (GO:0003714)	3/208	0.819022	0.867091	3.9302	-0.560491	WWTR1;KLF12;HIPK2
ubiquitin-protein transferase activity (GO:0004842)	7/279	0.385607	0.665574	1.39409	-0.567539	PPIL2;HECW2;HECW1;CBLB;LMO7;FBXO21;MARCH4
translation factor activity, nucleic acid binding (GO:0008135)	1/92	0.8595	0.894753	5.19537	-0.577763	EEF2K
binding, bridging (GO:0060090)	2/146	0.817173	0.867091	4.12923	-0.588875	PAG1;MTSS1
coenzyme binding (GO:0050662)	5/188	0.374283	0.665574	1.46427	-0.59611	H6PD;MICAL1;IDH1;CAT;DHTKD1
tetrapyrrole binding (GO:0046906)	2/146	0.817173	0.867091	4.1833	-0.596586	CYB5B;CAT
magnesium ion binding (GO:0000287)	5/190	0.38256	0.665574	1.46926	-0.598142	IDH1;PGM2;ATP11C;PRKACB;PGM1
RNA polymerase II transcription regulatory region sequence-specific DNA binding transcription factor activity involved in positive regulation of transcription (GO:0001228)	3/202	0.803602	0.858356	3.94034	-0.601833	AR;TP53;SOX4
voltage-gated ion channel activity (GO:0005244)	5/189	0.378422	0.665574	1.47949	-0.602307	CLCN5;KCNMA1;CACNA1C;SCN2A;SCN3A
alcohol binding (GO:0043178)	1/89	0.850285	0.888631	5.1293	-0.605634	OSBPL8
voltage-gated channel activity (GO:0022832)	5/189	0.378422	0.665574	1.49227	-0.60751	CLCN5;KCNMA1;CACNA1C;SCN2A;SCN3A
cation channel activity (GO:0005261)	7/285	0.406098	0.67514	1.57207	-0.617563	GRIN2A;TRPA1;KCNMA1;ITPR1;CACNA1C;SCN2A;SCN3A
endopeptidase activity (GO:0004175)	7/411	0.771522	0.842666	3.62749	-0.620969	ADAM19;NLN;MME;ADAM12;PMPCB;ADAMTS9;THSD4
nuclease activity (GO:0004518)	3/195	0.784238	0.850923	3.90487	-0.630375	RPP40;ENPP1;MRE11A
structure-specific DNA binding (GO:0043566)	6/241	0.408952	0.67514	1.61682	-0.635142	MRE11A;AFF3;DDX60;CLOCK;SSBP3;EGFR
heparin binding (GO:0008201)	2/140	0.79877	0.858356	4.17417	-0.637547	TGFBR3;COL13A1
ribonuclease activity (GO:0004540)	1/86	0.840467	0.883568	5.17173	-0.640195	RPP40
voltage-gated potassium channel activity (GO:0005249)	1/86	0.840467	0.883568	5.17262	-0.640304	KCNMA1
kinase regulator activity (GO:0019207)	2/141	0.801947	0.858356	4.19589	-0.640865	AFAP1L2;IQGAP1
dioxygenase activity (GO:0051213)	1/87	0.843809	0.883595	5.25667	-0.650545	P4HA1
lipid transporter activity (GO:0005319)	1/87	0.843809	0.883595	5.29508	-0.655298	ATP11C
heme binding (GO:0020037)	2/137	0.788969	0.852983	4.15233	-0.660285	CYB5B;CAT
anion transmembrane transporter activity (GO:0008509)	6/245	0.423809	0.683421	1.74538	-0.664369	SLC4A7;SLC36A1;CLCN5;TTYH3;GLRB;ANO4
protein binding, bridging (GO:0030674)	2/134	0.778752	0.847091	4.06043	-0.673817	PAG1;MTSS1
voltage-gated cation channel activity (GO:0022843)	4/149	0.394464	0.67514	1.71763	-0.674747	KCNMA1;CACNA1C;SCN2A;SCN3A
helicase activity (GO:0004386)	4/150	0.399175	0.67514	1.74848	-0.686866	MOV10;MRE11A;ASCC3;DDX60
sequence-specific DNA binding RNA polymerase II transcription factor activity (GO:0000981)	9/397	0.471313	0.705728	1.98748	-0.692686	AR;KLF12;NACC2;SNAI2;PKNOX1;TP53;CLOCK;RCOR1;SOX4
RNA polymerase II regulatory region sequence-specific DNA binding (GO:0000977)	5/284	0.722558	0.818987	3.47018	-0.692949	AR;KLF12;NACC2;TP53;CLOCK
enzyme inhibitor activity (GO:0004857)	6/336	0.720106	0.818987	3.47739	-0.694388	PPP1R12A;PDE6D;TIMP3;IQGAP1;ELFN2;RECK
RNA polymerase II regulatory region DNA binding (GO:0001012)	5/288	0.733608	0.821257	3.53767	-0.696637	AR;KLF12;NACC2;TP53;CLOCK
transferase activity, transferring acyl groups other than amino-acyl groups (GO:0016747)	5/203	0.436113	0.691703	1.89729	-0.699338	HGSNAT;SPTLC2;ZDHHC21;BAZ1A;CLOCK
neuropeptide receptor activity (GO:0008188)	2/43	0.240525	0.650926	1.63293	-0.701112	NPFFR2;TACR1
ligase activity (GO:0016874)	9/431	0.568768	0.753763	2.48172	-0.701526	TTLL7;TRIM62;MTHFD1;HECW2;HECW1;RNF170;SUCLG2;CBLB;MARCH4
transcription regulatory region sequence-specific DNA binding (GO:0000976)	6/340	0.730379	0.819879	3.54298	-0.70363	AR;KLF12;NACC2;TP53;CLOCK;SOX4
acetyltransferase activity (GO:0016407)	3/98	0.351161	0.661061	1.7147	-0.709731	HGSNAT;BAZ1A;CLOCK
manganese ion binding (GO:0030145)	2/45	0.256006	0.650926	1.66738	-0.715906	GALNT1;MRE11A
monovalent inorganic cation transmembrane transporter activity (GO:0015077)	6/343	0.73791	0.822815	3.70215	-0.722005	SLC4A7;SLC36A1;KCNMA1;SCN2A;SLC5A3;SCN3A
cofactor binding (GO:0048037)	6/266	0.500557	0.721433	2.22364	-0.726052	H6PD;SPTLC2;IDH1;MICAL1;CAT;DHTKD1
ligand-dependent nuclear receptor transcription coactivator activity (GO:0030374)	2/46	0.263755	0.650926	1.69272	-0.726788	MED14;TRERF1
divalent inorganic cation transmembrane transporter activity (GO:0072509)	4/154	0.417953	0.683421	1.91558	-0.729156	GRIN2A;TRPA1;ITPR1;CACNA1C
organic anion transmembrane transporter activity (GO:0008514)	2/130	0.764459	0.840116	4.19062	-0.730068	SLC4A7;SLC36A1
hydrolase activity, acting on glycosyl bonds (GO:0016798)	2/128	0.757017	0.835383	4.1133	-0.739839	MAN1A2;AGL
core promoter proximal region sequence-specific DNA binding (GO:0000987)	3/176	0.723721	0.818987	3.73579	-0.745987	AR;NACC2;CLOCK
core promoter proximal region DNA binding (GO:0001159)	3/178	0.730661	0.819879	3.76174	-0.747077	AR;NACC2;CLOCK
ATPase activity, coupled (GO:0042623)	6/272	0.521877	0.729572	2.38973	-0.753473	MYO1E;KATNAL1;ATP11C;MRE11A;ASCC3;ATP7A
ion channel binding (GO:0044325)	1/80	0.818866	0.867091	5.32811	-0.75985	ACTN1
phosphoprotein phosphatase activity (GO:0004721)	4/172	0.500312	0.721433	2.34742	-0.766471	EYA3;STYX;SSH2;PTPN13
tubulin binding (GO:0015631)	5/241	0.58391	0.753763	2.73614	-0.773445	ARL4C;GJA1;KATNAL1;DIXDC1;TUBGCP5
excitatory extracellular ligand-gated ion channel activity (GO:0005231)	2/48	0.279252	0.650926	1.80696	-0.775835	GRIN2A;GLRB
protein heterodimerization activity (GO:0046982)	8/408	0.639881	0.775129	3.05446	-0.778049	ITGA2;BDKRB2;SUCLG2;PKNOX1;TP53;EGFR;SOX4;PML
glycosaminoglycan binding (GO:0005539)	4/190	0.577271	0.753763	2.77055	-0.783173	TGFBR3;COL13A1;DPYSL3;TGFBR2
channel regulator activity (GO:0016247)	3/102	0.373906	0.665574	1.94286	-0.790948	RASA1;ITPR1;ADRB2
transcription factor binding (GO:0008134)	9/464	0.655328	0.776533	3.14979	-0.79663	AR;MED14;CAND1;DGKQ;APBB2;TRERF1;TP53;RUNX2;HIPK2
protein tyrosine phosphatase activity (GO:0004725)	3/103	0.37957	0.665574	1.96051	-0.798132	EYA3;SSH2;PTPN13
transferase activity, transferring acyl groups (GO:0016746)	5/243	0.591123	0.753763	2.83167	-0.800448	HGSNAT;SPTLC2;ZDHHC21;BAZ1A;CLOCK
RNA polymerase II core promoter proximal region sequence-specific DNA binding (GO:0000978)	3/167	0.690768	0.800929	3.64478	-0.809081	AR;NACC2;CLOCK
secondary active transmembrane transporter activity (GO:0015291)	4/191	0.581348	0.753763	2.86274	-0.80923	SLC4A7;SLC36A1;CLCN5;SLC5A3
active transmembrane transporter activity (GO:0022804)	6/307	0.637787	0.774352	3.17255	-0.811312	SLC4A7;SLC36A1;CLCN5;ATP11C;ATP7A;SLC5A3
N-acyltransferase activity (GO:0016410)	3/103	0.37957	0.665574	2.00858	-0.817704	HGSNAT;BAZ1A;CLOCK
protein kinase regulator activity (GO:0019887)	2/121	0.729361	0.819879	4.13233	-0.820676	AFAP1L2;IQGAP1
oxidoreductase activity, acting on paired donors, with incorporation or reduction of molecular oxygen (GO:0016705)	3/163	0.675208	0.7927	3.54134	-0.822688	P4HA1;MICAL1;SCD5
single-stranded DNA binding (GO:0003697)	1/76	0.80287	0.858356	5.38678	-0.822757	SSBP3
histone deacetylase binding (GO:0042826)	1/75	0.798656	0.858356	5.42783	-0.829027	NACC2
endonuclease activity (GO:0004519)	2/121	0.729361	0.819879	4.17574	-0.829296	RPP40;MRE11A
ATPase activity (GO:0016887)	8/395	0.604231	0.754227	2.95861	-0.834511	MYO1E;KATNAL1;DNAH5;MYO18A;ATP11C;MRE11A;ASCC3;ATP7A
flavin adenine dinucleotide binding (GO:0050660)	1/74	0.794352	0.857064	5.56629	-0.858557	MICAL1
core promoter binding (GO:0001047)	3/111	0.424413	0.683421	2.28223	-0.868719	CLOCK;TP53;SOX4
oxidoreductase activity, acting on CH-OH group of donors (GO:0016614)	3/131	0.530681	0.729994	2.76663	-0.87071	LDHA;H6PD;IDH1
growth factor receptor binding (GO:0070851)	3/121	0.478798	0.705728	2.52971	-0.881667	PDGFRB;IL6ST;VAV2
symporter activity (GO:0015293)	3/130	0.525621	0.729572	2.80533	-0.884512	SLC4A7;SLC36A1;SLC5A3
oxidoreductase activity, acting on the CH-OH group of donors, NAD or NADP as acceptor (GO:0016616)	3/115	0.446427	0.691703	2.4143	-0.889909	LDHA;H6PD;IDH1
RNA polymerase II core promoter proximal region sequence-specific DNA binding transcription factor activity involved in positive regulation of transcription (GO:0001077)	3/151	0.625133	0.765967	3.36778	-0.897902	AR;TP53;SOX4
protein methyltransferase activity (GO:0008276)	1/72	0.785468	0.850923	5.57886	-0.900614	N6AMT1
ligand-gated channel activity (GO:0022834)	3/145	0.598202	0.753763	3.18876	-0.901389	GRIN2A;GLRB;ITPR1
ligand-gated ion channel activity (GO:0015276)	3/145	0.598202	0.753763	3.20236	-0.905234	GRIN2A;GLRB;ITPR1
antioxidant activity (GO:0016209)	1/70	0.776201	0.846043	5.47006	-0.914513	CAT
chromatin DNA binding (GO:0031490)	1/68	0.766535	0.840665	5.29441	-0.918909	CLOCK
P-P-bond-hydrolysis-driven transmembrane transporter activity (GO:0015405)	2/111	0.685286	0.798544	4.09437	-0.921093	ATP11C;ATP7A
protein kinase activator activity (GO:0030295)	2/49	0.286994	0.650926	2.15215	-0.924049	AFAP1L2;IQGAP1
primary active transmembrane transporter activity (GO:0015399)	2/111	0.685286	0.798544	4.10984	-0.924574	ATP11C;ATP7A
DNA helicase activity (GO:0003678)	2/51	0.302447	0.651574	2.18905	-0.937712	MRE11A;ASCC3
ribonucleoprotein complex binding (GO:0043021)	1/69	0.771419	0.842666	5.5221	-0.945296	RBM3
hydrolase activity, acting on acid anhydrides, catalyzing transmembrane movement of substances (GO:0016820)	2/108	0.670967	0.789461	4.09839	-0.968882	ATP11C;ATP7A
single-stranded RNA binding (GO:0003727)	2/52	0.310152	0.651574	2.26235	-0.96911	ATXN1;DDX60
signaling adaptor activity (GO:0035591)	1/67	0.761547	0.838646	5.54317	-0.975412	PAG1
sulfotransferase activity (GO:0008146)	2/52	0.310152	0.651574	2.28797	-0.980087	DSEL;HS2ST1
phosphoprotein binding (GO:0051219)	2/52	0.310152	0.651574	2.29236	-0.981968	DPYSL3;CBLB
copper ion binding (GO:0005507)	2/53	0.317841	0.651574	2.29807	-0.984414	ATP7A;TP53
modified amino acid binding (GO:0072341)	2/53	0.317841	0.651574	2.30478	-0.987286	GSTM1;SDPR
activating transcription factor binding (GO:0033613)	2/53	0.317841	0.651574	2.31874	-0.993267	DGKQ;HIPK2
protein phosphatase regulator activity (GO:0019888)	1/65	0.751251	0.834202	5.49529	-0.996186	ELFN2
monosaccharide binding (GO:0048029)	1/66	0.756453	0.835383	5.55147	-0.998514	P4HA1
purine NTP-dependent helicase activity (GO:0070035)	2/89	0.567962	0.753763	3.53465	-0.999166	MRE11A;ASCC3
amino acid transmembrane transporter activity (GO:0015171)	1/66	0.756453	0.835383	5.55714	-0.999535	SLC36A1
ATP-dependent helicase activity (GO:0008026)	2/89	0.567962	0.753763	3.55096	-1.00378	MRE11A;ASCC3
lipase activity (GO:0016298)	2/105	0.656128	0.776533	3.97106	-1.00434	PLCB4;BDKRB2
phospholipase activity (GO:0004620)	2/90	0.573922	0.753763	3.60571	-1.01925	PLCB4;BDKRB2
kinase activator activity (GO:0019209)	2/55	0.333155	0.660118	2.4583	-1.02102	AFAP1L2;IQGAP1
thiolester hydrolase activity (GO:0016790)	1/65	0.751251	0.834202	5.64371	-1.02309	PNKD
acetyl-CoA:L-lysine N6-acetyltransferase (GO:0090595)	2/58	0.355934	0.661061	2.47236	-1.02333	BAZ1A;CLOCK
phosphatidylinositol phosphate binding (GO:1901981)	2/91	0.579821	0.753763	3.62355	-1.02429	IQGAP1;VPS36
hydrolase activity, hydrolyzing O-glycosyl compounds (GO:0004553)	2/101	0.635519	0.77419	4.00845	-1.02592	MAN1A2;AGL
ATPase activity, coupled to transmembrane movement of substances (GO:0042626)	2/104	0.651064	0.776533	4.06098	-1.02709	ATP11C;ATP7A
ATPase activity, coupled to movement of substances (GO:0043492)	2/105	0.656128	0.776533	4.0711	-1.02964	ATP11C;ATP7A
histone acetyltransferase activity (GO:0004402)	2/58	0.355934	0.661061	2.49033	-1.03077	BAZ1A;CLOCK
protein transporter activity (GO:0008565)	2/81	0.518155	0.729572	3.35727	-1.05854	USO1;AP2A1
SNARE binding (GO:0000149)	2/59	0.363467	0.665574	2.60913	-1.06219	STX12;STXBP1
solute:cation symporter activity (GO:0015294)	2/82	0.524586	0.729572	3.38845	-1.06837	SLC4A7;SLC5A3
microtubule motor activity (GO:0003777)	2/78	0.498521	0.721433	3.2896	-1.07411	SNX29;DNAH5
vitamin binding (GO:0019842)	2/80	0.511667	0.727249	3.38363	-1.07764	P4HA1;DHTKD1
hydrolase activity, acting on carbon-nitrogen (but not peptide) bonds, in linear amides (GO:0016811)	2/60	0.370967	0.665574	2.65002	-1.07884	NACC2;CAT
DNA-dependent ATPase activity (GO:0008094)	2/80	0.511667	0.727249	3.39965	-1.08274	MRE11A;ASCC3
RNA polymerase II distal enhancer sequence-specific DNA binding transcription factor activity (GO:0003705)	2/84	0.537273	0.732104	3.51244	-1.09529	SNAI2;PKNOX1
cargo receptor activity (GO:0038024)	1/62	0.734971	0.821257	5.5631	-1.09548	ENPP1
ubiquitin binding (GO:0043130)	2/77	0.491864	0.720229	3.34294	-1.09711	AGL;VPS36
steroid binding (GO:0005496)	2/82	0.524586	0.729572	3.52636	-1.11185	OSBPL8;AR
extracellular ligand-gated ion channel activity (GO:0005230)	2/74	0.471564	0.705728	3.19556	-1.11373	GRIN2A;GLRB
exonuclease activity (GO:0004527)	2/75	0.478384	0.705728	3.22095	-1.12258	MRE11A;ENPP1
chaperone binding (GO:0051087)	1/60	0.723532	0.818987	5.66286	-1.1308	TP53
neurotransmitter receptor activity (GO:0030594)	2/74	0.471564	0.705728	3.25959	-1.13605	NPFFR2;TACR1
phosphatase regulator activity (GO:0019208)	2/75	0.478384	0.705728	3.26149	-1.13671	PPP1R12A;ELFN2
ATPase activity, coupled to transmembrane movement of ions (GO:0042625)	2/67	0.422383	0.683421	2.99528	-1.14014	ATP11C;ATP7A
cation-transporting ATPase activity (GO:0019829)	2/65	0.407902	0.67514	2.903	-1.1404	ATP11C;ATP7A
core promoter sequence-specific DNA binding (GO:0001046)	2/71	0.450786	0.696432	3.18231	-1.15131	TP53;SOX4
antiporter activity (GO:0015297)	2/62	0.385858	0.665574	2.85135	-1.1608	SLC4A7;CLCN5
damaged DNA binding (GO:0003684)	2/64	0.400595	0.67514	2.9678	-1.16586	TP53;CUL4B
transferase activity, transferring sulfur-containing groups (GO:0016782)	2/64	0.400595	0.67514	2.97084	-1.16705	DSEL;HS2ST1
collagen binding (GO:0005518)	2/62	0.385858	0.665574	2.88777	-1.17563	ITGA2;ANTXR1
p53 binding (GO:0002039)	1/56	0.699157	0.805143	5.70407	-1.23628	TP53
chemokine receptor binding (GO:0042379)	1/57	0.705444	0.805143	5.71758	-1.2392	JAK1
repressing transcription factor binding (GO:0070491)	1/55	0.692736	0.800929	5.61566	-1.24658	RUNX2
protein complex scaffold (GO:0032947)	1/57	0.705444	0.805143	5.77654	-1.25198	MAGI2
pyridoxal phosphate binding (GO:0030170)	1/57	0.705444	0.805143	5.78182	-1.25313	SPTLC2
steroid hormone receptor activity (GO:0003707)	1/57	0.705444	0.805143	5.85698	-1.26942	AR
intramolecular oxidoreductase activity (GO:0016860)	1/55	0.692736	0.800929	5.76674	-1.28012	MPI
deoxyribonuclease activity (GO:0004536)	1/57	0.705444	0.805143	5.9633	-1.29246	MRE11A
transferase activity, transferring alkyl or aryl (other than methyl) groups (GO:0016765)	1/54	0.686178	0.798544	5.90311	-1.328	GSTM1
transferase activity, transferring pentosyl groups (GO:0016763)	1/53	0.679481	0.795964	6.18988	-1.41254	GXYLT1
solute:sodium symporter activity (GO:0015370)	1/50	0.658524	0.776533	5.78912	-1.46416	SLC5A3
NAD binding (GO:0051287)	1/50	0.658524	0.776533	5.8987	-1.49187	IDH1
anion:cation symporter activity (GO:0015296)	1/48	0.643799	0.776533	6.04421	-1.52868	SLC4A7
endoribonuclease activity (GO:0004521)	1/50	0.658524	0.776533	6.17348	-1.56137	RPP40
ligand-activated sequence-specific DNA binding RNA polymerase II transcription factor activity (GO:0004879)	1/50	0.658524	0.776533	6.21063	-1.57077	AR
SH3/SH2 adaptor activity (GO:0005070)	1/50	0.658524	0.776533	6.21523	-1.57193	PAG1
direct ligand regulated sequence-specific DNA binding transcription factor activity (GO:0098531)	1/50	0.658524	0.776533	6.25879	-1.58295	AR
oxidoreductase activity, acting on paired donors, with incorporation or reduction of molecular oxygen, 2-oxoglutarate as one donor, and incorporation of one atom each of oxygen into both donors (GO:0016706)	1/49	0.651239	0.776533	6.38028	-1.61367	P4HA1
endonuclease activity, active with either ribo- or deoxyribonucleic acids and producing 5'-phosphomonoesters (GO:0016893)	1/47	0.636201	0.77419	6.58125	-1.68439	RPP40
3'-5' exonuclease activity (GO:0008408)	1/45	0.620518	0.762064	6.2716	-1.70415	MRE11A
non-membrane spanning protein tyrosine kinase activity (GO:0004715)	1/46	0.628442	0.768256	6.48719	-1.71024	JAK1
protein kinase C binding (GO:0005080)	1/45	0.620518	0.762064	6.37872	-1.73325	DACT1
scavenger receptor activity (GO:0005044)	1/45	0.620518	0.762064	6.3869	-1.73548	ENPP1
voltage-gated calcium channel activity (GO:0005245)	1/44	0.612425	0.759122	6.4188	-1.76897	CACNA1C
syntaxin binding (GO:0019905)	1/44	0.612425	0.759122	6.46303	-1.78116	STXBP1
receptor regulator activity (GO:0030545)	1/42	0.595721	0.753763	6.34498	-1.79358	WNT5A
cis-trans isomerase activity (GO:0016859)	1/43	0.604161	0.754227	6.39935	-1.80501	PPIL2
RNA polymerase II core promoter sequence-specific DNA binding (GO:0000979)	1/43	0.604161	0.754227	6.44804	-1.81874	TP53
peptidyl-prolyl cis-trans isomerase activity (GO:0003755)	1/41	0.587101	0.753763	6.43615	-1.81935	PPIL2
endodeoxyribonuclease activity (GO:0004520)	1/45	0.620518	0.762064	6.73846	-1.831	MRE11A
phospholipid transporter activity (GO:0005548)	1/41	0.587101	0.753763	6.50083	-1.83764	ATP11C
acetylglucosaminyltransferase activity (GO:0008375)	1/44	0.612425	0.759122	6.69497	-1.84508	LARGE
receptor tyrosine kinase binding (GO:0030971)	1/42	0.595721	0.753763	6.55207	-1.85212	TP53
oxidoreductase activity, acting on paired donors, with incorporation or reduction of molecular oxygen, NAD(P)H as one donor, and incorporation of one atom of oxygen (GO:0016709)	1/40	0.578299	0.753763	6.59465	-1.86416	MICAL1
oxidoreductase activity, acting on peroxide as acceptor (GO:0016684)	1/42	0.595721	0.753763	6.59901	-1.86539	CAT
protein self-association (GO:0043621)	1/40	0.578299	0.753763	6.60681	-1.86759	ATXN1
peroxidase activity (GO:0004601)	1/42	0.595721	0.753763	6.63947	-1.87683	CAT
structural constituent of muscle (GO:0008307)	1/41	0.587101	0.753763	6.67566	-1.88706	NEXN
phosphatase inhibitor activity (GO:0019212)	1/38	0.56013	0.752013	6.66919	-1.90073	ELFN2
tumor necrosis factor receptor superfamily binding (GO:0032813)	1/43	0.604161	0.754227	6.73976	-1.90103	BID
G-protein coupled amine receptor activity (GO:0008227)	1/41	0.587101	0.753763	6.76524	-1.91238	ADRB2
Rho GTPase activator activity (GO:0005100)	1/39	0.56931	0.753763	6.79384	-1.92046	ABR
sterol binding (GO:0032934)	1/38	0.56013	0.752013	6.74528	-1.92242	OSBPL8
phosphotransferase activity, phosphate group as acceptor (GO:0016776)	1/41	0.587101	0.753763	6.81869	-1.92749	PPIP5K2
oxidoreductase activity, acting on the aldehyde or oxo group of donors (GO:0016903)	1/42	0.595721	0.753763	6.87245	-1.94268	DHTKD1
cysteine-type endopeptidase regulator activity involved in apoptotic process (GO:0043028)	1/39	0.56931	0.753763	6.88873	-1.94729	APAF1
L-amino acid transmembrane transporter activity (GO:0015179)	1/42	0.595721	0.753763	6.95015	-1.96465	SLC36A1
peptidase activator activity (GO:0016504)	1/37	0.550754	0.74317	6.97552	-2.07055	APAF1
RNA polymerase II activating transcription factor binding (GO:0001102)	1/36	0.54118	0.732104	6.69892	-2.08894	HIPK2
protein phosphatase inhibitor activity (GO:0004864)	1/36	0.54118	0.732104	6.85557	-2.13779	ELFN2
deacetylase activity (GO:0019213)	1/35	0.531403	0.729994	6.90654	-2.17362	NACC2
calcium-dependent phospholipid binding (GO:0005544)	1/36	0.54118	0.732104	6.98518	-2.17821	MCTP2
hydrolase activity, acting on carbon-nitrogen (but not peptide) bonds, in cyclic amidines (GO:0016814)	1/36	0.54118	0.732104	7.10326	-2.21503	MTHFD1
organic hydroxy compound transmembrane transporter activity (GO:1901618)	1/32	0.500807	0.721433	6.84719	-2.23571	SLC5A3
cholesterol binding (GO:0015485)	1/34	0.521418	0.729572	7.22424	-2.27778	OSBPL8
ARF GTPase activator activity (GO:0008060)	1/34	0.521418	0.729572	7.22609	-2.27836	SMAP2
E-box binding (GO:0070888)	1/34	0.521418	0.729572	7.28312	-2.29635	CLOCK
beta-tubulin binding (GO:0048487)	1/35	0.531403	0.729994	7.30864	-2.30017	GJA1
protein kinase A binding (GO:0051018)	1/35	0.531403	0.729994	7.33382	-2.30809	DACT1
polyubiquitin binding (GO:0031593)	1/36	0.54118	0.732104	7.40687	-2.3097	AGL
peptide hormone binding (GO:0017046)	1/33	0.511221	0.727249	7.26174	-2.31276	OXTR
ligase activity, forming carbon-sulfur bonds (GO:0016877)	1/33	0.511221	0.727249	7.27675	-2.31754	SUCLG2
endoribonuclease activity, producing 5'-phosphomonoesters (GO:0016891)	1/34	0.521418	0.729572	7.37109	-2.32408	RPP40
translation regulator activity (GO:0045182)	1/33	0.511221	0.727249	7.508	-2.39119	SAMD4A
cyclin-dependent protein kinase activity (GO:0097472)	1/32	0.500807	0.721433	7.35288	-2.40083	CDK6
cyclin-dependent protein serine/threonine kinase activity (GO:0004693)	1/32	0.500807	0.721433	7.36301	-2.40414	CDK6
calcium channel regulator activity (GO:0005246)	1/31	0.490173	0.71973	7.5235	-2.47432	ITPR1
nucleobase-containing compound transmembrane transporter activity (GO:0015932)	1/30	0.479313	0.705728	7.12703	-2.48395	SIDT2
receptor activator activity (GO:0030546)	1/29	0.468222	0.705728	7.2414	-2.52381	WNT5A
ATPase activity, coupled to transmembrane movement of ions, phosphorylative mechanism (GO:0015662)	1/30	0.479313	0.705728	7.44742	-2.59561	ATP7A
bHLH transcription factor binding (GO:0043425)	1/27	0.44533	0.691703	7.12791	-2.62734	RUNX2
phosphatidylinositol-3,4,5-trisphosphate binding (GO:0005547)	1/30	0.479313	0.705728	7.56088	-2.63516	IQGAP1
calcium activated cation channel activity (GO:0005227)	1/29	0.468222	0.705728	7.63415	-2.66069	KCNMA1
virus receptor activity (GO:0001618)	1/29	0.468222	0.705728	7.64734	-2.66529	ITGA2
beta-amyloid binding (GO:0001540)	1/29	0.468222	0.705728	7.73251	-2.69497	APBB2
clathrin binding (GO:0030276)	1/29	0.468222	0.705728	8.02066	-2.7954	HIP1
transition metal ion transmembrane transporter activity (GO:0046915)	1/27	0.44533	0.691703	7.632	-2.81314	ATP7A
oxidoreductase activity, acting on the CH-NH group of donors (GO:0016645)	1/28	0.456896	0.701803	7.97743	-2.82483	MTHFD1
alpha-tubulin binding (GO:0043014)	1/28	0.456896	0.701803	8.13506	-2.88065	ARL4C
S-acyltransferase activity (GO:0016417)	1/29	0.468222	0.705728	8.32181	-2.90036	ZDHHC21
oxidoreductase activity, acting on single donors with incorporation of molecular oxygen (GO:0016701)	1/26	0.433518	0.691703	7.88684	-2.90708	P4HA1
coreceptor activity (GO:0015026)	1/27	0.44533	0.691703	7.92656	-2.92172	TGFBR3
Wnt-protein binding (GO:0017147)	1/27	0.44533	0.691703	7.95472	-2.9321	CTHRC1
thyroid hormone receptor binding (GO:0046966)	1/27	0.44533	0.691703	8.07907	-2.97793	MED14
cadherin binding (GO:0045296)	1/27	0.44533	0.691703	8.10629	-2.98797	VCL
oxidoreductase activity, acting on single donors with incorporation of molecular oxygen, incorporation of two atoms of oxygen (GO:0016702)	1/25	0.421456	0.683421	8.06295	-3.06912	P4HA1
epidermal growth factor receptor binding (GO:0005154)	1/27	0.44533	0.691703	8.33536	-3.0724	VAV2
glutamate receptor activity (GO:0008066)	1/27	0.44533	0.691703	8.47428	-3.12361	GRIN2A
insulin-like growth factor binding (GO:0005520)	1/27	0.44533	0.691703	8.54917	-3.15121	WISP1
phosphatidylserine binding (GO:0001786)	1/23	0.396558	0.67514	8.145	-3.19964	SDPR
fibronectin binding (GO:0001968)	1/26	0.433518	0.691703	8.77308	-3.23374	ITGA4
glutathione transferase activity (GO:0004364)	1/25	0.421456	0.683421	8.66571	-3.29855	GSTM1
intracellular ligand-gated ion channel activity (GO:0005217)	1/24	0.409137	0.67514	8.46326	-3.32466	ITPR1
neutral amino acid transmembrane transporter activity (GO:0015175)	1/24	0.409137	0.67514	8.6804	-3.40997	SLC36A1
protein-cysteine S-acyltransferase activity (GO:0019707)	1/25	0.421456	0.683421	9.03127	-3.4377	ZDHHC21
protein deacetylase activity (GO:0033558)	1/22	0.383712	0.665574	8.44573	-3.4383	NACC2
protein-cysteine S-palmitoyltransferase activity (GO:0019706)	1/25	0.421456	0.683421	9.13483	-3.47712	ZDHHC21
phosphatidylinositol 3-kinase binding (GO:0043548)	1/22	0.383712	0.665574	8.63606	-3.51578	PDGFRB
wide pore channel activity (GO:0022829)	1/23	0.396558	0.67514	9.03954	-3.55105	GJA1
cAMP binding (GO:0030552)	1/23	0.396558	0.67514	9.05192	-3.55591	PDE11A
histone deacetylase activity (GO:0004407)	1/20	0.357196	0.661061	8.66651	-3.58715	NACC2
phosphatidylinositol-3-phosphate binding (GO:0032266)	1/22	0.383712	0.665574	8.87298	-3.61223	VPS36
SNAP receptor activity (GO:0005484)	1/24	0.409137	0.67514	9.22378	-3.62342	STX12
anion:anion antiporter activity (GO:0015301)	1/24	0.409137	0.67514	9.26008	-3.63768	SLC4A7
microfilament motor activity (GO:0000146)	1/21	0.370593	0.665574	9.0101	-3.66805	MYO1E
DNA binding, bending (GO:0008301)	1/19	0.343515	0.660988	9.1771	-3.7995	TRERF1
peptidase activator activity involved in apoptotic process (GO:0016505)	1/21	0.370593	0.665574	9.39521	-3.82483	APAF1
MAP kinase kinase kinase activity (GO:0004709)	1/21	0.370593	0.665574	9.51349	-3.87299	EGFR
protein phosphatase 2A binding (GO:0051721)	1/18	0.329544	0.657049	9.24214	-3.88166	TP53
voltage-gated anion channel activity (GO:0008308)	1/21	0.370593	0.665574	9.5456	-3.88606	CLCN5
acid-thiol ligase activity (GO:0016878)	1/20	0.357196	0.661061	9.45075	-3.91175	SUCLG2
TBP-class protein binding (GO:0017025)	1/18	0.329544	0.657049	9.37215	-3.93627	CAND1
adrenergic receptor binding (GO:0031690)	1/19	0.343515	0.660988	9.54906	-3.9535	MAGI2
L-ascorbic acid binding (GO:0031418)	1/21	0.370593	0.665574	9.72443	-3.95886	P4HA1
gamma-tubulin binding (GO:0043015)	1/20	0.357196	0.661061	9.6301	-3.98599	DIXDC1
protein phosphorylated amino acid binding (GO:0045309)	1/20	0.357196	0.661061	9.64673	-3.99287	CBLB
sialyltransferase activity (GO:0008373)	1/20	0.357196	0.661061	9.65106	-3.99466	ST3GAL5
oxidoreductase activity, acting on the CH-NH2 group of donors (GO:0016638)	1/19	0.343515	0.660988	9.67316	-4.00488	GLUD2
cyclin binding (GO:0030332)	1/19	0.343515	0.660988	9.6753	-4.00577	CDK6
syntaxin-1 binding (GO:0017075)	1/17	0.315277	0.651574	9.38371	-4.01965	STXBP1
receptor signaling complex scaffold activity (GO:0030159)	1/19	0.343515	0.660988	9.77568	-4.04733	MAGI2
histone acetyltransferase binding (GO:0035035)	1/19	0.343515	0.660988	9.8267	-4.06845	TP53
oxidoreductase activity, acting on the CH-NH group of donors, NAD or NADP as acceptor (GO:0016646)	1/19	0.343515	0.660988	9.85948	-4.08202	MTHFD1
fibroblast growth factor binding (GO:0017134)	1/20	0.357196	0.661061	9.93021	-4.11021	TGFBR3
ionotropic glutamate receptor activity (GO:0004970)	1/19	0.343515	0.660988	10.0516	-4.16157	GRIN2A
glycine binding (GO:0016594)	1/14	0.270635	0.650926	9.74787	-4.18534	GLRB
calcium-activated potassium channel activity (GO:0015269)	1/17	0.315277	0.651574	9.86438	-4.22555	KCNMA1
structural constituent of eye lens (GO:0005212)	1/20	0.357196	0.661061	10.2477	-4.24161	VIM
poly-pyrimidine tract binding (GO:0008187)	1/15	0.285829	0.650926	10.0419	-4.31159	ATXN1
cysteine-type endopeptidase activator activity involved in apoptotic process (GO:0008656)	1/18	0.329544	0.657049	10.2787	-4.31699	APAF1
actin monomer binding (GO:0003785)	1/15	0.285829	0.650926	10.0768	-4.32657	MTSS1
extracellular-glutamate-gated ion channel activity (GO:0005234)	1/18	0.329544	0.657049	10.4181	-4.37557	GRIN2A
protein tyrosine kinase activator activity (GO:0030296)	1/14	0.270635	0.650926	10.2362	-4.39501	AFAP1L2
cytoskeletal adaptor activity (GO:0008093)	1/18	0.329544	0.657049	10.4701	-4.39738	MTSS1
protein serine/threonine kinase activator activity (GO:0043539)	1/14	0.270635	0.650926	10.2834	-4.41527	IQGAP1
CCR chemokine receptor binding (GO:0048020)	1/17	0.315277	0.651574	10.3113	-4.41702	JAK1
dipeptidase activity (GO:0016805)	1/14	0.270635	0.650926	10.2879	-4.41723	SCRN3
macromolecule transmembrane transporter activity (GO:0022884)	1/17	0.315277	0.651574	10.3366	-4.42782	SIDT2
receptor agonist activity (GO:0048018)	1/15	0.285829	0.650926	10.3331	-4.43663	WNT5A
alpha-mannosidase activity (GO:0004559)	1/15	0.285829	0.650926	10.3471	-4.44262	MAN1A2
vitamin D receptor binding (GO:0042809)	1/15	0.285829	0.650926	10.3536	-4.44542	MED14
calcium-release channel activity (GO:0015278)	1/16	0.300707	0.651574	10.3906	-4.45099	ITPR1
ubiquitin protein ligase activity (GO:0061630)	1/15	0.285829	0.650926	10.3823	-4.45775	PPIL2
translation repressor activity (GO:0030371)	1/16	0.300707	0.651574	10.4394	-4.47188	SAMD4A
catecholamine binding (GO:1901338)	1/14	0.270635	0.650926	10.4337	-4.47983	ADRB2
angiotensin receptor binding (GO:0031701)	1/10	0.20657	0.650926	10.4781	-4.49888	BDKRB2
phospholipase binding (GO:0043274)	1/15	0.285829	0.650926	10.4864	-4.50243	DGKQ
tRNA-specific ribonuclease activity (GO:0004549)	1/13	0.255119	0.650926	10.4992	-4.50793	RPP40
mannosidase activity (GO:0015923)	1/17	0.315277	0.651574	10.5252	-4.50862	MAN1A2
phospholipid-translocating ATPase activity (GO:0004012)	1/15	0.285829	0.650926	10.5162	-4.51525	ATP11C
NAD+ kinase activity (GO:0003951)	1/17	0.315277	0.651574	10.559	-4.52312	DGKQ
platelet-derived growth factor receptor binding (GO:0005161)	1/15	0.285829	0.650926	10.573	-4.53963	PDGFRB
poly(U) RNA binding (GO:0008266)	1/13	0.255119	0.650926	10.5757	-4.54078	ATXN1
phosphatidylinositol phosphate kinase activity (GO:0016307)	1/16	0.300707	0.651574	10.6251	-4.55143	PIK3CD
poly-purine tract binding (GO:0070717)	1/15	0.285829	0.650926	10.6084	-4.55482	ATXN1
oxidoreductase activity, oxidizing metal ions (GO:0016722)	1/14	0.270635	0.650926	10.6496	-4.57253	CYB561
diacylglycerol kinase activity (GO:0004143)	1/15	0.285829	0.650926	10.6746	-4.58326	DGKQ
glutathione binding (GO:0043295)	1/11	0.223093	0.650926	10.7395	-4.61112	GSTM1
C-acyltransferase activity (GO:0016408)	1/15	0.285829	0.650926	10.7828	-4.62969	SPTLC2
Notch binding (GO:0005112)	1/15	0.285829	0.650926	10.7881	-4.63196	DLL4
activin binding (GO:0048185)	1/12	0.239274	0.650926	10.8329	-4.6512	TGFBR3
Rac GTPase activator activity (GO:0030675)	1/16	0.300707	0.651574	10.9047	-4.67119	ABR
intramolecular oxidoreductase activity, interconverting aldoses and ketoses (GO:0016861)	1/12	0.239274	0.650926	10.9077	-4.68331	MPI
peptidyl-proline dioxygenase activity (GO:0031543)	1/13	0.255119	0.650926	10.978	-4.71352	P4HA1
high voltage-gated calcium channel activity (GO:0008331)	1/10	0.20657	0.650926	10.9911	-4.71914	CACNA1C
CoA-ligase activity (GO:0016405)	1/8	0.172465	0.650926	11.01	-4.72726	SUCLG2
adrenergic receptor activity (GO:0004935)	1/9	0.189696	0.650926	11.0724	-4.75404	ADRB2
racemase and epimerase activity (GO:0016854)	1/15	0.285829	0.650926	11.0851	-4.75948	GLCE
platelet-derived growth factor binding (GO:0048407)	1/11	0.223093	0.650926	11.1492	-4.787	PDGFRB
phosphotyrosine binding (GO:0001784)	1/13	0.255119	0.650926	11.1543	-4.7892	CBLB
death receptor binding (GO:0005123)	1/13	0.255119	0.650926	11.1788	-4.79974	BID
neurexin family protein binding (GO:0042043)	1/13	0.255119	0.650926	11.1938	-4.80617	NLGN1
adenylate cyclase binding (GO:0008179)	1/10	0.20657	0.650926	11.2796	-4.84299	ADRB2
S100 protein binding (GO:0044548)	1/11	0.223093	0.650926	11.4213	-4.90384	AHNAK
voltage-gated chloride channel activity (GO:0005247)	1/16	0.300707	0.651574	11.4757	-4.91579	CLCN5
toxic substance binding (GO:0015643)	1/11	0.223093	0.650926	11.4847	-4.93107	TMEM181
receptor signaling protein tyrosine kinase activity (GO:0004716)	1/9	0.189696	0.650926	11.5109	-4.94231	EGFR
calcium channel inhibitor activity (GO:0019855)	1/11	0.223093	0.650926	11.5206	-4.94647	ITPR1
oligopeptide binding (GO:1900750)	1/11	0.223093	0.650926	11.5448	-4.95688	GSTM1
inorganic anion exchanger activity (GO:0005452)	1/13	0.255119	0.650926	11.6294	-4.99321	SLC4A7
ubiquitin-ubiquitin ligase activity (GO:0034450)	1/8	0.172465	0.650926	11.6585	-5.00571	PPIL2
cyclic nucleotide-dependent protein kinase activity (GO:0004690)	1/9	0.189696	0.650926	11.7409	-5.04107	PRKACB
phosphatidylinositol 3-kinase activity (GO:0035004)	1/12	0.239274	0.650926	11.75	-5.04497	PIK3CD
semaphorin receptor binding (GO:0030215)	1/10	0.20657	0.650926	11.7704	-5.05372	SEMA3A
alcohol transmembrane transporter activity (GO:0015665)	1/11	0.223093	0.650926	11.7915	-5.0628	SLC5A3
intracellular ligand-gated calcium channel activity (GO:0005218)	1/11	0.223093	0.650926	11.8092	-5.07041	ITPR1
bicarbonate transmembrane transporter activity (GO:0015106)	1/10	0.20657	0.650926	11.8551	-5.09008	SLC4A7
ribonuclease P activity (GO:0004526)	1/10	0.20657	0.650926	11.9409	-5.12694	RPP40
nucleoside-triphosphate diphosphatase activity (GO:0047429)	1/8	0.172465	0.650926	11.9535	-5.13235	ENPP1
hydrolase activity, acting on carbon-nitrogen (but not peptide) bonds, in cyclic amides (GO:0016812)	1/10	0.20657	0.650926	11.9681	-5.13861	DPYSL3
chemorepellent activity (GO:0045499)	1/8	0.172465	0.650926	11.9827	-5.14488	SEMA3A
type 1 angiotensin receptor binding (GO:0031702)	1/9	0.189696	0.650926	12.0394	-5.16925	BDKRB2
hydrolase activity, acting on carbon-nitrogen (but not peptide) bonds, in linear amidines (GO:0016813)	1/12	0.239274	0.650926	12.051	-5.17423	DDAH1
N-methyl-D-aspartate selective glutamate receptor activity (GO:0004972)	1/8	0.172465	0.650926	12.1519	-5.21755	GRIN2A
neurotrophin receptor binding (GO:0005165)	1/9	0.189696	0.650926	12.1677	-5.22431	BDNF
muscle alpha-actinin binding (GO:0051371)	1/9	0.189696	0.650926	12.1706	-5.22555	SYNPO2
axon guidance receptor activity (GO:0008046)	1/8	0.172465	0.650926	12.1892	-5.23356	EPHB2
SUMO binding (GO:0032183)	1/12	0.239274	0.650926	12.1912	-5.2344	PML
alpha-catenin binding (GO:0045294)	1/8	0.172465	0.650926	12.2758	-5.27072	VCL
oxidoreductase activity, acting on the aldehyde or oxo group of donors, disulfide as acceptor (GO:0016624)	1/8	0.172465	0.650926	12.2955	-5.27921	DHTKD1
receptor serine/threonine kinase binding (GO:0033612)	1/11	0.223093	0.650926	12.3094	-5.28518	MAGI2
peptidyl-proline 4-dioxygenase activity (GO:0031545)	1/9	0.189696	0.650926	12.3147	-5.28743	P4HA1
nucleotide diphosphatase activity (GO:0004551)	1/9	0.189696	0.650926	12.3746	-5.31314	ENPP1
diacylglycerol binding (GO:0019992)	1/11	0.223093	0.650926	12.5439	-5.38583	RASGRP3
FAD binding (GO:0071949)	1/10	0.20657	0.650926	12.5509	-5.38883	MICAL1
1-phosphatidylinositol-3-kinase activity (GO:0016303)	1/11	0.223093	0.650926	12.559	-5.39234	PIK3CD
type I transforming growth factor beta receptor binding (GO:0034713)	1/8	0.172465	0.650926	12.57	-5.39705	TGFBR2
vinculin binding (GO:0017166)	1/11	0.223093	0.650926	12.7035	-5.45437	ACTN1
racemase and epimerase activity, acting on carbohydrates and derivatives (GO:0016857)	1/9	0.189696	0.650926	12.7217	-5.46219	GLCE
virion binding (GO:0046790)	1/9	0.189696	0.650926	12.8101	-5.50013	HIPK2
UDP-glucosyltransferase activity (GO:0035251)	1/9	0.189696	0.650926	12.8257	-5.50686	GYG2
gap junction channel activity (GO:0005243)	1/12	0.239274	0.650926	12.9048	-5.54082	GJA1
glucosyltransferase activity (GO:0046527)	1/11	0.223093	0.650926	12.9676	-5.56777	GYG2
protein binding involved in cell adhesion (GO:0098631)	1/9	0.189696	0.650926	13.0437	-5.60044	ITGA2
nitric-oxide synthase regulator activity (GO:0030235)	1/9	0.189696	0.650926	13.1191	-5.63279	EGFR
glucosidase activity (GO:0015926)	1/11	0.223093	0.650926	13.1315	-5.63815	AGL
transmembrane receptor protein serine/threonine kinase binding (GO:0070696)	1/10	0.20657	0.650926	13.3709	-5.74093	MAGI2
nucleotidase activity (GO:0008252)	1/12	0.239274	0.650926	13.5786	-5.83012	NT5E
mannosyl-oligosaccharide 1,2-alpha-mannosidase activity (GO:0004571)	1/8	0.172465	0.650926	13.5971	-5.83807	MAN1A2
potassium channel inhibitor activity (GO:0019870)	1/9	0.189696	0.650926	13.8512	-5.94713	RASA1
mannosyl-oligosaccharide mannosidase activity (GO:0015924)	1/10	0.20657	0.650926	14.0266	-6.02244	MAN1A2
5'-nucleotidase activity (GO:0008253)	1/10	0.20657	0.650926	14.4998	-6.22563	NT5E

## Sheet: GO_MolFun_Table_miR30_1.5Dn_24H
Term	Overlap	P-value	Adjusted P-value	Z-score	Combined Score	Genes
Ras GTPase activator activity (GO:0005099)	12/124	9.64116e-07	0.000433852	-2.43457	18.8504	TBC1D1;ABR;DOCK4;RALGAPB;OPHN1;RASA1;NF1;TBC1D24;ARHGAP29;RASAL2;SOS1;RASGRP3
small GTPase regulator activity (GO:0005083)	13/195	1.57737e-05	0.00249008	-2.52912	15.1632	DOCK4;NRK;ARHGAP29;RASAL2;RASGRP3;TBC1D1;ABR;RALGAPB;OPHN1;RASA1;TBC1D24;NF1;SOS1
guanyl-nucleotide exchange factor activity (GO:0005085)	13/196	1.66006e-05	0.00249008	-2.46937	14.805	DOCK5;MON2;DOCK4;PLEKHG2;DENND4C;RASGRP3;DOCK10;ABR;FGD6;PSD3;SOS1;RGL1;RALGPS2
actin binding (GO:0003779)	17/386	0.000126717	0.0142557	-2.3586	10.0255	MKL2;MARCKSL1;HIP1;LIMCH1;SYNPO2;DIXDC1;SSH2;EGFR;MTSS1;MYO1E;ANLN;OPHN1;MICAL1;ENC1;MYO18A;VCL;SNTB2
GTPase regulator activity (GO:0030695)	14/310	0.000396634	0.0356971	-2.49038	8.29967	DOCK4;NRK;ARHGAP29;RASAL2;RASGRP3;ABR;TBC1D1;RALGAPB;OPHN1;RASA1;NF1;TBC1D24;PDE6D;SOS1
Rho GTPase activator activity (GO:0005100)	5/39	0.000496139	0.0372105	-2.4325	8.00577	ABR;DOCK4;OPHN1;ARHGAP29;SOS1
nucleoside-triphosphatase regulator activity (GO:0060589)	14/330	0.000717692	0.0440135	-2.47012	7.71483	DOCK4;NRK;ARHGAP29;RASAL2;RASGRP3;ABR;TBC1D1;RALGAPB;OPHN1;RASA1;NF1;TBC1D24;PDE6D;SOS1
GTPase binding (GO:0051020)	11/221	0.000782462	0.0440135	-2.3934	7.47521	DOCK10;DOCK4;XPO1;FGD6;KIF16B;MICAL1;RAB3D;RASA1;DMXL2;PDE6D;RASGRP3
GTPase activator activity (GO:0005096)	12/265	0.00100569	0.0443154	-2.38394	7.42938	ABR;TBC1D1;DOCK4;RALGAPB;OPHN1;RASA1;NF1;TBC1D24;ARHGAP29;RASAL2;SOS1;RASGRP3
Ras guanyl-nucleotide exchange factor activity (GO:0005088)	8/125	0.000902584	0.0443154	-2.23193	6.95564	DOCK10;ABR;FGD6;PLEKHG2;DENND4C;SOS1;RGL1;RASGRP3
enzyme activator activity (GO:0008047)	16/446	0.00168436	0.0631635	-2.42803	6.70628	DOCK4;AFAP1L2;APAF1;ARHGAP29;RASAL2;RASGRP3;ABR;TBC1D1;RALGAPB;OPHN1;RASA1;NF1;TBC1D24;SOS1;ATP7A;PPP1R12B
intramolecular transferase activity, phosphotransferases (GO:0016868)	3/11	0.00108326	0.0443154	-1.94518	6.06201	PGM2;PGM2L1;PGM1
myosin V binding (GO:0031489)	3/16	0.00272828	0.0944404	-2.40257	5.66955	RAB3B;RAB10;RAB3D
small GTPase binding (GO:0031267)	9/209	0.00578959	0.186094	-2.30155	3.87006	DOCK10;DOCK4;XPO1;FGD6;KIF16B;MICAL1;DMXL2;PDE6D;RASGRP3
intramolecular transferase activity (GO:0016866)	3/27	0.0101263	0.227843	-2.25438	3.33445	PGM2;PGM1;PGM2L1
3',5'-cyclic-nucleotide phosphodiesterase activity (GO:0004114)	3/25	0.00835235	0.226943	-2.19938	3.2618	PDE11A;PDE6D;PDE5A
cyclic-nucleotide phosphodiesterase activity (GO:0004112)	3/26	0.0092143	0.226943	-2.16334	3.20836	PDE11A;PDE6D;PDE5A
Rho guanyl-nucleotide exchange factor activity (GO:0005089)	5/77	0.00787603	0.226943	-2.1569	3.19881	DOCK10;ABR;FGD6;PLEKHG2;SOS1
RNA polymerase II transcription factor binding transcription factor activity (GO:0001076)	6/112	0.00884339	0.226943	-2.15414	3.19471	MED14;NACC2;TRERF1;CLOCK;SOX4;HIPK2
Ras GTPase binding (GO:0017016)	8/193	0.0111744	0.23634	-2.16051	3.1165	DOCK10;DOCK4;XPO1;KIF16B;MICAL1;DMXL2;PDE6D;RASGRP3
glycoprotein binding (GO:0001948)	5/81	0.00958204	0.226943	-2.064	3.06103	ERLEC1;RASA1;LDLR;EGFR;VCL
SH3 domain binding (GO:0017124)	6/119	0.0115544	0.23634	-2.00912	2.89812	AFAP1L2;GJA1;DOCK4;MICAL1;SOS1;MTSS1
phospholipid binding (GO:0005543)	10/296	0.0176007	0.325059	-2.23215	2.50837	MYO1E;SNX29;HIP1;OPHN1;SDPR;KIF16B;PSD3;NF1;APBA1;MCTP2
ATPase activity (GO:0016887)	12/395	0.0203928	0.33988	-2.23998	2.41731	MYO1E;KATNAL1;KIF16B;DNAH5;MYO18A;ATP11C;MRE11A;ATP11B;ATP2B1;KIF3C;ASCC3;ATP7A
motor activity (GO:0003774)	6/132	0.0180588	0.325059	-1.97439	2.21871	MYO1E;SNX29;KIF16B;DNAH5;MYO18A;KIF3C
cation-transporting ATPase activity (GO:0019829)	4/65	0.020167	0.33988	-1.88874	2.03826	ATP11C;ATP11B;ATP2B1;ATP7A
ATPase activity, coupled to transmembrane movement of ions (GO:0042625)	4/67	0.0221509	0.355997	-1.88192	1.94371	ATP11C;ATP11B;ATP2B1;ATP7A
ubiquitin-protein transferase activity (GO:0004842)	9/279	0.0304419	0.408608	-2.01174	1.8005	HERC3;PPIL2;HECW2;HECW1;TRIM13;LMO7;FBXO21;MARCH4;FANCF
core promoter binding (GO:0001047)	5/111	0.0308726	0.408608	-1.93157	1.72875	KLF10;HDAC5;CLOCK;TP53;SOX4
RNA polymerase II transcription factor binding transcription factor activity involved in positive regulation of transcription (GO:0001190)	3/40	0.0267076	0.400613	-1.86684	1.70771	CLOCK;SOX4;HIPK2
receptor tyrosine kinase binding (GO:0030971)	3/42	0.0300496	0.408608	-1.82136	1.63011	DOCK4;ANGPT2;TP53
RNA polymerase II core promoter proximal region sequence-specific DNA binding transcription factor activity (GO:0000982)	7/204	0.0406458	0.43768	-1.89574	1.56639	AR;NACC2;SNAI2;CLOCK;TP53;RCOR1;SOX4
isomerase activity (GO:0016853)	6/159	0.0387263	0.43768	-1.84967	1.52832	PPIL2;GLCE;MPI;PGM2;PGM2L1;PGM1
RNA polymerase II transcription cofactor activity (GO:0001104)	4/78	0.035153	0.424984	-1.78055	1.52363	MED14;TRERF1;SOX4;HIPK2
microtubule motor activity (GO:0003777)	4/78	0.035153	0.424984	-1.73155	1.4817	SNX29;KIF16B;DNAH5;KIF3C
Rab GTPase binding (GO:0017137)	4/84	0.043768	0.43768	-1.62097	1.33936	KIF16B;MICAL1;DMXL2;PDE6D
ATPase activity, coupled (GO:0042623)	8/272	0.0615497	0.489924	-1.86809	1.33289	MYO1E;KATNAL1;ATP11C;MRE11A;ATP11B;ATP2B1;ASCC3;ATP7A
NADP binding (GO:0050661)	3/49	0.0433882	0.43768	-1.58977	1.31357	H6PD;IDH1;CAT
chromatin binding (GO:0003682)	11/420	0.0616004	0.489924	-1.80538	1.28815	AR;STAG2;EYA3;DNMT3A;SNAI2;JARID2;TRERF1;CLOCK;TP53;EGFR;RCOR1
RNA polymerase II transcription regulatory region sequence-specific DNA binding transcription factor activity involved in negative regulation of transcription (GO:0001227)	4/88	0.0501131	0.47004	-1.66143	1.25428	KLF12;NACC2;SNAI2;RCOR1
Rac GTPase activator activity (GO:0030675)	2/16	0.0294701	0.408608	-1.3553	1.21299	ABR;DOCK4
phospholipid-translocating ATPase activity (GO:0004012)	2/15	0.0264538	0.400613	-1.30996	1.1983	ATP11C;ATP11B
myosin binding (GO:0017022)	3/48	0.0413285	0.43768	-1.44061	1.19032	RAB10;RAB3B;RAB3D
phosphoric diester hydrolase activity (GO:0008081)	4/90	0.0534654	0.471754	-1.57442	1.18286	PDE11A;BDKRB2;PDE6D;PDE5A
transferase activity, transferring pentosyl groups (GO:0016763)	3/53	0.052128	0.471754	-1.54595	1.16147	TNKS;PPAT;PARP9
RNA polymerase II transcription factor binding (GO:0001085)	4/90	0.0534654	0.471754	-1.53524	1.15342	AR;TTC8;TP53;HIPK2
3',5'-cyclic-GMP phosphodiesterase activity (GO:0047555)	2/11	0.0157809	0.308756	-0.975558	1.14648	PDE11A;PDE5A
cGMP binding (GO:0030553)	2/17	0.0326162	0.419352	-1.26881	1.10265	PDE11A;PDE5A
phosphatase binding (GO:0019902)	5/136	0.0620002	0.489924	-1.5272	1.08967	STX17;MAGI2;ELFN2;TP53;EGFR
14-3-3 protein binding (GO:0071889)	2/18	0.0358876	0.424984	-1.24773	1.06768	PPP1R12A;SYNPO2
histone deacetylase activity (GO:0004407)	2/20	0.0427881	0.43768	-1.29153	1.06715	HDAC5;NACC2
ARF guanyl-nucleotide exchange factor activity (GO:0005086)	2/19	0.0392796	0.43768	-1.27469	1.05324	MON2;PSD3
PDZ domain binding (GO:0030165)	4/96	0.0642345	0.489924	-1.44809	1.03322	DOCK4;GJA1;ARHGAP29;APBA1
ATP binding (GO:0005524)	30/1494	0.0750227	0.527504	-1.61108	1.03044	NRK;DNAH5;PIK3CD;PDS5B;DDX60;EGFR;EEF2K;PPIP5K2;MYO18A;NEK1;ASCC3;KIF3C;EPHB2;ATP7A;APAF1;ATP11C;ATP11B;ATP2B1;NRBP1;HIPK2;MYO1E;CLCN5;CDK6;KATNAL1;NAV3;KIF16B;ETNK1;DGKQ;TP53;MAP3K12
transcription coactivator activity (GO:0003713)	8/291	0.0828652	0.531581	-1.58715	1.00292	MKL2;WWTR1;MED14;HCFC2;TRERF1;PML;SOX4;HIPK2
actin filament binding (GO:0051015)	4/98	0.0680586	0.502072	-1.42257	0.98017	MYO1E;MYO18A;EGFR;MTSS1
acetyl-CoA:L-lysine N6-acetyltransferase (GO:0090595)	3/58	0.064146	0.489924	-1.33585	0.953138	BAZ1A;METTL8;CLOCK
protein heterodimerization activity (GO:0046982)	10/408	0.100603	0.531581	-1.50411	0.950446	RALGAPB;ITGA2;BDKRB2;PDSS2;PKNOX1;SOS1;TP53;EGFR;SOX4;PML
histone acetyltransferase activity (GO:0004402)	3/58	0.064146	0.489924	-1.31902	0.941127	BAZ1A;METTL8;CLOCK
protein deacetylase activity (GO:0033558)	2/22	0.0501376	0.47004	-1.23159	0.929774	HDAC5;NACC2
phosphoric ester hydrolase activity (GO:0042578)	9/360	0.105857	0.531581	-1.46435	0.925321	VPS29;PDE11A;PPIP5K2;EYA3;PDE6D;BDKRB2;PDE5A;PTPN13;SSH2
MAP kinase kinase kinase activity (GO:0004709)	2/21	0.0464088	0.454	-1.15486	0.911944	EGFR;MAP3K12
ATPase activity, coupled to transmembrane movement of substances (GO:0042626)	4/104	0.0802187	0.531581	-1.44317	0.911942	ATP11C;ATP11B;ATP2B1;ATP7A
ATPase activity, coupled to movement of substances (GO:0043492)	4/105	0.0823439	0.531581	-1.44289	0.911764	ATP11C;ATP11B;ATP2B1;ATP7A
transcription factor binding (GO:0008134)	11/464	0.10411	0.531581	-1.4051	0.887884	HDAC5;AR;MED14;TTC8;CAND1;DGKQ;APBB2;DIP2B;TRERF1;TP53;HIPK2
hydrolase activity, acting on acid anhydrides, catalyzing transmembrane movement of substances (GO:0016820)	4/108	0.0888844	0.531581	-1.38543	0.875454	ATP11C;ATP11B;ATP2B1;ATP7A
primary active transmembrane transporter activity (GO:0015399)	4/111	0.0956679	0.531581	-1.38031	0.872215	ATP11C;ATP11B;ATP2B1;ATP7A
P-P-bond-hydrolysis-driven transmembrane transporter activity (GO:0015405)	4/111	0.0956679	0.531581	-1.36596	0.863151	ATP11C;ATP11B;ATP2B1;ATP7A
hydrolase activity, acting on carbon-nitrogen (but not peptide) bonds, in linear amides (GO:0016811)	3/60	0.0692803	0.502841	-1.24619	0.85673	HDAC5;NACC2;CAT
double-stranded DNA binding (GO:0003690)	4/109	0.0911189	0.531581	-1.33142	0.841322	MRE11A;AFF3;DDX60;EGFR
calmodulin binding (GO:0005516)	5/170	0.124797	0.531581	-1.27143	0.803419	MYO1E;MARCKSL1;EEF2K;ATP2B1;SNTB2
RNA polymerase II transcription coactivator activity (GO:0001105)	2/24	0.0579032	0.489924	-1.06848	0.762364	SOX4;HIPK2
RNA polymerase II core promoter proximal region sequence-specific DNA binding transcription factor activity involved in negative regulation of transcription (GO:0001078)	3/63	0.0773183	0.531581	-1.20189	0.759477	NACC2;SNAI2;RCOR1
SMAD binding (GO:0046332)	3/68	0.0915712	0.531581	-1.1894	0.751584	MAGI2;PML;HIPK2
growth factor binding (GO:0019838)	4/123	0.125102	0.531581	-1.18657	0.749796	LIFR;IL6ST;WISP1;EGFR
inorganic anion transmembrane transporter activity (GO:0015103)	4/119	0.114897	0.531581	-1.17749	0.744054	SLC4A7;CLCN5;GLRB;ANO4
beta-catenin binding (GO:0008013)	3/67	0.088638	0.531581	-1.15953	0.732708	AR;VCL;DACT1
transferase activity, transferring glycosyl groups (GO:0016757)	7/280	0.14305	0.531581	-1.13975	0.720205	TNKS;AGL;PPAT;ST3GAL5;MGAT2;PARP9;GALNT10
chloride channel activity (GO:0005254)	3/72	0.103698	0.531581	-1.08488	0.685534	CLCN5;GLRB;ANO4
core promoter sequence-specific DNA binding (GO:0001046)	3/71	0.100608	0.531581	-1.07753	0.680889	KLF10;TP53;SOX4
actinin binding (GO:0042805)	2/25	0.0619323	0.489924	-0.952338	0.679498	SYNPO2;LMO7
phosphatidylinositol binding (GO:0035091)	5/178	0.142716	0.531581	-1.00602	0.635701	MYO1E;SNX29;HIP1;KIF16B;APBA1
NAD+ ADP-ribosyltransferase activity (GO:0003950)	2/26	0.0660538	0.495404	-0.888544	0.624098	TNKS;PARP9
ADP binding (GO:0043531)	2/28	0.0745597	0.527504	-0.946498	0.60538	APAF1;MYO18A
ubiquitin protein ligase binding (GO:0031625)	5/182	0.152075	0.531581	-0.944977	0.597131	PRR5L;TP53;PML;EGFR;CUL4B
small conjugating protein ligase binding (GO:0044389)	5/182	0.152075	0.531581	-0.931978	0.588917	PRR5L;TP53;PML;EGFR;CUL4B
anion channel activity (GO:0005253)	3/80	0.129696	0.531581	-0.905459	0.572159	CLCN5;GLRB;ANO4
sequence-specific DNA binding RNA polymerase II transcription factor activity (GO:0000981)	9/397	0.159996	0.531581	-0.899013	0.568086	AR;KLF12;NACC2;SNAI2;PKNOX1;TP53;CLOCK;RCOR1;SOX4
beta-amyloid binding (GO:0001540)	2/29	0.078937	0.531581	-0.847719	0.535673	APBB2;APBA1
ATPase activity, coupled to transmembrane movement of ions, phosphorylative mechanism (GO:0015662)	2/30	0.0833926	0.531581	-0.826258	0.522112	ATP2B1;ATP7A
SH2 domain binding (GO:0042169)	2/31	0.0879232	0.531581	-0.784403	0.495664	AFAP1L2;PAG1
tubulin binding (GO:0015631)	6/241	0.169549	0.531581	-0.7335	0.463499	GJA1;KATNAL1;KIF16B;DIXDC1;TUBGCP5;KIF3C
chloride transmembrane transporter activity (GO:0015108)	3/86	0.150544	0.531581	-0.684519	0.432547	CLCN5;GLRB;ANO4
magnesium ion binding (GO:0000287)	5/190	0.171533	0.531581	-0.682095	0.431015	IDH1;PGM2;ATP11C;ATP11B;PGM1
coenzyme binding (GO:0050662)	5/188	0.16658	0.531581	-0.672324	0.424841	H6PD;MICAL1;IDH1;CAT;DHTKD1
N-acetyltransferase activity (GO:0008080)	3/85	0.146997	0.531581	-0.641537	0.405387	BAZ1A;METTL8;CLOCK
cyclic nucleotide binding (GO:0030551)	2/36	0.111591	0.531581	-0.598795	0.378378	PDE11A;PDE5A
deacetylase activity (GO:0019213)	2/35	0.106732	0.531581	-0.590213	0.372955	HDAC5;NACC2
ATP-dependent DNA helicase activity (GO:0004003)	2/36	0.111591	0.531581	-0.58141	0.367393	MRE11A;ASCC3
4 iron, 4 sulfur cluster binding (GO:0051539)	2/39	0.126496	0.531581	-0.507355	0.320597	RSAD2;PPAT
active transmembrane transporter activity (GO:0022804)	7/307	0.195826	0.531581	-0.47975	0.303154	SLC4A7;CLCN5;ATP11C;ATP11B;ATP2B1;ATP7A;SLC5A3
protein self-association (GO:0043621)	2/40	0.131565	0.531581	-0.361212	0.22825	ATXN1;RSAD2
phospholipid transporter activity (GO:0005548)	2/41	0.13668	0.531581	-0.315155	0.199146	ATP11C;ATP11B
kinase binding (GO:0019900)	10/487	0.217082	0.531581	-0.203274	0.128449	HDAC5;PPP1R12A;STX17;DGKQ;DIXDC1;TP53;EGFR;RASGRP3;DACT1;MAP3K12
protein phosphatase binding (GO:0019903)	3/94	0.179847	0.531581	-0.155719	0.0983987	STX17;TP53;EGFR
acetyltransferase activity (GO:0016407)	3/98	0.195043	0.531581	-0.0544636	0.0344155	BAZ1A;METTL8;CLOCK
protein tyrosine phosphatase activity (GO:0004725)	3/103	0.214459	0.531581	0.0669496	-0.0423054	EYA3;SSH2;PTPN13
protein kinase C binding (GO:0005080)	2/45	0.15755	0.531581	0.0932519	-0.0589259	HDAC5;DACT1
protein tyrosine/serine/threonine phosphatase activity (GO:0008138)	2/46	0.162858	0.531581	0.0937171	-0.0592198	EYA3;SSH2
N-acyltransferase activity (GO:0016410)	3/103	0.214459	0.531581	0.0994851	-0.0628646	BAZ1A;METTL8;CLOCK
ligand-dependent nuclear receptor transcription coactivator activity (GO:0030374)	2/46	0.162858	0.531581	0.113667	-0.071826	MED14;TRERF1
monovalent inorganic cation transmembrane transporter activity (GO:0015077)	2/343	0.968159	0.968159	3.33448	-0.107899	SLC4A7;SLC5A3
peptidase regulator activity (GO:0061134)	1/209	0.959761	0.961898	3.21135	-0.124751	APAF1
sulfur compound binding (GO:1901681)	1/206	0.957855	0.961898	3.23207	-0.125555	DHTKD1
endopeptidase activity (GO:0004175)	3/411	0.951486	0.957871	3.1155	-0.134096	NLN;PREPL;PMPCB
protein C-terminus binding (GO:0008022)	4/162	0.240885	0.542576	0.227266	-0.138956	ATXN1;MRE11A;LMO7;TOPBP1
nuclease activity (GO:0004518)	1/195	0.950066	0.957871	3.31359	-0.142622	MRE11A
serine hydrolase activity (GO:0017171)	1/191	0.946892	0.957531	3.2868	-0.142636	PREPL
serine-type peptidase activity (GO:0008236)	1/188	0.944381	0.957531	3.31004	-0.143645	PREPL
voltage-gated channel activity (GO:0022832)	1/189	0.945231	0.957531	3.38354	-0.146834	CLCN5
voltage-gated ion channel activity (GO:0005244)	1/189	0.945231	0.957531	3.39765	-0.147447	CLCN5
cation channel activity (GO:0005261)	2/285	0.932903	0.951941	3.16654	-0.155958	TRPA1;STIM2
GTPase activity (GO:0003924)	5/224	0.263171	0.546467	0.272605	-0.16473	RAB3B;RAB10;RAB3D;GBP1;GBP3
transcription regulatory region sequence-specific DNA binding (GO:0000976)	7/340	0.268979	0.546467	0.313226	-0.189277	KLF10;AR;KLF12;NACC2;TP53;CLOCK;SOX4
serine-type endopeptidase activity (GO:0004252)	1/167	0.923164	0.944145	3.36283	-0.193282	PREPL
GDP binding (GO:0019003)	2/48	0.173569	0.531581	0.313239	-0.197936	RAB10;RAB3B
oxidoreductase activity, acting on paired donors, with incorporation or reduction of molecular oxygen (GO:0016705)	1/163	0.918291	0.9413	3.34381	-0.202278	MICAL1
hormone receptor binding (GO:0051427)	1/160	0.914435	0.939488	3.4069	-0.212659	MED14
guanyl nucleotide binding (GO:0019001)	8/406	0.286273	0.55527	0.36868	-0.216894	RAB10;RAB3B;PDE11A;RAB4B;RAB3D;PDE5A;GBP1;GBP3
guanyl ribonucleotide binding (GO:0032561)	8/405	0.284088	0.553418	0.370057	-0.218941	RAB10;RAB3B;PDE11A;RAB4B;RAB3D;PDE5A;GBP1;GBP3
metal ion transmembrane transporter activity (GO:0046873)	8/400	0.273233	0.546467	0.377976	-0.228404	SLC4A7;TRPA1;STIM2;SLC39A11;SLC39A10;ATP2B1;ATP7A;SLC5A3
DNA helicase activity (GO:0003678)	2/51	0.189836	0.531581	0.416798	-0.263375	MRE11A;ASCC3
enzyme inhibitor activity (GO:0004857)	3/336	0.889012	0.917558	3.064	-0.263625	PPP1R12A;PDE6D;ELFN2
tetrapyrrole binding (GO:0046906)	1/146	0.89391	0.920502	3.35674	-0.278059	CAT
microtubule binding (GO:0008017)	4/171	0.270566	0.546467	0.469584	-0.283761	KATNAL1;KIF16B;TUBGCP5;KIF3C
kinase regulator activity (GO:0019207)	1/141	0.885449	0.915981	3.37378	-0.296081	AFAP1L2
nuclear hormone receptor binding (GO:0035257)	1/139	0.881879	0.914391	3.39102	-0.303487	MED14
heme binding (GO:0020037)	1/137	0.878199	0.912678	3.35994	-0.307005	CAT
structure-specific DNA binding (GO:0043566)	5/241	0.312685	0.582695	0.62072	-0.335245	MRE11A;AFF3;DDX60;CLOCK;EGFR
activating transcription factor binding (GO:0033613)	2/53	0.200792	0.531581	0.572154	-0.361544	DGKQ;HIPK2
organic anion transmembrane transporter activity (GO:0008514)	1/130	0.864397	0.900413	3.46946	-0.363951	SLC4A7
single-stranded RNA binding (GO:0003727)	2/52	0.195304	0.531581	0.581863	-0.367679	ATXN1;DDX60
copper ion binding (GO:0005507)	2/53	0.200792	0.531581	0.58841	-0.371816	ATP7A;TP53
protein kinase binding (GO:0019901)	8/437	0.355772	0.612323	0.762626	-0.374065	HDAC5;PPP1R12A;STX17;DIXDC1;TP53;EGFR;DACT1;MAP3K12
repressing transcription factor binding (GO:0070491)	2/55	0.211821	0.531581	0.637291	-0.402704	HDAC5;TTC8
hormone activity (GO:0005179)	1/122	0.846709	0.884035	3.5454	-0.437002	STC1
protein kinase regulator activity (GO:0019887)	1/121	0.844342	0.883614	3.54796	-0.439006	AFAP1L2
endonuclease activity (GO:0004519)	1/121	0.844342	0.883614	3.5579	-0.440236	MRE11A
organic acid binding (GO:0043177)	2/201	0.813793	0.859641	3.05491	-0.462027	GLRB;SDPR
carboxylic acid binding (GO:0031406)	2/200	0.811619	0.859361	3.05584	-0.463161	GLRB;SDPR
calcium ion transmembrane transporter activity (GO:0015085)	3/127	0.311738	0.582695	0.858617	-0.463731	TRPA1;STIM2;ATP2B1
hydrolase activity, acting on carbon-nitrogen (but not peptide) bonds (GO:0016810)	3/123	0.295254	0.565381	0.855906	-0.488085	HDAC5;NACC2;CAT
phosphatase activity (GO:0016791)	5/266	0.387296	0.619682	1.05288	-0.503854	VPS29;PPIP5K2;EYA3;PTPN13;SSH2
protein homodimerization activity (GO:0042803)	8/653	0.784769	0.835457	2.8233	-0.507564	WWTR1;IDH1;NACC2;CAT;IL6ST;PML;NRBP1;MAP3K12
cofactor binding (GO:0048037)	5/266	0.387296	0.619682	1.11575	-0.533941	H6PD;IDH1;MICAL1;CAT;DHTKD1
metallopeptidase activity (GO:0008237)	2/188	0.783721	0.835457	2.98635	-0.536878	NLN;PMPCB
receptor signaling protein serine/threonine kinase activity (GO:0004702)	2/57	0.222907	0.542206	0.879297	-0.538225	EGFR;MAP3K12
carboxylic ester hydrolase activity (GO:0052689)	1/111	0.818584	0.86066	3.61613	-0.542619	H6PD
SNARE binding (GO:0000149)	2/59	0.234038	0.542576	0.894245	-0.546765	STX17;STXBP5
exopeptidase activity (GO:0008238)	1/111	0.818584	0.86066	3.71396	-0.557299	PREPL
transferase activity, transferring acyl groups other than amino-acyl groups (GO:0016747)	4/203	0.379444	0.616426	1.16182	-0.56211	ZDHHC21;BAZ1A;METTL8;CLOCK
phosphatidylinositol bisphosphate binding (GO:1902936)	2/56	0.217358	0.531581	0.909319	-0.574598	KIF16B;APBA1
methyltransferase activity (GO:0008168)	4/210	0.403331	0.623707	1.22614	-0.57883	DNMT3A;PRDM1;TFB1M;METTL8
transcription corepressor activity (GO:0003714)	4/208	0.39652	0.619682	1.22259	-0.585069	HDAC5;WWTR1;KLF12;HIPK2
protein tyrosine kinase activity (GO:0004713)	3/142	0.373548	0.614623	1.20565	-0.586845	NEK1;EPHB2;EGFR
lipase activity (GO:0016298)	1/105	0.801136	0.850263	3.67245	-0.595707	BDKRB2
substrate-specific channel activity (GO:0022838)	5/406	0.746038	0.805077	2.85365	-0.618722	CLCN5;TRPA1;GLRB;STIM2;ANO4
Rab GTPase activator activity (GO:0005097)	2/61	0.245201	0.542576	1.0659	-0.651717	TBC1D1;TBC1D24
RNA polymerase II regulatory region DNA binding (GO:0001012)	5/288	0.452714	0.646735	1.5151	-0.660307	AR;KLF12;NACC2;TP53;CLOCK
gated channel activity (GO:0022836)	4/323	0.729902	0.79146	2.84652	-0.66573	CLCN5;GLRB;STIM2;ANO4
ion channel activity (GO:0005216)	5/396	0.72642	0.789587	2.82752	-0.667986	CLCN5;GLRB;TRPA1;STIM2;ANO4
RNA polymerase II regulatory region sequence-specific DNA binding (GO:0000977)	5/284	0.440921	0.635944	1.49306	-0.675824	AR;KLF12;NACC2;TP53;CLOCK
structural constituent of cytoskeleton (GO:0005200)	1/100	0.785329	0.835457	3.76857	-0.677503	HIP1
monooxygenase activity (GO:0004497)	1/99	0.782021	0.835457	3.77426	-0.678525	MICAL1
transferase activity, transferring one-carbon groups (GO:0016741)	4/218	0.430423	0.624807	1.45959	-0.686464	DNMT3A;PRDM1;TFB1M;METTL8
helicase activity (GO:0004386)	3/150	0.406146	0.624807	1.46035	-0.686819	MRE11A;ASCC3;DDX60
hormone binding (GO:0042562)	2/62	0.250791	0.542576	1.13732	-0.695388	AR;EGFR
antiporter activity (GO:0015297)	2/62	0.250791	0.542576	1.15005	-0.703172	SLC4A7;CLCN5
RNA polymerase II core promoter proximal region sequence-specific DNA binding transcription factor activity involved in positive regulation of transcription (GO:0001077)	3/151	0.410189	0.624807	1.52608	-0.717735	AR;TP53;SOX4
ligase activity (GO:0016874)	7/431	0.490876	0.65022	1.70523	-0.734006	TTLL7;HERC3;TRIM62;HECW2;HECW1;TRIM13;MARCH4
damaged DNA binding (GO:0003684)	2/64	0.26198	0.546467	1.25298	-0.757155	TP53;CUL4B
iron-sulfur cluster binding (GO:0051536)	2/65	0.267577	0.546467	1.25812	-0.760259	RSAD2;PPAT
protease binding (GO:0002020)	2/77	0.33438	0.603178	1.50626	-0.761481	BDKRB2;TP53
DNA-dependent ATPase activity (GO:0008094)	2/80	0.350852	0.612323	1.57047	-0.770311	MRE11A;ASCC3
transmembrane receptor protein tyrosine kinase activity (GO:0004714)	2/65	0.267577	0.546467	1.28101	-0.774092	EPHB2;EGFR
divalent inorganic cation transmembrane transporter activity (GO:0072509)	3/154	0.422267	0.624807	1.64686	-0.774539	TRPA1;STIM2;ATP2B1
G-protein coupled receptor binding (GO:0001664)	3/229	0.682633	0.751063	2.7186	-0.778243	MAGI2;BDKRB2;RPGRIP1L
protein transporter activity (GO:0008565)	2/81	0.356313	0.612323	1.58983	-0.779806	XPO1;USO1
cytokine receptor binding (GO:0005126)	3/228	0.679803	0.750693	2.72002	-0.77999	LIFR;IL6ST;MYD88
metal cluster binding (GO:0051540)	2/65	0.267577	0.546467	1.29168	-0.780538	RSAD2;PPAT
Rho GTPase binding (GO:0017048)	2/67	0.278768	0.553418	1.32543	-0.784177	DOCK10;DOCK4
histone deacetylase binding (GO:0042826)	2/75	0.323332	0.591461	1.50212	-0.788854	NACC2;PRDM1
translation factor activity, nucleic acid binding (GO:0008135)	1/92	0.757398	0.813434	3.82296	-0.789403	EEF2K
calcium ion binding (GO:0005509)	11/698	0.504057	0.653676	1.86303	-0.792057	DLL4;EEF2K;PCDH9;STIM2;MAN1A2;STAT2;PRRG1;PITPNM2;MCTP2;LDLR;RASGRP3
transmembrane receptor protein kinase activity (GO:0019199)	2/82	0.361757	0.612323	1.62629	-0.797688	EPHB2;EGFR
phosphatase regulator activity (GO:0019208)	2/75	0.323332	0.591461	1.52399	-0.80034	PPP1R12A;ELFN2
solute:cation symporter activity (GO:0015294)	2/82	0.361757	0.612323	1.63427	-0.8016	SLC4A7;SLC5A3
cell adhesion molecule binding (GO:0050839)	3/168	0.477402	0.65022	1.87822	-0.808472	ITGA2;EGFR;VCL
steroid binding (GO:0005496)	2/82	0.361757	0.612323	1.64843	-0.808549	OSBPL8;AR
protein serine/threonine kinase activity (GO:0004674)	7/449	0.5337	0.667051	1.99726	-0.808669	EEF2K;CDK6;NRK;NEK1;EGFR;HIPK2;MAP3K12
protein N-terminus binding (GO:0047485)	1/89	0.746016	0.805077	3.7429	-0.811527	TP53
inorganic cation transmembrane transporter activity (GO:0022890)	8/497	0.493133	0.65022	1.89561	-0.815956	SLC4A7;TRPA1;STIM2;SLC39A11;SLC39A10;ATP2B1;ATP7A;SLC5A3
zinc ion binding (GO:0008270)	19/1256	0.555265	0.677591	2.10157	-0.817955	ZCCHC24;TRIM62;TNKS;LIMCH1;MPI;LMO7;ZDHHC21;BAZ1A;MARCH4;PML;AR;MICAL1;TRIM13;ZNF117;TRIM38;SEC24D;TP53;VAT1L;TRIM44
RNA polymerase II core promoter proximal region sequence-specific DNA binding (GO:0000978)	3/167	0.47354	0.65022	1.9011	-0.818321	AR;NACC2;CLOCK
phospholipase activity (GO:0004620)	1/90	0.749868	0.807274	3.82639	-0.819202	BDKRB2
channel activity (GO:0015267)	6/427	0.639425	0.724789	2.57355	-0.828361	CLCN5;GJA1;TRPA1;GLRB;STIM2;ANO4
passive transmembrane transporter activity (GO:0022803)	6/427	0.639425	0.724789	2.58651	-0.832531	CLCN5;GJA1;TRPA1;GLRB;STIM2;ANO4
anion transmembrane transporter activity (GO:0008509)	4/245	0.518896	0.661991	2.02476	-0.83522	SLC4A7;CLCN5;GLRB;ANO4
RNA polymerase II distal enhancer sequence-specific DNA binding transcription factor activity (GO:0003705)	2/84	0.372594	0.614623	1.72185	-0.838103	SNAI2;PKNOX1
transferase activity, transferring acyl groups (GO:0016746)	4/243	0.512547	0.658989	2.01173	-0.838988	ZDHHC21;BAZ1A;METTL8;CLOCK
GTP binding (GO:0005525)	6/385	0.53957	0.667051	2.07252	-0.839138	RAB10;RAB3B;RAB4B;RAB3D;GBP1;GBP3
carbohydrate binding (GO:0030246)	4/278	0.617465	0.707021	2.46626	-0.85504	H6PD;AGL;MGAT2;GALNT10
phosphoprotein phosphatase activity (GO:0004721)	3/172	0.492716	0.65022	1.99831	-0.860164	EYA3;SSH2;PTPN13
peptide binding (GO:0042277)	3/172	0.492716	0.65022	2.0037	-0.862481	NLN;APBB2;APBA1
binding, bridging (GO:0060090)	2/146	0.656344	0.734714	2.86196	-0.882269	PAG1;MTSS1
amide binding (GO:0033218)	3/177	0.511545	0.658989	2.12328	-0.88551	NLN;APBB2;APBA1
core promoter proximal region DNA binding (GO:0001159)	3/178	0.515267	0.660599	2.14646	-0.889938	AR;NACC2;CLOCK
small conjugating protein binding (GO:0032182)	2/88	0.39404	0.619682	1.86705	-0.893473	AGL;PML
cytokine receptor activity (GO:0004896)	2/85	0.377985	0.616279	1.84922	-0.895122	LIFR;IL6ST
core promoter proximal region sequence-specific DNA binding (GO:0000987)	3/176	0.507808	0.656649	2.13005	-0.895913	AR;NACC2;CLOCK
lipid transporter activity (GO:0005319)	2/87	0.388708	0.619682	1.87474	-0.897154	ATP11C;ATP11B
ligand-gated channel activity (GO:0022834)	2/145	0.652688	0.732443	2.90034	-0.903077	GLRB;STIM2
ligand-gated ion channel activity (GO:0015276)	2/145	0.652688	0.732443	2.91393	-0.907308	GLRB;STIM2
alcohol binding (GO:0043178)	2/89	0.399351	0.619682	1.89858	-0.908563	OSBPL8;NF1
RNA polymerase II transcription regulatory region sequence-specific DNA binding transcription factor activity involved in positive regulation of transcription (GO:0001228)	3/202	0.599762	0.697398	2.52627	-0.910466	AR;TP53;SOX4
ATP-dependent helicase activity (GO:0008026)	2/89	0.399351	0.619682	1.90632	-0.912269	MRE11A;ASCC3
phosphatidylinositol phosphate binding (GO:1901981)	2/91	0.409906	0.624807	1.9446	-0.914572	KIF16B;APBA1
transferase activity, transferring hexosyl groups (GO:0016758)	3/194	0.572674	0.682469	2.41411	-0.922285	AGL;MGAT2;GALNT10
secondary active transmembrane transporter activity (GO:0015291)	3/191	0.562231	0.680118	2.39621	-0.923712	SLC4A7;CLCN5;SLC5A3
purine NTP-dependent helicase activity (GO:0070035)	2/89	0.399351	0.619682	1.93498	-0.925982	MRE11A;ASCC3
hydrolase activity, hydrolyzing O-glycosyl compounds (GO:0004553)	2/101	0.461249	0.65022	2.24645	-0.966971	MAN1A2;AGL
protein binding, bridging (GO:0030674)	2/134	0.610433	0.704346	2.77049	-0.971015	PAG1;MTSS1
integrin binding (GO:0005178)	2/102	0.466241	0.65022	2.28204	-0.982295	ITGA2;EGFR
channel regulator activity (GO:0016247)	2/102	0.466241	0.65022	2.29638	-0.988467	STIM2;RASA1
oxidoreductase activity, acting on CH-OH group of donors (GO:0016614)	2/131	0.598254	0.697398	2.77989	-1.00187	H6PD;IDH1
metalloendopeptidase activity (GO:0004222)	2/106	0.485935	0.65022	2.34567	-1.00968	NLN;PMPCB
UDP-glycosyltransferase activity (GO:0008194)	2/132	0.602345	0.698597	2.84432	-1.0202	MGAT2;GALNT10
amino acid binding (GO:0016597)	2/107	0.490788	0.65022	2.37834	-1.02374	GLRB;SDPR
hydrolase activity, acting on glycosyl bonds (GO:0016798)	2/128	0.585794	0.686819	2.72671	-1.02438	MAN1A2;AGL
receptor signaling protein activity (GO:0005057)	2/124	0.568741	0.682469	2.68639	-1.0263	EGFR;MAP3K12
symporter activity (GO:0015293)	2/130	0.594132	0.69444	2.81873	-1.02785	SLC4A7;SLC5A3
vitamin binding (GO:0019842)	1/80	0.708583	0.772064	3.98239	-1.0302	DHTKD1
S-adenosylmethionine-dependent methyltransferase activity (GO:0008757)	2/113	0.519295	0.661991	2.49982	-1.03118	DNMT3A;TFB1M
growth factor receptor binding (GO:0070851)	2/121	0.555625	0.677591	2.6657	-1.03752	IL6ST;MYD88
oxidoreductase activity, acting on the CH-OH group of donors, NAD or NADP as acceptor (GO:0016616)	2/115	0.52856	0.667051	2.5807	-1.0449	H6PD;IDH1
sodium ion transmembrane transporter activity (GO:0015081)	2/128	0.585794	0.686819	2.78545	-1.04645	SLC4A7;SLC5A3
peptide receptor activity (GO:0001653)	2/123	0.5644	0.680912	2.73346	-1.05053	BDKRB2;TACR1
G-protein coupled peptide receptor activity (GO:0008528)	2/121	0.555625	0.677591	2.71319	-1.056	BDKRB2;TACR1
calcium channel activity (GO:0005262)	2/108	0.495612	0.65022	2.51672	-1.08331	TRPA1;STIM2
cytokine binding (GO:0019955)	1/78	0.699547	0.764068	4.0626	-1.09324	IL6ST
ubiquitin binding (GO:0043130)	1/77	0.694924	0.760866	4.08893	-1.1175	AGL
extracellular ligand-gated ion channel activity (GO:0005230)	1/74	0.680628	0.750693	3.96169	-1.13605	GLRB
exonuclease activity (GO:0004527)	1/75	0.685466	0.752341	4.0528	-1.15329	MRE11A
neurotransmitter receptor activity (GO:0030594)	1/74	0.680628	0.750693	4.08081	-1.17021	TACR1
flavin adenine dinucleotide binding (GO:0050660)	1/74	0.680628	0.750693	4.18276	-1.19944	MICAL1
N-methyltransferase activity (GO:0008170)	1/72	0.670729	0.7471	4.13552	-1.20574	TFB1M
chromatin DNA binding (GO:0031490)	1/68	0.650007	0.732443	3.9544	-1.23128	CLOCK
antioxidant activity (GO:0016209)	1/70	0.660525	0.737559	4.09852	-1.24763	CAT
signaling adaptor activity (GO:0035591)	1/67	0.644626	0.728849	4.14223	-1.31014	PAG1
protein phosphatase regulator activity (GO:0019888)	1/65	0.633618	0.721843	4.13878	-1.34902	ELFN2
transferase activity, transferring sulfur-containing groups (GO:0016782)	1/64	0.627987	0.717244	4.26749	-1.41825	HS2ST1
cargo receptor activity (GO:0038024)	1/62	0.616466	0.707021	4.15534	-1.44063	LDLR
collagen binding (GO:0005518)	1/62	0.616466	0.707021	4.27678	-1.48274	ITGA2
chaperone binding (GO:0051087)	1/60	0.604589	0.699396	4.29441	-1.53541	TP53
p53 binding (GO:0002039)	1/56	0.579728	0.686819	4.27885	-1.6075	TP53
protein complex scaffold (GO:0032947)	1/57	0.586086	0.686819	4.33314	-1.62789	MAGI2
steroid hormone receptor activity (GO:0003707)	1/57	0.586086	0.686819	4.36495	-1.63984	AR
intramolecular oxidoreductase activity (GO:0016860)	1/55	0.573274	0.682469	4.31427	-1.64822	MPI
modified amino acid binding (GO:0072341)	1/53	0.560067	0.679327	4.28207	-1.65568	SDPR
deoxyribonuclease activity (GO:0004536)	1/57	0.586086	0.686819	4.46504	-1.67745	MRE11A
transferase activity, transferring alkyl or aryl (other than methyl) groups (GO:0016765)	1/54	0.566721	0.681883	4.39905	-1.68438	PDSS2
solute:sodium symporter activity (GO:0015370)	1/50	0.539492	0.667051	4.18761	-1.69551	SLC5A3
kinase activator activity (GO:0019209)	1/55	0.573274	0.682469	4.44729	-1.69904	AFAP1L2
sulfotransferase activity (GO:0008146)	1/52	0.553313	0.677591	4.39968	-1.7124	HS2ST1
double-stranded RNA binding (GO:0003725)	1/53	0.560067	0.679327	4.46319	-1.7257	DDX60
NAD binding (GO:0051287)	1/50	0.539492	0.667051	4.31972	-1.74901	IDH1
extracellular matrix binding (GO:0050840)	1/51	0.546454	0.673711	4.52537	-1.78731	ITGA2
anion:cation symporter activity (GO:0015296)	1/48	0.525245	0.665804	4.40197	-1.79054	SLC4A7
ligand-activated sequence-specific DNA binding RNA polymerase II transcription factor activity (GO:0004879)	1/50	0.539492	0.667051	4.48288	-1.81507	AR
direct ligand regulated sequence-specific DNA binding transcription factor activity (GO:0098531)	1/50	0.539492	0.667051	4.50938	-1.8258	AR
excitatory extracellular ligand-gated ion channel activity (GO:0005231)	1/48	0.525245	0.665804	4.5119	-1.83526	GLRB
SH3/SH2 adaptor activity (GO:0005070)	1/50	0.539492	0.667051	4.56195	-1.84708	PAG1
protein kinase activator activity (GO:0030295)	1/49	0.532423	0.667051	4.58555	-1.85664	AFAP1L2
3'-5' exonuclease activity (GO:0008408)	1/45	0.50305	0.653676	4.52324	-1.92303	MRE11A
RNA polymerase II core promoter sequence-specific DNA binding (GO:0000979)	1/43	0.487683	0.65022	4.5098	-1.94122	TP53
cis-trans isomerase activity (GO:0016859)	1/43	0.487683	0.65022	4.51512	-1.94351	PPIL2
manganese ion binding (GO:0030145)	1/45	0.50305	0.653676	4.62783	-1.96749	MRE11A
peptidyl-prolyl cis-trans isomerase activity (GO:0003755)	1/41	0.471842	0.65022	4.57748	-1.97035	PPIL2
oxidoreductase activity, acting on paired donors, with incorporation or reduction of molecular oxygen, NAD(P)H as one donor, and incorporation of one atom of oxygen (GO:0016709)	1/40	0.463741	0.65022	4.63346	-1.99445	MICAL1
syntaxin binding (GO:0019905)	1/44	0.495424	0.65022	4.6456	-1.99967	STXBP5
peroxidase activity (GO:0004601)	1/42	0.479822	0.65022	4.6592	-2.00553	CAT
oxidoreductase activity, acting on peroxide as acceptor (GO:0016684)	1/42	0.479822	0.65022	4.70511	-2.02529	CAT
neuropeptide receptor activity (GO:0008188)	1/43	0.487683	0.65022	4.72621	-2.03438	TACR1
ion gated channel activity (GO:0022839)	1/40	0.463741	0.65022	4.72897	-2.03556	ANO4
potassium channel regulator activity (GO:0015459)	1/40	0.463741	0.65022	4.72949	-2.03579	RASA1
tumor necrosis factor receptor superfamily binding (GO:0032813)	1/43	0.487683	0.65022	4.73585	-2.03852	MYD88
phosphotransferase activity, phosphate group as acceptor (GO:0016776)	1/41	0.471842	0.65022	4.74676	-2.04322	PPIP5K2
endodeoxyribonuclease activity (GO:0004520)	1/45	0.50305	0.653676	4.80731	-2.0438	MRE11A
phosphatidylinositol-4,5-bisphosphate binding (GO:0005546)	1/41	0.471842	0.65022	4.77793	-2.05664	APBA1
acetylglucosaminyltransferase activity (GO:0008375)	1/44	0.495424	0.65022	4.8261	-2.07737	MGAT2
oxidoreductase activity, acting on the aldehyde or oxo group of donors (GO:0016903)	1/42	0.479822	0.65022	4.82958	-2.07887	DHTKD1
cysteine-type endopeptidase regulator activity involved in apoptotic process (GO:0043028)	1/39	0.455515	0.648676	4.84673	-2.09777	APAF1
phosphatase inhibitor activity (GO:0019212)	1/38	0.447164	0.64084	4.73327	-2.10619	ELFN2
sterol binding (GO:0032934)	1/38	0.447164	0.64084	4.8144	-2.14229	OSBPL8
peptidase activator activity (GO:0016504)	1/37	0.438686	0.634754	4.91708	-2.2349	APAF1
RNA polymerase II activating transcription factor binding (GO:0001102)	1/36	0.430078	0.624807	4.75369	-2.23572	HIPK2
protein phosphatase inhibitor activity (GO:0004864)	1/36	0.430078	0.624807	4.76881	-2.24283	ELFN2
organic hydroxy compound transmembrane transporter activity (GO:1901618)	1/32	0.394314	0.619682	4.75321	-2.27464	SLC5A3
scaffold protein binding (GO:0097110)	1/35	0.421339	0.624807	4.85883	-2.28517	GJA1
quaternary ammonium group binding (GO:0050997)	1/31	0.385029	0.619682	4.85483	-2.32327	NF1
calcium-dependent phospholipid binding (GO:0005544)	1/36	0.430078	0.624807	4.94589	-2.32611	MCTP2
channel inhibitor activity (GO:0016248)	1/35	0.421339	0.624807	4.9812	-2.34272	RASA1
ion channel inhibitor activity (GO:0008200)	1/34	0.412466	0.624807	5.01298	-2.35767	RASA1
beta-tubulin binding (GO:0048487)	1/35	0.421339	0.624807	5.03596	-2.36848	GJA1
E-box binding (GO:0070888)	1/34	0.412466	0.624807	5.04478	-2.37262	CLOCK
RNA polymerase II repressing transcription factor binding (GO:0001103)	1/27	0.346453	0.609	4.80421	-2.38259	TTC8
protein kinase A binding (GO:0051018)	1/35	0.421339	0.624807	5.07251	-2.38567	DACT1
acetylgalactosaminyltransferase activity (GO:0008376)	1/35	0.421339	0.624807	5.08278	-2.3905	GALNT10
cholesterol binding (GO:0015485)	1/34	0.412466	0.624807	5.11188	-2.40418	OSBPL8
cyclin-dependent protein kinase activity (GO:0097472)	1/32	0.394314	0.619682	5.02685	-2.40559	CDK6
Rac GTPase binding (GO:0048365)	1/30	0.375603	0.614623	4.94259	-2.40579	DOCK4
cyclin-dependent protein serine/threonine kinase activity (GO:0004693)	1/32	0.394314	0.619682	5.04195	-2.41282	CDK6
palmitoyltransferase activity (GO:0016409)	1/35	0.421339	0.624807	5.13867	-2.41678	ZDHHC21
polyubiquitin binding (GO:0031593)	1/36	0.430078	0.624807	5.14038	-2.41759	AGL
phosphatidylinositol-3,4,5-trisphosphate binding (GO:0005547)	1/30	0.375603	0.614623	4.98541	-2.42663	KIF16B
laminin binding (GO:0043236)	1/30	0.375603	0.614623	5.00479	-2.43606	ITGA2
calcium channel regulator activity (GO:0005246)	1/31	0.385029	0.619682	5.12818	-2.45409	STIM2
phospholipase C activity (GO:0004629)	1/30	0.375603	0.614623	5.04866	-2.45742	BDKRB2
transition metal ion transmembrane transporter activity (GO:0046915)	1/27	0.346453	0.609	5.00433	-2.48183	ATP7A
phosphatidylinositol phospholipase C activity (GO:0004435)	1/28	0.356317	0.612323	5.11618	-2.50946	BDKRB2
glutamate receptor binding (GO:0035254)	1/29	0.366033	0.612323	5.11985	-2.51126	OPHN1
RNA methyltransferase activity (GO:0008173)	1/36	0.430078	0.624807	5.35546	-2.51874	TFB1M
Rab guanyl-nucleotide exchange factor activity (GO:0017112)	1/28	0.356317	0.612323	5.15932	-2.53062	DENND4C
virus receptor activity (GO:0001618)	1/29	0.366033	0.612323	5.16167	-2.53177	ITGA2
cadherin binding (GO:0045296)	1/27	0.346453	0.609	5.26898	-2.61308	VCL
clathrin binding (GO:0030276)	1/29	0.366033	0.612323	5.44725	-2.67185	HIP1
thyroid hormone receptor binding (GO:0046966)	1/27	0.346453	0.609	5.38922	-2.67271	MED14
demethylase activity (GO:0032451)	1/29	0.366033	0.612323	5.46427	-2.6802	JARID2
insulin-like growth factor binding (GO:0005520)	1/27	0.346453	0.609	5.53681	-2.74591	WISP1
S-acyltransferase activity (GO:0016417)	1/29	0.366033	0.612323	5.60085	-2.74719	ZDHHC21
Ran GTPase binding (GO:0008536)	1/26	0.336439	0.603178	5.45578	-2.75813	XPO1
calmodulin-dependent protein kinase activity (GO:0004683)	1/26	0.336439	0.603178	5.62449	-2.84342	EEF2K
protein-lipid complex binding (GO:0071814)	1/24	0.31595	0.582695	5.42225	-2.92851	LDLR
lipoprotein particle binding (GO:0071813)	1/24	0.31595	0.582695	5.49167	-2.966	LDLR
phosphatidylserine binding (GO:0001786)	1/23	0.305471	0.577571	5.53754	-3.03969	SDPR
protein-cysteine S-acyltransferase activity (GO:0019707)	1/25	0.326272	0.592026	6.09215	-3.19353	ZDHHC21
protein-cysteine S-palmitoyltransferase activity (GO:0019706)	1/25	0.326272	0.592026	6.12266	-3.20953	ZDHHC21
anion:anion antiporter activity (GO:0015301)	1/24	0.31595	0.582695	6.13047	-3.31101	SLC4A7
cAMP binding (GO:0030552)	1/23	0.305471	0.577571	6.06034	-3.32666	PDE11A
SNAP receptor activity (GO:0005484)	1/24	0.31595	0.582695	6.16714	-3.33082	STX17
wide pore channel activity (GO:0022829)	1/23	0.305471	0.577571	6.14623	-3.37381	GJA1
phosphatidylinositol-3-phosphate binding (GO:0032266)	1/22	0.294832	0.565381	6.08975	-3.47272	KIF16B
histone demethylase activity (GO:0032452)	1/22	0.294832	0.565381	6.59424	-3.7604	JARID2
NAD-dependent protein deacetylase activity (GO:0034979)	1/17	0.239156	0.542576	6.20609	-3.79457	HDAC5
DNA binding, bending (GO:0008301)	1/19	0.261933	0.546467	6.28297	-3.79669	TRERF1
microfilament motor activity (GO:0000146)	1/21	0.284031	0.553418	6.46607	-3.8256	MYO1E
alpha-actinin binding (GO:0051393)	1/20	0.273066	0.546467	6.36637	-3.84708	SYNPO2
polysaccharide binding (GO:0030247)	1/18	0.250631	0.542576	6.33922	-3.87596	AGL
protein phosphatase 2A binding (GO:0051721)	1/18	0.250631	0.542576	6.3718	-3.89589	TP53
peptidase activator activity involved in apoptotic process (GO:0016505)	1/21	0.284031	0.553418	6.59454	-3.9016	APAF1
mitogen-activated protein kinase kinase kinase binding (GO:0031435)	1/21	0.284031	0.553418	6.66929	-3.94583	DIXDC1
pattern binding (GO:0001871)	1/18	0.250631	0.542576	6.46238	-3.95127	AGL
syntaxin-1 binding (GO:0017075)	1/17	0.239156	0.542576	6.51025	-3.98054	STXBP5
voltage-gated anion channel activity (GO:0008308)	1/21	0.284031	0.553418	6.77239	-4.00683	CLCN5
TBP-class protein binding (GO:0017025)	1/18	0.250631	0.542576	6.55359	-4.00703	CAND1
adrenergic receptor binding (GO:0031690)	1/19	0.261933	0.546467	6.68525	-4.03978	MAGI2
histone acetyltransferase binding (GO:0035035)	1/19	0.261933	0.546467	6.71796	-4.05954	TP53
plus-end-directed microtubule motor activity (GO:0008574)	1/17	0.239156	0.542576	6.67144	-4.07909	KIF16B
receptor signaling complex scaffold activity (GO:0030159)	1/19	0.261933	0.546467	6.80276	-4.11078	MAGI2
sialyltransferase activity (GO:0008373)	1/20	0.273066	0.546467	6.82738	-4.12566	ST3GAL5
NAD-dependent histone deacetylase activity (GO:0017136)	1/16	0.227507	0.542576	6.75344	-4.12923	HDAC5
polypeptide N-acetylgalactosaminyltransferase activity (GO:0004653)	1/20	0.273066	0.546467	6.86869	-4.15063	GALNT10
gamma-tubulin binding (GO:0043015)	1/20	0.273066	0.546467	6.93529	-4.19087	DIXDC1
cyclin binding (GO:0030332)	1/19	0.261933	0.546467	6.94612	-4.19742	CDK6
interleukin-1 receptor binding (GO:0005149)	1/17	0.239156	0.542576	7.07141	-4.32365	MYD88
cysteine-type endopeptidase activator activity involved in apoptotic process (GO:0008656)	1/18	0.250631	0.542576	7.10348	-4.34325	APAF1
ionotropic glutamate receptor binding (GO:0035255)	1/17	0.239156	0.542576	7.20391	-4.40466	OPHN1
ephrin receptor activity (GO:0005003)	1/17	0.239156	0.542576	7.2458	-4.43027	EPHB2
NAD-dependent histone deacetylase activity (H3-K18 specific) (GO:0097372)	1/12	0.179109	0.531581	7.0294	-4.44188	HDAC5
histone deacetylase activity (H3-K14 specific) (GO:0031078)	1/12	0.179109	0.531581	7.05535	-4.45827	HDAC5
phosphatidylinositol-3,4-bisphosphate binding (GO:0043325)	1/18	0.250631	0.542576	7.32254	-4.4772	KIF16B
glycine binding (GO:0016594)	1/14	0.203674	0.531581	7.08867	-4.47933	GLRB
actin monomer binding (GO:0003785)	1/15	0.21568	0.531581	7.1244	-4.50191	MTSS1
mannosidase activity (GO:0015923)	1/17	0.239156	0.542576	7.38168	-4.51335	MAN1A2
NAD-dependent histone deacetylase activity (H4-K16 specific) (GO:0046970)	1/12	0.179109	0.531581	7.15914	-4.52386	HDAC5
NAD-dependent histone deacetylase activity (H3-K9 specific) (GO:0046969)	1/13	0.191484	0.531581	7.17815	-4.53587	HDAC5
NAD+ kinase activity (GO:0003951)	1/17	0.239156	0.542576	7.42637	-4.54068	DGKQ
phosphatidylcholine binding (GO:0031210)	1/15	0.21568	0.531581	7.19313	-4.54534	NF1
histone deacetylase activity (H4-K16 specific) (GO:0034739)	1/13	0.191484	0.531581	7.20461	-4.55259	HDAC5
cytoskeletal adaptor activity (GO:0008093)	1/18	0.250631	0.542576	7.44788	-4.55383	MTSS1
phosphatidylinositol phosphate kinase activity (GO:0016307)	1/16	0.227507	0.542576	7.4566	-4.55916	PIK3CD
ubiquitin protein ligase activity (GO:0061630)	1/15	0.21568	0.531581	7.23243	-4.57017	PPIL2
histone deacetylase activity (H3-K9 specific) (GO:0032129)	1/13	0.191484	0.531581	7.2499	-4.58121	HDAC5
NAD-dependent histone deacetylase activity (H3-K14 specific) (GO:0032041)	1/12	0.179109	0.531581	7.27917	-4.59971	HDAC5
lipoprotein particle receptor activity (GO:0030228)	1/14	0.203674	0.531581	7.30838	-4.61816	LDLR
phosphatidylinositol kinase activity (GO:0052742)	1/15	0.21568	0.531581	7.31624	-4.62313	PIK3CD
poly(U) RNA binding (GO:0008266)	1/13	0.191484	0.531581	7.36721	-4.65534	ATXN1
nucleocytoplasmic transporter activity (GO:0005487)	1/14	0.203674	0.531581	7.39757	-4.67452	XPO1
diacylglycerol kinase activity (GO:0004143)	1/15	0.21568	0.531581	7.46643	-4.71803	DGKQ
poly-pyrimidine tract binding (GO:0008187)	1/15	0.21568	0.531581	7.48127	-4.72741	ATXN1
racemase and epimerase activity (GO:0016854)	1/15	0.21568	0.531581	7.51312	-4.74754	GLCE
poly-purine tract binding (GO:0070717)	1/15	0.21568	0.531581	7.52525	-4.7552	ATXN1
low-density lipoprotein particle binding (GO:0030169)	1/15	0.21568	0.531581	7.58728	-4.7944	LDLR
protein tyrosine kinase activator activity (GO:0030296)	1/14	0.203674	0.531581	7.5877	-4.79466	AFAP1L2
vitamin D receptor binding (GO:0042809)	1/15	0.21568	0.531581	7.6442	-4.83037	MED14
angiotensin receptor binding (GO:0031701)	1/10	0.15379	0.531581	7.68697	-4.85739	BDKRB2
alpha-mannosidase activity (GO:0004559)	1/15	0.21568	0.531581	7.71442	-4.87474	MAN1A2
GTPase inhibitor activity (GO:0005095)	1/14	0.203674	0.531581	7.75932	-4.90311	PDE6D
death receptor binding (GO:0005123)	1/13	0.191484	0.531581	7.76068	-4.90397	MYD88
phospholipase binding (GO:0043274)	1/15	0.21568	0.531581	7.77015	-4.90996	DGKQ
phosphatidylinositol-3,5-bisphosphate binding (GO:0080025)	1/13	0.191484	0.531581	7.77593	-4.91361	KIF16B
voltage-gated chloride channel activity (GO:0005247)	1/16	0.227507	0.542576	8.04288	-4.91763	CLCN5
intracellular calcium activated chloride channel activity (GO:0005229)	1/12	0.179109	0.531581	7.81476	-4.93814	ANO4
Notch binding (GO:0005112)	1/15	0.21568	0.531581	7.90322	-4.99404	DLL4
protein binding involved in cell adhesion (GO:0098631)	1/9	0.140841	0.531581	8.01573	-5.06514	ITGA2
intramolecular oxidoreductase activity, interconverting aldoses and ketoses (GO:0016861)	1/12	0.179109	0.531581	8.07261	-5.10108	MPI
inorganic anion exchanger activity (GO:0005452)	1/13	0.191484	0.531581	8.11745	-5.12941	SLC4A7
low-density lipoprotein receptor activity (GO:0005041)	1/10	0.15379	0.531581	8.12255	-5.13263	LDLR
serine-type exopeptidase activity (GO:0070008)	1/11	0.166545	0.531581	8.1429	-5.14549	PREPL
toxic substance binding (GO:0015643)	1/11	0.166545	0.531581	8.15847	-5.15533	TMEM181
diacylglycerol binding (GO:0019992)	1/11	0.166545	0.531581	8.16531	-5.15966	RASGRP3
transmembrane-ephrin receptor activity (GO:0005005)	1/9	0.140841	0.531581	8.18432	-5.17167	EPHB2
virion binding (GO:0046790)	1/9	0.140841	0.531581	8.1885	-5.17431	HIPK2
type 1 angiotensin receptor binding (GO:0031702)	1/9	0.140841	0.531581	8.2718	-5.22695	BDKRB2
alcohol transmembrane transporter activity (GO:0015665)	1/11	0.166545	0.531581	8.28192	-5.23334	SLC5A3
semaphorin receptor activity (GO:0017154)	1/10	0.15379	0.531581	8.29623	-5.24239	PLXNA2
nitric-oxide synthase regulator activity (GO:0030235)	1/9	0.140841	0.531581	8.34106	-5.27071	EGFR
phosphatidylinositol 3-kinase activity (GO:0035004)	1/12	0.179109	0.531581	8.34411	-5.27264	PIK3CD
alpha-catenin binding (GO:0045294)	1/8	0.127695	0.531581	8.41946	-5.32026	VCL
bicarbonate transmembrane transporter activity (GO:0015106)	1/10	0.15379	0.531581	8.49006	-5.36486	SLC4A7
receptor signaling protein tyrosine kinase activity (GO:0004716)	1/9	0.140841	0.531581	8.4952	-5.36812	EGFR
ubiquitin-ubiquitin ligase activity (GO:0034450)	1/8	0.127695	0.531581	8.49919	-5.37063	PPIL2
FAD binding (GO:0071949)	1/10	0.15379	0.531581	8.5885	-5.42707	MICAL1
calcium-transporting ATPase activity (GO:0005388)	1/9	0.140841	0.531581	8.59913	-5.43379	ATP2B1
receptor serine/threonine kinase binding (GO:0033612)	1/11	0.166545	0.531581	8.61944	-5.44662	MAGI2
muscle alpha-actinin binding (GO:0051371)	1/9	0.140841	0.531581	8.63565	-5.45686	SYNPO2
1-phosphatidylinositol-3-kinase activity (GO:0016303)	1/11	0.166545	0.531581	8.73536	-5.51987	PIK3CD
glucosidase activity (GO:0015926)	1/11	0.166545	0.531581	8.73639	-5.52052	AGL
acid phosphatase activity (GO:0003993)	1/12	0.179109	0.531581	8.74194	-5.52403	PPIP5K2
SUMO binding (GO:0032183)	1/12	0.179109	0.531581	8.76678	-5.53973	PML
rRNA methyltransferase activity (GO:0008649)	1/8	0.127695	0.531581	8.81274	-5.56877	TFB1M
gap junction channel activity (GO:0005243)	1/12	0.179109	0.531581	8.84522	-5.58929	GJA1
axon guidance receptor activity (GO:0008046)	1/8	0.127695	0.531581	8.91587	-5.63393	EPHB2
oxidoreductase activity, acting on the aldehyde or oxo group of donors, disulfide as acceptor (GO:0016624)	1/8	0.127695	0.531581	9.01218	-5.69479	DHTKD1
racemase and epimerase activity, acting on carbohydrates and derivatives (GO:0016857)	1/9	0.140841	0.531581	9.09676	-5.74824	GLCE
store-operated calcium channel activity (GO:0015279)	1/10	0.15379	0.531581	9.1584	-5.78719	STIM2
transmembrane receptor protein serine/threonine kinase binding (GO:0070696)	1/10	0.15379	0.531581	9.20336	-5.8156	MAGI2
potassium channel inhibitor activity (GO:0019870)	1/9	0.140841	0.531581	9.25306	-5.847	RASA1
mannosyl-oligosaccharide mannosidase activity (GO:0015924)	1/10	0.15379	0.531581	9.70438	-6.1322	MAN1A2
mannosyl-oligosaccharide 1,2-alpha-mannosidase activity (GO:0004571)	1/8	0.127695	0.531581	9.90112	-6.25651	MAN1A2
